# Supplementary material for: Examining the bacterial diversity including extracellular vesicles in air and soil: implications for human health
Source: PLoS One. 2025 Apr 1;20(4):e0320916. doi: 10.1371/journal.pone.0320916 (PMC11960916; doi:10.1371/journal.pone.0320916)
Supplement: S1 Table — (XLSX) [file pone.0320916.s003.xlsx]

## Sheet: Table
	Table S1. Relative abundance of microbiome at the phylum and genus levels.
	Taxon		Airborne				Soil
			Bacteria		Bacterial EVs		Bacteria		Bacterial EVs
	Phylum	Genus	Mean	SD	Mean	SD	Mean	SD	Mean	SD
	Proteobacteria		0.74855	0.206159	0.403924	0.213534	0.440762	0.203823	0.475063	0.121153
		Pseudomonas	0.126113	0.284091	0.0268148	0.0338472	0.180872	0.1686	0.0914318	0.115216
		Massilia	0.119011	0.146829	0.00134162	0.00252595	0.00101678	0.00125438	0.00336134	0.00612644
		Escherichia-Shigella	0.0505177	0.0794732	0.144679	0.109381	0.000315803	0.000249411	0.195053	0.140188
		Pantoea	0.0484456	0.19105	0.000869354	0.00166994	0.00227185	0.00502265	0.000589115	0.0013536
		Methylobacterium	0.0484227	0.0607665	0.128444	0.202505	0.00159659	0.00287166	0.00136771	0.00299053
		Acidovorax	0.0354338	0.0594126	0.000435438	0.00132523	0.00085569	0.000882541	0.000916032	0.00267005
		Erwinia	0.028423	0.11541	2.0365e-05	7.27395e-05	5.33153e-05	0.000108925	2.21491e-05	6.5341e-05
		Cupriavidus	0.0104843	0.0375278	3.09536e-05	7.74786e-05	0.00048053	0.00111069	0	0
		Sphingomonas	0.0126391	0.00831658	0.00239486	0.00291135	0.0348165	0.033812	0.00415831	0.00549067
		Proteus	0.0217295	0.0356983	0.0418121	0.0565219	7.8335e-05	5.67806e-05	0.0816238	0.0584509
		Duganella	0.0183815	0.0204718	0.000387075	0.000863787	0.00165849	0.00568531	6.93462e-05	0.000144668
		Asaia	0.0162343	0.0669114	4.43242e-05	0.000125404	0	0	0	0
		Serratia	5.38453e-05	0.000180611	4.59612e-05	0.00010722	0.0459769	0.124332	0.0118882	0.0391849
		Saccharimonadales(o)	0	0	0	0	0.0222038	0.0219473	0.00940924	0.0164014
		Citrobacter	0.00151828	0.00252633	0.00120735	0.00186487	0.0151452	0.0432367	0.00465586	0.0107026
		Acinetobacter	0.00763191	0.00918305	0.00797562	0.00749862	0.00174159	0.00486766	0.0102226	0.00880903
	Firmicutes		0.112742	0.124638	0.313623	0.103242	0.00677094	0.00893019	0.245125	0.138931
		Faecalibacterium	0.002131	0.00587252	0.0379743	0.0536017	1.94791e-05	3.30487e-05	0.000164431	0.000276794
		Lactobacillus	0.0247453	0.0355398	0.0375152	0.0333325	0.000156399	0.00018781	0.0557061	0.0396
		Streptococcus	0.00461184	0.00581667	0.0147667	0.0182103	0.000156895	0.000259469	0.00945764	0.01235
		Blautia	0.00254665	0.00347685	0.0145989	0.0120392	0.000126322	0.000202618	0.00213644	0.00162852
		Enterococcus	0.0132395	0.0210633	0.0223938	0.0324276	7.97473e-05	7.64978e-05	0.040109	0.0294239
		Ruminococcaceae UCG-014	0.00361013	0.00556405	0.0112991	0.0255692	8.51699e-05	7.75132e-05	0.0145767	0.0167303
		Lachnospiraceae NK4A136 group	0.00999836	0.0165142	0.0160694	0.0225482	3.34349e-05	6.8652e-05	0.0319157	0.0232725
		Staphylococcus	0.0110024	0.0257525	0.0150447	0.022978	6.49291e-05	9.69458e-05	0.00985034	0.0163487
		Lachnospiraceae(f)	0.00442706	0.00819918	0.00683081	0.00831042	6.70482e-05	0.000128603	0.0133349	0.0106707
	Actinobacteria		0.0546154	0.0387182	0.059478	0.0293556	0.12118	0.11669	0.122193	0.116817
		Bifidobacterium	0.00706291	0.0126125	0.0185735	0.0167673	2.02291e-05	2.43666e-05	0.008341	0.00660874
		Arthrobacter	0.00197599	0.00294741	0.000347083	0.000923541	0.0461274	0.0643279	0.0566793	0.106327
		Gaiellales(o)	8.0752e-05	0.00013124	1.91347e-06	7.88942e-06	0.012853	0.0160717	0.0011976	0.00255869
		Dermacoccus	0.000127642	0.000339927	0.00054553	0.00144777	7.28347e-06	1.38994e-05	0.0111899	0.0455261
	Bacteroidetes		0.0275907	0.0263187	0.145306	0.139065	0.174536	0.14104	0.0505825	0.0267555
		Alistipes	8.81064e-05	0.000317545	0.017326	0.0245441	4.50415e-06	1.34946e-05	0	0
		Bacteroides	0.00449792	0.0053238	0.0988859	0.116198	8.15572e-05	0.000155235	0.0120059	0.0121196
		Pedobacter	0.00081857	0.00166449	0.000418717	0.00110685	0.0250343	0.0362347	0.00390604	0.00808441
		Chryseobacterium	0.00108844	0.00206653	0.000272581	0.000785459	0.0533455	0.0604831	0.000851986	0.000857272
		Flavobacterium	0.00149974	0.00351641	0.000235814	0.00065885	0.0507211	0.0611655	0.00903727	0.023821
		Parabacteroides	0.00361942	0.00685486	0.00914116	0.00916722	5.09309e-05	9.631e-05	0.0107077	0.00869677
	Cyanobacteria		0.0374359	0.0450187	0.0235505	0.0274573	0.00240926	0.00284595	0.0260096	0.0553356
		Chloroplast(c)	0.0281599	0.0421075	0.0156806	0.0236756	0.000593138	0.000727135	0.0217093	0.0528886
	Verrucomicrobia		0.00368457	0.00495769	0.0360444	0.0355854	0.0134571	0.0110579	0.0091742	0.0109312
		Akkermansia	0.00305561	0.00493208	0.0359947	0.0356154	8.26221e-05	0.000206345	0.00551294	0.0110804
	Gemmatimonadetes		0.00168129	0.00192293	0	0	0.0177164	0.0266373	0.00231687	0.00353603
		Gemmatimonadaceae(f)	0.00024428	0.000438991	0	0	0.0112029	0.0198954	0.00103933	0.0020994
	Acidobacteria		0.00209113	0.00279661	0.000419992	0.0016275	0.0986774	0.085205	0.0327092	0.0574617
		Acidobacteria;Subgroup 6(c)	0.000211414	0.000439068	0.000163111	0.000672523	0.0180893	0.0222968	0.000471399	0.000715103
	Chloroflexi		0.00145472	0.00198295	0.0010665	0.00166931	0.0221568	0.0235703	0.00681743	0.0157944
	Planctomycetes		0.00181786	0.00307283	0.000482616	0.00195984	0.0188239	0.0141552	0.0038914	0.00654822
	Patescibacteria		0	0	0	0	0.0278694	0.0254882	0.0117984	0.0194638
