# Supplementary material for: Examining the bacterial diversity including extracellular vesicles in air and soil: implications for human health
Source: PLoS One. 2025 Apr 1;20(4):e0320916. doi: 10.1371/journal.pone.0320916 (PMC11960916; doi:10.1371/journal.pone.0320916)
Supplement: S1 File — (XLSX) [file pone.0320916.s004.xlsx]

## Sheet: Metagenomics
#OTU ID	ES0040P	ES0039P	ES0038P	ES0037P	ES0036P	ES0035P	ES0034P	ES0033P	ES0024P	ES0025P	ES0048P	ES0047P	ES0046P	ES0045P	ES0044P	ES0043P	ES0042P	ES0041P	ES0049P	ES0040S	ES0039S	ES0038S	ES0037S	ES0036S	ES0035S	ES0034S	ES0033S	ES0024S	ES0025S	ES0048S	ES0047S	ES0046S	ES0045S	ES0044S	ES0043S	ES0042S	ES0041S	ES0049S	ES0057P	ES0058P	ES0059P	ES0060P	ES0061P	ES0062P	ES0074P	ES0075P	ES0076P	ES0077P	ES0078P
Unassigned;Other;Other;Other;Other;Other	0.0401417	0.0289262	0.0268377	0.00389995	0.0138761	0.00313094	0.0750341	0.0320466	0.0295477	0.091245	0.0792466	0.012883	0.02199	0.020066	0.00361969	0.0354115	0.00955101	0.0342036	0.0693444	0.00100902	0.000389347	0.00533573	0.00304967	0.00720401	0.00493788	0.0278092	0.0117905	3.99473e-05	0.00216193	0.00274054	0.000328453	0.000782269	0.00269191	0.00288413	0.000495926	0.000871997	0.00422579	0.00182074	0.000323653	0.00182081	0.000441233	0.000335815	0.000247563	0.00112769	0.00211037	0.0124051	0.00168108	0.00115051	0.00127261
k__Bacteria;p__Zixibacteria;c__uncultured bacterium;o__uncultured bacterium;f__uncultured bacterium;g__uncultured bacterium	0	0	0	0	0	0	0	0	4.12677e-05	0	7.98053e-05	0	0	0	0	0	0	2.26439e-05	0	0	0	0	0	0	0	0	0	0	0	0	0	0	0	0	0	0	0	0	0	0	0	0	0	0	0	0	0	0	0
k__Bacteria;p__WS2;c__uncultured soil bacterium;o__uncultured soil bacterium;f__uncultured soil bacterium;g__uncultured soil bacterium	0	0	0	0	0	0	0	0	0.000742819	5.91156e-05	0.000159611	0	0	0	0	2.57258e-05	0.000102822	0.000475522	6.90131e-05	0	0	0	0	0	0	2.35871e-05	0	0	0	0	0	0	0	0	0	0	0	0	0	0	0	0	0	0	0	0	0	0	0
k__Bacteria;p__WS2;c__uncultured Firmicutes bacterium;o__uncultured Firmicutes bacterium;f__uncultured Firmicutes bacterium;g__uncultured Firmicutes bacterium	0	0	0	0	0	0	0	0	0	0	0	0	0	0	0	0	1.14247e-05	2.26439e-05	5.52105e-05	0	0	0	0	0	0	0	0	0	0	0	0	0	0	0	0	0	0	0	0	0	0	0	0	0	0	0	0	0	0
k__Bacteria;p__WS2;c__uncultured bacterium;o__uncultured bacterium;f__uncultured bacterium;g__uncultured bacterium	0	0	0	0	0	0	0	0	8.25355e-05	0	0	0	0	0	0	0	0	3.39659e-05	0.000427881	0	0	0	0	0	0	0	0	0	0	0	0	0	0	0	0	0	0	0	0	0	0	0	0	0	0	0	0	0	0
k__Bacteria;p__WS2;c__metagenome;o__metagenome;f__metagenome;g__metagenome	0	0	0	0	0	0	0	0	0	0	0	0	0	0	0	0	0	4.52878e-05	0	0	0	0	0	0	0	0	0	0	0	0	0	0	0	0	0	0	0	0	0	0	0	0	0	0	0	0	0	0	0
k__Bacteria;p__WPS-2;c__uncultured forest soil bacterium;o__uncultured forest soil bacterium;f__uncultured forest soil bacterium;g__uncultured forest soil bacterium	0.0158849	0.00161758	0.00463247	0.000161155	0.000253213	0.000111819	0.000922977	0.00169944	0	0	0	0	0	0	0	0	0	0	0	0	0	0.000561656	0	0	2.62653e-05	9.43485e-05	0.000411297	0	0	0	0	0	0	0	0	0	0	0	0	0	0	0	0	0	0	0	0	0	0
k__Bacteria;p__WPS-2;c__uncultured Firmicutes bacterium;o__uncultured Firmicutes bacterium;f__uncultured Firmicutes bacterium;g__uncultured Firmicutes bacterium	0.00461522	0.00252153	0.000880551	0.000257848	0.000341837	0.000111819	0.00180695	0.00129481	0	0	0	2.43534e-05	0	0	0	0	0	0	0	0	0.000389347	5.61656e-05	0	7.64351e-05	0	0.000613265	0.000137099	0	0	0	0	0	0	0	0	0	0	0	0	0	0	0	0	0	0	0	0	0	0
k__Bacteria;p__WPS-2;c__uncultured bacterium;o__uncultured bacterium;f__uncultured bacterium;g__uncultured bacterium	0.0331652	0.0238832	0.0402757	0.00183717	0.0091663	0.00212457	0.0169256	0.0232257	0	0.000147789	0.000119708	2.43534e-05	0.000145148	8.91822e-05	1.89512e-05	0.000180081	3.4274e-05	4.52878e-05	2.76052e-05	0	0.000467217	0.00303294	0.000106075	0.0017389	0.000420245	0.0148835	0.00205648	0	0	0	0	0	0	0	0	0	0	0	0	0	0	0	0	0	0	0	0	0	0
k__Bacteria;p__WPS-2;c__metagenome;o__metagenome;f__metagenome;g__metagenome	0.00118064	0.00147486	0.000574273	6.44621e-05	0.000721656	0.000111819	0.000116997	0.000849721	0	0.000236463	3.99026e-05	4.87068e-05	0	0	7.5805e-05	0.000218669	0.00017137	0.000147185	5.52105e-05	0	0	8.42484e-05	0	5.73263e-05	0	0	0.000137099	0	0	0	0	0	0	0	0	0	0	0	0	0	0	0	0	0	0	0	0	0	0
k__Bacteria;p__WPS-2;c__Burkholderiales bacterium Beta_02;o__Burkholderiales bacterium Beta_02;f__Burkholderiales bacterium Beta_02;g__Burkholderiales bacterium Beta_02	0	0	0	0	0	0	0	0	0	0	3.99026e-05	2.43534e-05	0	0	0	2.57258e-05	0	0	2.76052e-05	0	0	0	0	0	0	0	0	0	0	0	0	0	0	0	0	0	0	0	0	0	0	0	0	0	0	0	0	0	0
k__Bacteria;p__Verrucomicrobia;c__Verrucomicrobiae;o__Verrucomicrobiales;f__Verrucomicrobiaceae;g__Verrucomicrobium	0	0	0	0	0	0	0	0	0	0	0.000279318	4.87068e-05	7.25742e-05	0	0	5.14516e-05	7.99726e-05	0	0.000179434	0	0	0	0	0	0	0	0	0	0	0	0	0	0	0	0	0	0	0	0	0	0	0	0	0	0	0	0	0	0
k__Bacteria;p__Verrucomicrobia;c__Verrucomicrobiae;o__Verrucomicrobiales;f__Verrucomicrobiaceae;g__uncultured	0	0.000856368	0.000153139	3.2231e-05	0.000379819	0.000167729	0	0	0.000453945	5.91156e-05	0.000678345	0.000316594	0.000145148	0	9.47562e-05	0.00187798	6.85479e-05	0.000656673	0.00256729	0	0	8.42484e-05	0	7.64351e-05	7.8796e-05	0	0.000137099	0	0	0	0	0	0	0	0	0	0	0	0	0	0	0	0	0.00013267	0	0	4.8727e-05	0	0
k__Bacteria;p__Verrucomicrobia;c__Verrucomicrobiae;o__Verrucomicrobiales;f__Verrucomicrobiaceae;g__Roseimicrobium	0.000321992	0.00095152	0.000114855	0.000580159	0.000506425	0.000167729	3.8999e-05	0.000890184	0.00148564	0.000798061	0.00474841	0.00155862	0.00181436	0.000267547	5.68537e-05	0.000913266	0.000159945	0.00156243	0.000924776	0	0	0.000252745	0	0.00015287	5.25307e-05	2.35871e-05	0.000137099	0	0.000756675	0.000183644	0	0	0	0	0	0	0	0	0	0	0	0	0	0	0	0	0	0	0
k__Bacteria;p__Verrucomicrobia;c__Verrucomicrobiae;o__Verrucomicrobiales;f__Verrucomicrobiaceae;g__Prosthecobacter	0	0	0	0	0	0	1.29997e-05	0	4.12677e-05	0.000502483	0	2.43534e-05	0.000217723	0.000267547	0	0.000205806	2.28493e-05	6.79317e-05	0	0	0	0.000112331	0	0	0	0	0.000137099	0	0	0	0	0	0	0	0	0	0	0	0	0	0	0	0	0	0	0	0	0	0
k__Bacteria;p__Verrucomicrobia;c__Verrucomicrobiae;o__Verrucomicrobiales;f__Verrucomicrobiaceae;g__Persicirhabdus	0	0	0	0	0	0	0	0	0	0	0	0	0	0	0	0	0	0	0	0	0	0	0	0	0	0	0	0	0	0	0	0	0	0	0	0	0	0	0	0.001494	0	0	0	0	0	0	0	0	0.000714445
k__Bacteria;p__Verrucomicrobia;c__Verrucomicrobiae;o__Verrucomicrobiales;f__Verrucomicrobiaceae;g__Haloferula	0	0	0	0	0	0	0	0	0	0	0	0	0	0	0	0	0	0	0	0	0	0	0	0	0	0	0	0	0	0	0	0	0	0	0	0	0	0	0	0	0	0	0	0	0	0	0	0.00124075	0
k__Bacteria;p__Verrucomicrobia;c__Verrucomicrobiae;o__Verrucomicrobiales;f__Verrucomicrobiaceae;g__Brevifollis	0	0	0	0	0	0	0	0	0	0	0	2.43534e-05	0	0	0	0.000192943	0	0	0	0	0	0	0	0	0	0	0	0	0	0	0	0	0	0	0	0	0	0	0	0	0	0	0	0	0	0	0	0	0
k__Bacteria;p__Verrucomicrobia;c__Verrucomicrobiae;o__Verrucomicrobiales;f__Verrucomicrobiaceae;g__Akkermansia	0	0	0	0	0	0	0	0	0	0	0	0	0	0	0	0	0	0	0	0	0	0	0	0	0	0	0	0	0	0	0	0	0	0	0	0	0	0	0.00732633	0.000536906	0.000827312	0.000223876	0.000557017	0.00165837	0.00340298	0.0210321	0.00109636	0.00426367	0.00296941
k__Bacteria;p__Verrucomicrobia;c__Verrucomicrobiae;o__Verrucomicrobiales;f__Rubritaleaceae;g__Persicirhabdus	0	0	0	0	0	0	0	0	0	0	0	0	0	0	0	0	0	0	0	0	0	0	0	0	0	0	0	0	0	0	0	0	0.000910309	0	0	0	0	0	0	0	0	0	0	0	0	0	0	0	0
k__Bacteria;p__Verrucomicrobia;c__Verrucomicrobiae;o__Verrucomicrobiales;f__Rubritaleaceae;g__Luteolibacter	7.15538e-05	4.7576e-05	0	0.000193386	2.53213e-05	0	0	0.000202314	0	2.95578e-05	0.0015163	0.00321465	0.00304812	0.00329974	9.47562e-05	0.00216097	0.000605507	0.000667995	0.000800552	0	0	0	0	0	0.000210123	0	0	0	0	0	0	0	0	0	0	0	0	0	0	0	0	0	0	0	0	0	0	0	0
k__Bacteria;p__Verrucomicrobia;c__Verrucomicrobiae;o__Verrucomicrobiales;f__DEV007;g__uncultured bacterium	0	0	0	0	0	0	0	0	0	0	3.99026e-05	0.000170474	0	0	0	0	0	0	0.000207039	0	0	0	0	0	0	0	0	0	0	0	0	0	0	0	0	0	0	0	0	0	0	0	0	0	0	0	0	0	0
k__Bacteria;p__Verrucomicrobia;c__Verrucomicrobiae;o__Verrucomicrobiales;f__Akkermansiaceae;g__Akkermansia	0.000357769	0	0.000880551	0	0	0	2.59994e-05	0	0	5.91156e-05	3.99026e-05	0	0	0	0	0	2.28493e-05	0.000169829	1.38026e-05	0.0457971	0.000700825	0.00157264	0.00164417	9.55438e-05	0.0026528	0.000141523	0	0	0.000216193	0.00371527	0.000795201	0.00403405	0.00856991	0.00803031	0	0.00171109	0.0250692	0	0	0	0	0	0	0	0	0	0	0	0
k__Bacteria;p__Verrucomicrobia;c__Verrucomicrobiae;o__uncultured;f__metagenome;g__metagenome	0	0	0	0	0	0	0	0	0	0	0	0	0	0	0	0	0	2.26439e-05	0	0	0	0	0	1.91088e-05	0	0	0	0	0	0	0	0	0	0	0	0	0	0	0	0	0	0	0	0	0	0	0	0	0
k__Bacteria;p__Verrucomicrobia;c__Verrucomicrobiae;o__UA11;f__uncultured bacterium;g__uncultured bacterium	0	0	0	0	0	0	0	0	4.12677e-05	0	0	4.87068e-05	0	0	3.79025e-05	5.14516e-05	0	0	6.90131e-05	0	0	0	0	0	0	0	0	0	0	0	0	0	0	0	0	0	0	0	0	0	0	0	0	0	0	0	0	0	0
k__Bacteria;p__Verrucomicrobia;c__Verrucomicrobiae;o__S-BQ2-57 soil group;f__uncultured Verrucomicrobia bacterium;g__uncultured Verrucomicrobia bacterium	0	0	0	0	0	0	0	0	0	0.000177347	0	0	0	0	0	0	0	0	0	0	0	0	0	0	0	0	0	0	0	0	0	0	0	0	0	0	0	0	0	0	0	0	0	0	0	0	0	0	0
k__Bacteria;p__Verrucomicrobia;c__Verrucomicrobiae;o__S-BQ2-57 soil group;f__uncultured bacterium;g__uncultured bacterium	0	0	0	0	0	0	0	0	0	0.000650272	0	0	0	0	0	0	0	0	0	0	0	0	0	0	0	0	0	0	0	0	0	0	0	0	0	0	0	0	0	0	0	0	0	0	0	0	0	0	0
k__Bacteria;p__Verrucomicrobia;c__Verrucomicrobiae;o__S-BQ2-57 soil group;f__metagenome;g__metagenome	0	0	0	0	0	0	0	0	0	2.95578e-05	0	0	0	0	0	0	0	0	0	0	0	0	0	0	0	0	0	0	0	0	0	0	0	0	0	0	0	0	0	0	0	0	0	0	0	0	0	0	0
k__Bacteria;p__Verrucomicrobia;c__Verrucomicrobiae;o__Pedosphaerales;f__Pedosphaeraceae;g__Verrucomicrobia bacterium LX181	0	0	0	0	0	0	0	0	0	0	0	2.43534e-05	0	0	0	1.28629e-05	1.14247e-05	4.52878e-05	1.38026e-05	0	0	0	0	0	0	0	0	0	0	0	0	0	0	0	0	0	0	0	0	0	0	0	0	0	0	0	0	0	0
k__Bacteria;p__Verrucomicrobia;c__Verrucomicrobiae;o__Pedosphaerales;f__Pedosphaeraceae;g__uncultured verrucomicrobium DEV008	0	0	0	0	0	0	0	0	0	0	0	0	0	0	0	0	0	0	0	0	0	0	0	0	0	0	0	0	0	0.00155391	0	0	0	0	0	0	0	0	0	0	0	0	0	0	0	0	0	0	0
k__Bacteria;p__Verrucomicrobia;c__Verrucomicrobiae;o__Pedosphaerales;f__Pedosphaeraceae;g__uncultured Verrucomicrobia bacterium	0.000107331	0	0.000153139	6.44621e-05	0.00020257	5.59097e-05	0.000181995	8.09258e-05	0.000742819	0.00620714	0.000558637	0.000243534	0.000508019	0.000713458	7.5805e-05	0.000591693	3.4274e-05	0.000430234	0.000441684	0	0	0.000730152	0	0.000343958	0.000105061	2.35871e-05	0.000548396	0	0.000648579	0	0	0	0	0	0	0	0	0	0	0	0	0	0	0	0	0	0	0	0
k__Bacteria;p__Verrucomicrobia;c__Verrucomicrobiae;o__Pedosphaerales;f__Pedosphaeraceae;g__uncultured subdivision 3 bacterium	0	0	0	0	0	0	0	0	0	0	0	0	0	0	0	0	0	0	2.76052e-05	0	0	0	0	0	0	0	0	0	0	0	0	0	0	0	0	0	0	0	0	0	0	0	0	0	0	0	0	0	0
k__Bacteria;p__Verrucomicrobia;c__Verrucomicrobiae;o__Pedosphaerales;f__Pedosphaeraceae;g__uncultured soil bacterium	0	0	7.65697e-05	0	5.06425e-05	0	0	0	0.000330142	0.000354694	0.000159611	0.000121767	7.25742e-05	0	3.79025e-05	0.000630282	0	3.39659e-05	0.00216701	0	0	0	0	3.82175e-05	0	0	0	0	0	0	0	0	0	0	0	0	0	0	0	0	0	0	0	0	0	0	0	0	0
k__Bacteria;p__Verrucomicrobia;c__Verrucomicrobiae;o__Pedosphaerales;f__Pedosphaeraceae;g__uncultured bacterium	0.00486566	0.000523336	0.000995406	0.000161155	0.000708995	0.000167729	0.00228794	0.000161852	0.00552988	0.0184736	0.00235426	0.000974137	0.00152406	0.000981004	0.000625391	0.00481072	5.71233e-05	0.000849146	0.00536922	0	0.000389347	0.000758235	0	0.00139494	0	0.00327861	0.000411297	0	0	0	0	0.000506174	0	0	0	0	0	0	0	0	0	0	0	0	0	0	0	0	0
k__Bacteria;p__Verrucomicrobia;c__Verrucomicrobiae;o__Pedosphaerales;f__Pedosphaeraceae;g__Pedosphaera	0.00100175	0.000142728	0.000612557	3.2231e-05	0.000620371	5.59097e-05	0.000324992	0.000121389	0.000330142	0.000857177	3.99026e-05	2.43534e-05	0	8.91822e-05	0	0.000192943	0	1.1322e-05	0	0	0	0.000168497	0	0.000745242	5.25307e-05	9.43485e-05	0	0	0	0	0	0	0	0	0	0	0	0	0	0	0	0	0	0	0	0	0	0	0
k__Bacteria;p__Verrucomicrobia;c__Verrucomicrobiae;o__Pedosphaerales;f__Pedosphaeraceae;g__metagenome	0	4.7576e-05	0.000229709	3.2231e-05	0.000189909	0	0.00081898	0.000202314	0.000577748	0.00195082	0.000877858	0.000267888	0.000653168	0.000267547	3.79025e-05	0.00164645	0	0.000271727	0.00247067	0	0	0.000477407	0.000265189	0.000821677	0	0.00148599	0.000411297	0	0.000540482	0	0	0.000935655	0	0	0	0	0	0	0	0	0	0	0	0	0	0	0	0	0
k__Bacteria;p__Verrucomicrobia;c__Verrucomicrobiae;o__Pedosphaerales;f__Pedosphaeraceae;g__bacterium enrichment culture clone auto10_4W	7.15538e-05	0	0	0	0	0	0	0	0	0	0	0	0	0	0	0	0	0	0	0	0	0	0	0	0	0	0	0	0	0	0	0	0	0	0	0	0	0	0	0	0	0	0	0	0	0	0	0	0
k__Bacteria;p__Verrucomicrobia;c__Verrucomicrobiae;o__Pedosphaerales;f__Pedosphaeraceae;g__bacterium Ellin517	0	0	0	0	0	0	0	0	0	0	0	2.43534e-05	0	0	0	0.000167218	0	0	8.28157e-05	0	0	0	0	0	0	0	0	0	0	0	0	0	0	0	0	0	0	0	0	0	0	0	0	0	0	0	0	0	0
k__Bacteria;p__Verrucomicrobia;c__Verrucomicrobiae;o__Pedosphaerales;f__Pedosphaeraceae;g__ADurb.Bin063-1	0.000321992	0	0.000191424	3.2231e-05	0.000468443	0.000167729	0.000987975	0.000161852	0.000123803	0.00706432	0.000159611	9.74137e-05	0	0	0.000132659	0	0	7.92537e-05	0.000138026	0	0	0.00019658	0	0.000726133	5.25307e-05	0.000613265	0	0	0	0	0	0	0	0	0	0	0	0	0	0	0	0	0	0	0	0	0	0	0
k__Bacteria;p__Verrucomicrobia;c__Verrucomicrobiae;o__Opitutales;f__Opitutaceae;g__uncultured	0	0	3.82848e-05	0	0	0	0	0	0.000247606	0	0	0	0	0	0	0.000102903	0	0	4.14079e-05	0	0	0	0	0	0	4.71743e-05	0	0	0	0	0	0	0	0	0	0	0	0	0	0	0	0	0	0	0	0	0	0	0
k__Bacteria;p__Verrucomicrobia;c__Verrucomicrobiae;o__Opitutales;f__Opitutaceae;g__Opitutus	0.000357769	0	0.000153139	0	1.26606e-05	0	9.09977e-05	4.04629e-05	0.000949158	0.00130054	0.000199513	0.000316594	0.000145148	0	9.47562e-05	0.000720322	0.000102822	6.79317e-05	0.00089717	0	0	0	0	0.000439502	5.25307e-05	2.35871e-05	0	0	0	0	0	0.00116573	0	0	0	0	0	0	0	0	0	0	0	0	0	0	0	0	0
k__Bacteria;p__Verrucomicrobia;c__Verrucomicrobiae;o__Opitutales;f__Opitutaceae;g__Lacunisphaera	3.57769e-05	0	3.82848e-05	0	2.53213e-05	0	1.29997e-05	0	0	0.000354694	0	0	0.000145148	0.000267547	0	3.85887e-05	0	0	4.14079e-05	0	0	8.42484e-05	0	0.000286632	0	0	0	0	0	0	0	0	0	0	0	0	0	0	0	0	0	0	0	0	0	0	0	0	0
k__Bacteria;p__Verrucomicrobia;c__Verrucomicrobiae;o__Opitutales;f__Opitutaceae;g__Cephaloticoccus	0.000178884	0.000190304	7.65697e-05	9.66931e-05	0.000101285	0	0.000311992	4.04629e-05	0.000825355	0.0011232	0.000239416	9.74137e-05	0.000217723	0	0.000265317	0.000913266	3.4274e-05	2.26439e-05	0.00146308	0	0	0.000112331	0	0.00015287	0	0.000283046	0.000411297	0	0	0	0	1.53386e-05	0	0	0	0	0	0	0	0	0	0	0	0	0	0	0	0	0
k__Bacteria;p__Verrucomicrobia;c__Verrucomicrobiae;o__Methylacidiphilales;f__Methylacidiphilaceae;g__uncultured	0.000751315	0.000903944	0.000153139	9.66931e-05	0.000189909	5.59097e-05	3.8999e-05	0	0	0.000768503	0	0	0	0	0	2.57258e-05	0	0	2.76052e-05	0	0	0	0	3.82175e-05	0.000210123	0	0	0	0	0	0	0	0	0	0	0	0	0	0	0	0	0	0	0	0	0	0	0	0
k__Bacteria;p__Verrucomicrobia;c__Verrucomicrobiae;o__Chthoniobacterales;f__Xiphinematobacteraceae;g__Candidatus Xiphinematobacter	0.000536653	9.5152e-05	0.000803982	0.000128924	0.000708995	0.000167729	0.00081898	0.000647406	0.00037141	0.000206905	0.00235426	0.000292241	7.25742e-05	8.91822e-05	1.89512e-05	0.000115766	4.56986e-05	0.000147185	0	0	0	0.00294869	0.000371264	0.000363067	5.25307e-05	0.00169827	0.00260488	0	0	0	0	0	0	0	0	0	0	0	0	0	0	0	0	0	0	0	0	0	0
k__Bacteria;p__Verrucomicrobia;c__Verrucomicrobiae;o__Chthoniobacterales;f__Terrimicrobiaceae;g__Terrimicrobium	0	4.7576e-05	0	0.000225617	0.000101285	0.000223639	0	0	0	0	0	9.74137e-05	0	8.91822e-05	0	1.28629e-05	2.28493e-05	4.52878e-05	0	0	0	0	0.000556896	7.64351e-05	0	2.35871e-05	0	0	0	0	0	0	0	0	0	0	0	0	0	0	0	0	0	0	0	0	0	0	0
k__Bacteria;p__Verrucomicrobia;c__Verrucomicrobiae;o__Chthoniobacterales;f__Terrimicrobiaceae;g__FukuN18 freshwater group	0	0	0	0	2.53213e-05	0	0	0	0	0	0	0	0	0	0	0	0	0	0	0	0	0	0	0	0	0	0	0	0	0	0	0	0	0	0	0	0	0	0	0	0	0	0	0	0	0	0	0	0
k__Bacteria;p__Verrucomicrobia;c__Verrucomicrobiae;o__Chthoniobacterales;f__Chthoniobacteraceae;g__LD29	0	0	0	0	5.06425e-05	0	0	0	0	0	0.000119708	0	0	0	0	2.57258e-05	0	0	2.76052e-05	0	0	0	0.000318226	0	0	0	0	0	0	0	0	0	0	0	0	0	0	0	0	0	0	0	0	0	0	0	0	0	0
k__Bacteria;p__Verrucomicrobia;c__Verrucomicrobiae;o__Chthoniobacterales;f__Chthoniobacteraceae;g__Chthoniobacter	0.000715538	0.00180789	0.000535988	0.000354541	0.00200038	0.00106228	9.09977e-05	0.000768795	0.0025586	0.00156656	0.00131679	0.00253276	0.00145148	0.00267547	0.000530635	0.00192943	0.000456986	0.00285313	0.00164251	0	0	0.000730152	0.000371264	0.00273255	0.00147086	0	0.00137099	0	0	0	0	0	0	0	0	0	0	0	0	0	0	0	0	0	0	0	0	0	0
k__Bacteria;p__Verrucomicrobia;c__Verrucomicrobiae;o__Chthoniobacterales;f__Chthoniobacteraceae;g__Candidatus Udaeobacter	0.000286215	0	0.00137825	0.000257848	0.00207634	0.000447277	0.00857979	0.00789026	0.0026824	0.00836486	0.0128486	0.00513857	0.00551564	0.00187283	0.00252051	0.00048879	0.00034274	0.00300032	0	0	0	0.000308911	0.00129942	0.00389819	0.00378221	0.012171	0.00726625	0	0	0.000183644	0	0	0	0	0	0	0	0	0	0	0	0	0	0	0	0	0	0	0
k__Bacteria;p__Verrucomicrobia;c__Verrucomicrobiae;o__Chthoniobacterales;f__01D2Z36;g__metagenome	0	0	0	0	0	0	0	8.09258e-05	0	0	0	0	0	0	0	6.43145e-05	0	0	0	0	0	0	0	0	0	0	0	0	0	0	0	0	0	0	0	0	0	0	0	0	0	0	0	0	0	0	0	0	0
k__Bacteria;p__Verrucomicrobia;c__Spartobacteria;o__Chthoniobacterales;f__DA101 soil group;g__uncultured Verrucomicrobia bacterium	0	0	0	0	0	0	0	0	0	0	0	0	0	0	0	0	0	0	0	0	0	0	0	0	0	0	0	0	0	0	0	0	0	0	0	0	0	0	0	0	0	0	0	0	0	0	0	0	0
k__Bacteria;p__Verrucomicrobia;c__Spartobacteria;o__Chthoniobacterales;f__DA101 soil group;g__uncultured bacterium	0	0	0	0	0	0	0	0	0	0	0	0	0	0	0	0	0	0	0	0	0	0	0	0	0	0	0	0	0	0	0	0	0	0	0	0	0	0	0	0	0.000137885	0	0	0	0	0	0.000950177	0	0
k__Bacteria;p__Verrucomicrobia;c__Spartobacteria;o__Chthoniobacterales;f__Chthoniobacteraceae;g__Chthoniobacter	0	0	0	0	0	0	0	0	0	0	0	0	0	0	0	0	0	0	0	0	0	0	0	0	0	0	0	0	0	0	0	0	0	0	0	0	0	0	0	0.000747	0	0	0	0	0.00118708	0	0.000755269	0	0
k__Bacteria;p__Verrucomicrobia;c__Opitutae;o__Puniceicoccales;f__Puniceicoccaceae;g__uncultured	0	0	0	0	0	0	0	0	0	0	0	0	0	0	0	0	0	0	0	0	0	0	0	0	0	0	0	0	0	0	0	0	0	0	0	0	0	0	0	0	0	0	0	0	0	0	0	0	0
k__Bacteria;p__Verrucomicrobia;c__Opitutae;o__Puniceicoccales;f__Puniceicoccaceae;g__Lentimonas	0	0	0	0	0	0	0	0	0	0	0	0	0	0	0	0	0	0	0	0	0	0	0	0	0	0	0	0	0	0	0	0	0	0	0	0	0	0	0	0	0	0	0	0	0	0	0	0	0
k__Bacteria;p__Verrucomicrobia;c__Opitutae;o__Opitutales;f__Opitutaceae;g__Opitutus	0	0	0	0	0	0	0	0	0	0	0	0	0	0	0	0	0	0	0	0	0	0	0	0	0	0	0	0	0	0	0	0	0	0	0	0	0	0	0	0	0	0	0	9.95025e-05	0	0	0.000779632	0	0
k__Bacteria;p__Verrucomicrobia;c__OPB35 soil group;o__Unknown Order;f__Unknown Family;g__Pedosphaera	0	0	0	0	0	0	0	0	0	0	0	0	0	0	0	0	0	0	0	0	0	0	0	0	0	0	0	0	0	0	0	0	0	0	0	0	0	0	0	0.000256781	0	0	0	0	0	0	0	0	0
k__Bacteria;p__Verrucomicrobia;c__OPB35 soil group;o__uncultured Verrucomicrobia bacterium;f__uncultured Verrucomicrobia bacterium;g__uncultured Verrucomicrobia bacterium	0	0	0	0	0	0	0	0	0	0	0	0	0	0	0	0	0	0	0	0	0	0	0	0	0	0	0	0	0	0	0	0	0	0	0	0	0	0	0	0	0	0	0	0	0.00121346	0	0	0	0
k__Bacteria;p__Verrucomicrobia;c__OPB35 soil group;o__uncultured bacterium;f__uncultured bacterium;g__uncultured bacterium	0	0	0	0	0	0	0	0	0	0	0	0	0	0	0	0	0	0	0	0	0	0	0	0	0	0	0	0	0	0	0	0	0	0	0	0	0	0	0	0	0	0	0	0	0.000896908	0	0	0	0
k__Bacteria;p__TM6 (Dependentiae);c__uncultured bacterium;o__uncultured bacterium;f__uncultured bacterium;g__uncultured bacterium	0	0	0	0	0	0	0	0	0	0	0	0	0	0	0	0	0	0	0	0	0	0	0	0	0	0	0	0	0	0	0	0	0	0	0	0	0	0	0	0	0	0	0	0	0	0	0	0.000473741	0
k__Bacteria;p__Tenericutes;c__Mollicutes;o__Mycoplasmatales;f__Mycoplasmataceae;g__Mycoplasma	0	0	0	0	0	0	0	0	0	0	0	0	0	0	0	0	0	0	0	0	0.00116804	0	0	0	0	0	0	0	0	0	0	0	0	0	0	0	0	0	0	0	0	0	0	0	0	0	0	0	0
k__Bacteria;p__Tenericutes;c__Mollicutes;o__Mollicutes RF9;f__unidentified;g__unidentified	0	0	0	0	0	0	0	0	0	0	0	0	0	0	0	0	0	0	0	0	0	0	0	0	0	0	0	0	0	0	0	0	0	0	0	0	0	0	0	0	0	0	0	0	0	0	0.000365453	0.000180473	8.93056e-05
k__Bacteria;p__Tenericutes;c__Mollicutes;o__Mollicutes RF9;f__uncultured rumen bacterium;g__uncultured rumen bacterium	0	0	0	0	0	0	0	0	0	0	0	0	0	0	0	0	0	0	0	0	0	0	0	0	0	0	0	0	0	0	0	0	0	0	0	0	0	0	0	0	0	0	0	0	0	0	0.000267999	0	0
k__Bacteria;p__Tenericutes;c__Mollicutes;o__Mollicutes RF9;f__uncultured Firmicutes bacterium;g__uncultured Firmicutes bacterium	0	0	0	0	0	0	0	0	0	0	0	0	0	0	0	0	0	0	0	0	0	0	0	0	0	0	0	0	0	0	0	0	0	0	0	0	0	0	0	0	0	0	0	0	0	0	0.000292362	0	0
k__Bacteria;p__Tenericutes;c__Mollicutes;o__Mollicutes RF9;f__uncultured bacterium;g__uncultured bacterium	0	0	0	0	0	0	0	0	0	0	0	0	0	0	0	0	0	0	0	0	0	0	0	0	0	0	0	0	0	0	0	0	0	0	0	0	0	0	0	0	0	0	0	0	0	0	0.00133999	0.0004963	0.000580487
k__Bacteria;p__Tenericutes;c__Mollicutes;o__Mollicutes RF9;f__gut metagenome;g__gut metagenome	0	0	0	0	0	0	0	0	0	0	0	0	0	0	0	0	0	0	0	0	0	0	0	0	0	0	0	0	0	0	0	0	0	0	0	0	0	0	0	0	0	0	0	0	0	0	0	0	8.93056e-05
k__Bacteria;p__Tenericutes;c__Mollicutes;o__Mollicutes RF39;f__unidentified;g__unidentified	0	0	0	0	0	0	0	0	0	0	0	0	0	0	0	0	0	0	0	0.000123553	0	0	0.000132594	0	0	0	0	0	0	0	0	0	0	0	0	0	0	0	0	0	0	0	0	0	0	0	0	0	0
k__Bacteria;p__Tenericutes;c__Mollicutes;o__Mollicutes RF39;f__uncultured rumen bacterium;g__uncultured rumen bacterium	0	0	0	0	0	0	0	0	0	0	0	0	0	0	0	0	0	0	0	0.000350068	0	5.61656e-05	0	0	0	0	0	0	0	0.000452048	0	0	0.000572194	5.65515e-05	0	0	0	0	0	0	0	0	0	0	0	0	0	0	0
k__Bacteria;p__Tenericutes;c__Mollicutes;o__Mollicutes RF39;f__uncultured bacterium;g__uncultured bacterium	3.57769e-05	0	0	0	0	0	0	0	0	0	0	0	0	0	0	0	0	0	0	0.000906058	0.000311478	0.000308911	0.000397783	0	0.000157592	0	0.000137099	0	0.000216193	0.00170931	0.000829775	0.0015492	0.000299101	0.000678618	0.000354233	0.00225403	0.00354053	0.00144285	0	0	0	0	0	0	0	0	0	0	0
k__Bacteria;p__Tenericutes;c__Mollicutes;o__Mollicutes RF39;f__gut metagenome;g__gut metagenome	0	0	0	0	0	0	0	0	0	0	0	0	0	0	0	0	0	0	0	0	0	0	0	0	0	0	0	0	0	0	0	0	0	0	0	0.000954261	0	0	0	0	0	0	0	0	0	0	0	0	0
k__Bacteria;p__Tenericutes;c__Mollicutes;o__Mollicutes Incertae Sedis;f__Unknown Family;g__Candidatus Phytoplasma	0	0	0	0	0	0	0	0	0	0	0	0	0	0	0	0	0	0	0	0	0	0	0	0	0	0	0	0	0	8.47589e-05	0	0	0	0	0	0	0	0	0	0	0	0	0	0	0	0	0	0	0
k__Bacteria;p__Tenericutes;c__Mollicutes;o__Haloplasmatales;f__Haloplasmataceae;g__Haloplasma	0	0	0	0	0	0	0	0	0	0	0	0	0	0	0	0	0	0	0	0	0	0	0	0	0	0	0	0	0	0	0	0	0	0	0	0	0	0	0	0	0	0	0	0	0.000422074	0	0	0	0
k__Bacteria;p__Tenericutes;c__Mollicutes;o__Entomoplasmatales;f__Entomoplasmatales Incertae Sedis;g__Candidatus Hepatoplasma	0	0	0	0	0	0	0	0	0	0	0	0	0	0	0	0	0	0	0	0	0	0	0	0	0	0	0	0	0	0	0	0	0	0	0	0	0	0	0	0	0	0	0	0	0	0	0	0	0
k__Bacteria;p__Tenericutes;c__Mollicutes;o__Anaeroplasmatales;f__Anaeroplasmataceae;g__Anaeroplasma	0	0	0	0	0	0	0	0	0	0	0	0	0	0	0	0	0	0	0	0.000411845	0	0.000112331	0.000397783	0	5.25307e-05	0	0	0	0	0.000635692	0	0	0.00128744	0	0	0	0	0	0	0	0	0	0	0	0	0	0	0.000406064	0
k__Bacteria;p__Tenericutes;c__Mollicutes;o__Acholeplasmatales;f__Acholeplasmataceae;g__Acholeplasma	0	0	0	0	0	0	0	0	0	0	0	0	0	0	0	0	0	0	0	0	0	0	0	0	0	0	0	0	0	0	0	0	0	0	0	0	0	0	0	0	0	0.000167907	0	0	0	0	0	0	0
k__Bacteria;p__Synergistetes;c__Synergistia;o__Synergistales;f__Synergistaceae;g__Pyramidobacter	0	0	0	0	0	0	0	0	0	0	0	0	0	0	0	0	0	0	0	0	0	0	0	0	0	0	0	0	0	0	0	0	0	0	0	0	0	0	0	0	0.000165462	0	0	0	0	0	0	0	0
k__Bacteria;p__Synergistetes;c__Synergistia;o__Synergistales;f__Synergistaceae;g__Fretibacterium	0	0	0	0	0	0	0	0	0	0	0	0	0	0	0	0	0	0	0	0	0	0	0	0	0	0	0	0	0	0	0	0	0	0	0	0	0	0	0	0	0	0	0	0.000364842	0	0	0	0	0
k__Bacteria;p__Synergistetes;c__Synergistia;o__Synergistales;f__Synergistaceae;g__Cloacibacillus	0	0	0	0	0	0	0	0	0	0	0	0	0	0	0	0	0	0	0	0	0	0	0	0	0	0	0	0	0	0	0	0	0	0	0	0	0	0	0	0	0	0	0	0	0	0	0	0	0
k__Bacteria;p__SR1 (Absconditabacteria);c__uncultured bacterium;o__uncultured bacterium;f__uncultured bacterium;g__uncultured bacterium	0	0	0	0	0	0	0	0	0	0	0	0	0	0	0	0	0	0	0	0	0	0	0	0	0	0	0	0	0	0	0	0	0	0	0	0	0	0	0	0	0	0	0	0	0.000712251	0	0.00209526	0	0
k__Bacteria;p__Spirochaetes;c__Spirochaetia;o__Spirochaetales;f__Spirochaetaceae;g__Treponema 2	0	0	0	0	0	0	0	0	0	0	0	0	7.25742e-05	0	0	0	4.56986e-05	2.26439e-05	0	0	0.0010123	8.42484e-05	0	0	0.000262653	7.07614e-05	0	0	0	0	0	0.00167191	0	0	0	0	0	0	0	0	0	0	0	0	0	0	0	0	0
k__Bacteria;p__Spirochaetes;c__Spirochaetia;o__Spirochaetales;f__Spirochaetaceae;g__Spirochaeta 2	0	0	0	0	0	0	0	0	4.12677e-05	2.95578e-05	0	0	0	0	0	0	0	0	0	0	0	0	0	0	0	0	0	0	0	0	0	0	0	0	0.00361318	0	0	0	0	0	0	0	0	0	0	0	0	0	0
k__Bacteria;p__Spirochaetes;c__Spirochaetia;o__Spirochaetales;f__Spirochaetaceae;g__Sediminispirochaeta	0	0	0	0	0	0	0	0	4.12677e-05	0	0	0	0	0	0	0	0	0	0	0	0	0	0	0	0	0	0	0	0	0	0	0	0	0	0	0	0	0	0	0	0	0	0	0	0	0	0	0	0
k__Bacteria;p__Spirochaetae;c__Spirochaetes;o__Spirochaetales;f__Spirochaetaceae;g__Treponema 2	0	0	0	0	0	0	0	0	0	0	0	0	0	0	0	0	0	0	0	0	0	0	0	0	0	0	0	0	0	0	0	0	0	0	0	0	0	0	0	0	0	0.00030783	0	0	0.0016883	0	0.000803996	0	0
k__Bacteria;p__Spirochaetae;c__Spirochaetes;o__Spirochaetales;f__Spirochaetaceae;g__Sphaerochaeta	0	0	0	0	0	0	0	0	0	0	0	0	0	0	0	0	0	0	0	0	0	0	0	0	0	0	0	0	0	0	0	0	0	0	0	0	0	0	0	0	0	0	0	0	0	0	0	0	0
k__Bacteria;p__Schekmanbacteria;c__uncultured Syntrophobacterales bacterium;o__uncultured Syntrophobacterales bacterium;f__uncultured Syntrophobacterales bacterium;g__uncultured Syntrophobacterales bacterium	0	0	0	0	0	0	0	0	4.12677e-05	0	0	0	0	0	0	0	0	0	0	0	0	0	0	0	0	0	0	0	0	0	0	0	0	0	0	0	0	0	0	0	0	0	0	0	0	0	0	0	0
k__Bacteria;p__Saccharibacteria;c__Unknown Class;o__Unknown Order;f__Unknown Family;g__Candidatus Saccharimonas	0	0	0	0	0	0	0	0	0	0	0	0	0	0	0	0	0	0	0	0	0	0	0	0	0	0	0	0	0	0	0	0	0	0	0	0	0	0	0	0	0	0	0	0	0	0	0	0	0
k__Bacteria;p__Saccharibacteria;c__uncultured gamma proteobacterium;o__uncultured gamma proteobacterium;f__uncultured gamma proteobacterium;g__uncultured gamma proteobacterium	0	0	0	0	0	0	0	0	0	0	0	0	0	0	0	0	0	0	0	0	0	0	0	0	0	0	0	0	0	0	0	0	0	0	0	0	0	0	0	0	0	0	0	0	0	0	0	0.000270709	0
k__Bacteria;p__Saccharibacteria;c__uncultured Candidatus Saccharibacteria bacterium;o__uncultured Candidatus Saccharibacteria bacterium;f__uncultured Candidatus Saccharibacteria bacterium;g__uncultured Candidatus Saccharibacteria bacterium	0	0	0	0	0	0	0	0	0	0	0	0	0	0	0	0	0	0	0	0	0	0	0	0	0	0	0	0	0	0	0	0	0	0	0	0	0	0	0	0	0	0	0	0	0	0	0	0	0
k__Bacteria;p__Saccharibacteria;c__uncultured bacterium;o__uncultured bacterium;f__uncultured bacterium;g__uncultured bacterium	0	0	0	0	0	0	0	0	0	0	0	0	0	0	0	0	0	0	0	0	0	0	0	0	0	0	0	0	0	0	0	0	0	0	0	0	0	0	0	0.00354825	0	0.000531706	0	0	0.00261159	0	0.000730905	0.00144378	0.00350525
k__Bacteria;p__Saccharibacteria;c__uncultured bacterium SBR2004;o__uncultured bacterium SBR2004;f__uncultured bacterium SBR2004;g__uncultured bacterium SBR2004	0	0	0	0	0	0	0	0	0	0	0	0	0	0	0	0	0	0	0	0	0	0	0	0	0	0	0	0	0	0	0	0	0	0	0	0	0	0	0	0	0	0	0	0	0	0	0	0.000315827	0
k__Bacteria;p__Saccharibacteria;c__TM7 phylum sp. oral clone DR034;o__TM7 phylum sp. oral clone DR034;f__TM7 phylum sp. oral clone DR034;g__TM7 phylum sp. oral clone DR034	0	0	0	0	0	0	0	0	0	0	0	0	0	0	0	0	0	0	0	0	0	0	0	0	0	0	0	0	0	0	0	0	0	0	0	0	0	0	0	0.000233438	0	0	0	0	0	0	0	0	0
k__Bacteria;p__Saccharibacteria;c__Candidatus Saccharibacteria bacterium UB2523;o__Candidatus Saccharibacteria bacterium UB2523;f__Candidatus Saccharibacteria bacterium UB2523;g__Candidatus Saccharibacteria bacterium UB2523	0	0	0	0	0	0	0	0	0	0	0	0	0	0	0	0	0	0	0	0	0	0	0	0	0	0	0	0	0	0	0	0	0	0	0	0	0	0	0	0	0.000799735	0	0.00040229	0	0	0	0	0	0
k__Bacteria;p__Rokubacteria;c__NC10;o__Rokubacteriales;f__uncultured Thermanaeromonas sp.;g__uncultured Thermanaeromonas sp.	0	0	0	0	0	0	0	0	0	0	0	0	0	0	0	0	0	2.26439e-05	0	0	0	0	0	0	0	0	0	0	0	0	0	0	0	0	0	0	0	0	0	0	0	0	0	0	0	0	0	0	0
k__Bacteria;p__Rokubacteria;c__NC10;o__Rokubacteriales;f__uncultured Gram-positive bacterium;g__uncultured Gram-positive bacterium	0	0	0	0	0	0	0	0	0	0	0	0	0	0	0	0	2.28493e-05	0	0	0	0	0	0	0	0	0	0	0	0	0	0	0	0	0	0	0	0	0	0	0	0	0	0	0	0	0	0	0	0
k__Bacteria;p__Rokubacteria;c__NC10;o__Rokubacteriales;f__uncultured bacterium;g__uncultured bacterium	3.57769e-05	0	0.000191424	0	1.26606e-05	0	0.000428989	0.000971109	0.0124216	0.00130054	0.0155221	0.000730603	0.000653168	0	5.68537e-05	3.85887e-05	0.00303896	0.00712151	0.000441684	0	0	0.000112331	0	7.64351e-05	0	0.000801962	0	0	0	0.000169518	0	0	0.00172959	0	0	0	0	0	0	0	0	0	0	0	0	0	0	0	0
k__Bacteria;p__Rokubacteria;c__NC10;o__Rokubacteriales;f__metagenome;g__metagenome	0	0	0	0	0	0	0	0	0.00214592	0	3.99026e-05	0	0	0	0	1.28629e-05	5.71233e-05	0.000203795	2.76052e-05	0	0	0	0	0	0	0	0	0	0	0	0	0	0	0	0	0	0	0	0	0	0	0	0	0	0	0	0	0	0
k__Bacteria;p__Proteobacteria;c__Skagenf62;o__uncultured bacterium;f__uncultured bacterium;g__uncultured bacterium	0	0	0	0	0	0	0	0	0	0	0	0	0	0	0	0	0	0	0	0	0	0	0	0	0	0	0	0	0	0	0	0	0	0	0	0	0	0	0	0	0	0	0	0	0	0	0	0	0
k__Bacteria;p__Proteobacteria;c__Gammaproteobacteria;o__Xanthomonadales;f__Xanthomonadales Incertae Sedis;g__uncultured	0	0	0	0	0	0	0	0	0	0	0	0	0	0	0	0	0	0	0	0	0	0	0	0	0	0	0	0	0	0	0	0	0	0	0	0	0	0	0	0	0	0	0	0	0	0	0	9.02364e-05	0
k__Bacteria;p__Proteobacteria;c__Gammaproteobacteria;o__Xanthomonadales;f__Xanthomonadales Incertae Sedis;g__Steroidobacter	0	0	0	0	0	0	0	0	0	0	0	0	0	0	0	0	0	0	0	0	0	0	0	0	0	0	0	0	0	0	0	0	0	0	0	0	0	0	0	0.00102713	8.27312e-05	0.000111938	0	3.31675e-05	7.9139e-05	0	0.000462907	0	0
k__Bacteria;p__Proteobacteria;c__Gammaproteobacteria;o__Xanthomonadales;f__Xanthomonadales Incertae Sedis;g__Acidibacter	0	0	0	0	0	0	0	0	0	0	0	0	0	0	0	0	0	0	0	0	0	0	0	0	0	0	0	0	0	0	0	0	0	0	0	0	0	0	0	0	0	0	0	0	0.000263797	0	0.000462907	0	0
k__Bacteria;p__Proteobacteria;c__Gammaproteobacteria;o__Xanthomonadales;f__Xanthomonadaceae;g__Xylella	0	0	0	0	0	0	0	0	0	0	0	0	0	0	0	0	0	0	0	0	0	0	0	0	0	0	0	0	0	0	0	0	0	0	0	0	0	0	0	0	0	0	0	0	0	0	0	0	0
k__Bacteria;p__Proteobacteria;c__Gammaproteobacteria;o__Xanthomonadales;f__Xanthomonadaceae;g__Xanthomonas	0	0	0	0	0.000101285	0.000559097	0	0.000687869	0	2.95578e-05	0.00131679	0.00199698	0	0	0	1.28629e-05	0.000228493	1.1322e-05	0	0	0	0	0	0	0.000499041	0	0	0	0.000216193	0	0	0	0	0	0	0	0	0	0	0	0	0	0	0	0	0	0	0	0
k__Bacteria;p__Proteobacteria;c__Gammaproteobacteria;o__Xanthomonadales;f__Xanthomonadaceae;g__Vulcaniibacterium	0	0	0	0	0	0	0	0	0	0	0	0	0	0	0	0	0	3.39659e-05	0	0	0	0	0	0	0	0	0	0	0	0	0	0	0	0	0	0	0	0	0	0.000116719	0	0	0	0	0	0	0	0	0
k__Bacteria;p__Proteobacteria;c__Gammaproteobacteria;o__Xanthomonadales;f__Xanthomonadaceae;g__uncultured Xanthomonadaceae bacterium	0	0	0	0	0	0	0	0	0	5.91156e-05	0	0	0	0	0	0	0	0	0	0	0	0	0	0	0	0	0	0	0	0	0	0	0	0	0	0	0	0	0	0	0	0	0	0	0	0	0	0	0
k__Bacteria;p__Proteobacteria;c__Gammaproteobacteria;o__Xanthomonadales;f__Xanthomonadaceae;g__uncultured bacterium	0	0	0	0	0	0	0	0	0	0	0	0	0	0	0	0	0	4.52878e-05	4.14079e-05	0	0	0	0	0	0	0	0	0	0	0	0	0	0	0	0	0	0	0	0	0	0	0	0	0	0	0	0	0	0
k__Bacteria;p__Proteobacteria;c__Gammaproteobacteria;o__Xanthomonadales;f__Xanthomonadaceae;g__uncultured	0	0	0	0	0.000240552	0	1.29997e-05	8.09258e-05	0	0.00703476	0.000119708	2.43534e-05	0	0	1.89512e-05	0.000257258	0	9.05756e-05	0.00193237	0	0	2.80828e-05	0	0.000535045	5.25307e-05	2.35871e-05	0	0	0	0	0	0	0	0	0	0	0	0	0	0.000793688	0	5.59691e-05	3.09454e-05	0	0.000369315	0	0.000609088	0	0
k__Bacteria;p__Proteobacteria;c__Gammaproteobacteria;o__Xanthomonadales;f__Xanthomonadaceae;g__Thermomonas	0	0	3.82848e-05	6.44621e-05	0	5.59097e-05	0	0.00202314	0	5.91156e-05	0.00243406	2.43534e-05	0.00406416	0.00481584	1.89512e-05	0.00823225	0.002502	0.00525339	0.0347412	0	0	0	0	0	0	0	0.000822594	0	0	0	0	9.20316e-05	0	0	0	0	0	0	0	0.000396844	0.000413656	0.000111938	0	0	0	0	0.000998904	0.000203032	0.000200938
k__Bacteria;p__Proteobacteria;c__Gammaproteobacteria;o__Xanthomonadales;f__Xanthomonadaceae;g__Stenotrophomonas	3.57769e-05	0	0.000650842	0.00570489	0.00153194	0.00123001	1.29997e-05	0.030509	0	0	0.00722238	0.0441527	0.00391901	0.0139124	0.00111812	0.00337008	0.00734605	0.000396268	0.00026225	0	0.000311478	8.42484e-05	0.00275796	0.000439502	0.000814225	0	0.00438717	0.000838893	0.000864771	0.00113012	0	4.60158e-05	0	0	7.08466e-05	3.29056e-05	0.00579619	0	0	0	5.51542e-05	0.000279846	0	0	0.00126622	0	0.000682178	0.00166937	0
k__Bacteria;p__Proteobacteria;c__Gammaproteobacteria;o__Xanthomonadales;f__Xanthomonadaceae;g__Rhodanobacter	0	0	0	0	0	0	0	0	0	0	0	0	0	0	0	0	0	0	0	0	0	0	0	0	0	0	0	0	0	0	0	0	0	0	0	0	0	0	0	0	0	0	0	0	0	0	4.8727e-05	0	0
k__Bacteria;p__Proteobacteria;c__Gammaproteobacteria;o__Xanthomonadales;f__Xanthomonadaceae;g__Pseudoxanthomonas	0	0	0	0	1.26606e-05	0.000111819	0	0.000323703	0	0	0.000159611	0.000316594	0.00878148	0.000624275	1.89512e-05	3.85887e-05	0.000754027	0.000101898	0.000193237	0	0	0	0	0	0	0	0.000274198	0	0.000648579	0	0	0	0	0	0	0	0	0	0	0.000653625	5.51542e-05	0	0	0	0	0	0	0.000203032	0
k__Bacteria;p__Proteobacteria;c__Gammaproteobacteria;o__Xanthomonadales;f__Xanthomonadaceae;g__Pseudofulvimonas	0	0	0	0	0	0	0	0	0	0	0	0	0	0	0	0	0	0	0	0	0	0	0	0	0	0	0	0	0	0	0	0	0	0	0	0	0	0	0	0.000490219	0	0	0	0	0	0	0.000389816	0	0
k__Bacteria;p__Proteobacteria;c__Gammaproteobacteria;o__Xanthomonadales;f__Xanthomonadaceae;g__Lysobacter	3.57769e-05	0	7.65697e-05	0.000128924	0.000113946	0.000167729	7.79981e-05	0.00121389	0.00235226	0.000384252	0.0219465	0.00260582	0.0124102	0.0164987	0.000132659	0.00486217	0.0116189	0.0262216	0.0112077	0	0	0	0	0.000133761	0.000183857	2.35871e-05	0.000274198	0	0	0	0	0.000858962	0	0	0	1.64528e-05	0	0.000732878	0	0.00179747	5.51542e-05	0	0.000278508	0.00013267	0.00203123	0	0.00124254	0.00126331	0.00055816
k__Bacteria;p__Proteobacteria;c__Gammaproteobacteria;o__Xanthomonadales;f__Xanthomonadaceae;g__Luteimonas	0	0	0	0	6.33032e-05	0	0	0.00161852	0	2.95578e-05	0.0029927	0.00116896	0.0281588	0.0129314	5.68537e-05	0.000926128	0.000696904	0.00189077	0.00287095	6.17767e-05	0	0	0	0	0.000157592	0	0.000685495	0	0	0	0	0.00196334	0	0	0	0	0	0	0	0.000116719	0	0	0	3.31675e-05	0.000923288	0	0.00146181	0.0011054	0.000156285
k__Bacteria;p__Proteobacteria;c__Gammaproteobacteria;o__Xanthomonadales;f__Xanthomonadaceae;g__Luteibacter	0	0	0	0	0	0	0	0	0	0	0	0	0	0	0	0	0	0	0	0	0	0	0	0	0	0	0	0	0	0	0	0	0	0	0	0	0	0	0	0	5.51542e-05	0	0	0	0	0	0	0	0
k__Bacteria;p__Proteobacteria;c__Gammaproteobacteria;o__Xanthomonadales;f__Xanthomonadaceae;g__Arenimonas	0	0	7.65697e-05	3.2231e-05	0.000519086	0.00100637	3.8999e-05	0.00186129	0.000536481	0.0032218	0.0119309	0.00228922	0.00152406	0.00115937	0.000360074	0.0121554	0.00515252	0.00879716	0.0109041	0	0	0	0	0.000248414	0.000551572	0	0.000959693	0	0	0.000663945	0	0	0	0	0	0	0	0	0	0	0	0	0	0	0.00105519	0	0	0.00130843	0
k__Bacteria;p__Proteobacteria;c__Gammaproteobacteria;o__Xanthomonadales;f__uncultured;g__uncultured gamma proteobacterium	0	0	0	0	0	0	0	0	0	0	0	0	0	0	0	0	0	0	0	0	0	0	0	0	0	0	0	0	0	0	0	0	0	0	0	0	0	0	0	0	0	0	0	0	0	0	0	0	0
k__Bacteria;p__Proteobacteria;c__Gammaproteobacteria;o__Xanthomonadales;f__uncultured;g__uncultured bacterium	0	0	0	0	0	0	0	0	0	0	0	0	0	0	0	0	0	0	0.000510697	0	0	0	0	0	0	0	0	0	0	0	0	0	0	0	0	0	0	0	0	0.000817032	0	2.79846e-05	6.18908e-05	0	0.000131898	0	0	0	0
k__Bacteria;p__Proteobacteria;c__Gammaproteobacteria;o__Xanthomonadales;f__Solimonadaceae;g__uncultured	0	0	0	0	0	0	0	0	0	0	0	0	0	0	0	0	0	0	0	0	0	0	0	0	0	0	0	0	0	0	0	0	0	0	0	0	0	0	0	0	0	0	0	0	0.000395695	0	0	0	0
k__Bacteria;p__Proteobacteria;c__Gammaproteobacteria;o__Xanthomonadales;f__Solimonadaceae;g__Fontimonas	0	0	0	0	0	0	0	0	0	0	0	0	0	0	0	0	0	0	0	0	0	0	0	0	0	0	0	0	0	0	0	0	0	0	0	0	0	0	0	0	0	0	0	0	0	0	0	0.000203032	0
k__Bacteria;p__Proteobacteria;c__Gammaproteobacteria;o__Xanthomonadales;f__Rhodanobacteraceae;g__uncultured	0	0	0	0	0	0	2.59994e-05	0.000242777	8.25355e-05	8.86734e-05	0.000319221	0.000584482	0.000725742	8.91822e-05	0.000113707	0.00644431	0.000262767	0.000747249	0.0182885	0	0	0	0	5.73263e-05	0	7.07614e-05	0.000274198	0	0	0	0	0	0	0	0	0	2.85527e-05	0.000492402	0	0	0	0	0	0	0	0	0	0	0
k__Bacteria;p__Proteobacteria;c__Gammaproteobacteria;o__Xanthomonadales;f__Rhodanobacteraceae;g__Tahibacter	0	0	0	0	0	0	0	0	0	8.86734e-05	7.98053e-05	2.43534e-05	0	0	0	0	2.28493e-05	0.000124541	0	0	0	0	0	0	0	0	0	0	0	0	0	0	0	0	0	0	0	0	0	0	0	0	0	0	0	0	0	0	0
k__Bacteria;p__Proteobacteria;c__Gammaproteobacteria;o__Xanthomonadales;f__Rhodanobacteraceae;g__Rudaea	0	0	0	0	0	0	0	0	0	0	0	0	0	0	0	0	0	3.39659e-05	0	0	0	0	0	0	0	0	0	0	0	0	0	0	0	0	0	0	0	0	0	0	0	0	0	0	0	0	0	0	0
k__Bacteria;p__Proteobacteria;c__Gammaproteobacteria;o__Xanthomonadales;f__Rhodanobacteraceae;g__Rhodanobacter	0.00221817	0.0013797	0.0025268	0.000483465	0.000949547	0.000167729	0.0115697	0.00258963	0.000123803	0.00647316	0.000478832	7.30603e-05	0.00537049	0.00793722	0	0	0.00017137	0.00311354	8.28157e-05	0	0	0.0058693	0.000848604	0.00093633	0.000341449	0.0226908	0.00233068	0	0	0	0	0	0	0	0	0	0	0	0	0	0	0	0	0	0	0	0	0	0
k__Bacteria;p__Proteobacteria;c__Gammaproteobacteria;o__Xanthomonadales;f__Rhodanobacteraceae;g__Pseudofulvimonas	0	0	0	0	0	0	0	0	0	0	0	0	0	0	0	0.000656008	0	0	0.000179434	0	0	0	0	0	0	0	0	0	0	0	0	0	0	0	0	0	0	0	0	0	0	0	0	0	0	0	0	0	0
k__Bacteria;p__Proteobacteria;c__Gammaproteobacteria;o__Xanthomonadales;f__Rhodanobacteraceae;g__Metallibacterium	0	0	0	0	0	0	2.59994e-05	0	0	0	0	0	0	0	0	0	0	0	0	0	0	0	0	0	0	0	0	0	0	0	0	0	0	0	0	0	0	0	0	0	0	0	0	0	0	0	0	0	0
k__Bacteria;p__Proteobacteria;c__Gammaproteobacteria;o__Xanthomonadales;f__Rhodanobacteraceae;g__Luteibacter	0	0.0187449	0	0.000128924	0.00996392	0.000503187	9.09977e-05	0.000404629	0	0	0	4.87068e-05	0.000435445	0.000178364	0	0	6.85479e-05	0.000203795	0	0	0.000389347	8.42484e-05	0	0.0026179	0.000630368	7.07614e-05	0.000959693	0	0	0	0	0	0	0	0	0	0	0	0	0	0	0	0	0	0	0	0	0	0
k__Bacteria;p__Proteobacteria;c__Gammaproteobacteria;o__Xanthomonadales;f__Rhodanobacteraceae;g__Frateuria	0	0	0	0	0	0	0	8.09258e-05	0	0	0	0	0	0.000267547	0	0	0	0	0	0	0	0	0	0	0	0	0	0	0	0	0.000138296	0	0	0	0	0	0	0	0	0	0	0	0	0	0	0	0	0	0
k__Bacteria;p__Proteobacteria;c__Gammaproteobacteria;o__Xanthomonadales;f__Rhodanobacteraceae;g__Dyella	0.00543809	0.00994338	0.000497703	3.2231e-05	7.59638e-05	0	0.00747481	0.011451	0.000206339	0.000354694	0	0	7.25742e-05	0.000267547	0	1.28629e-05	0	6.79317e-05	2.76052e-05	0	0.00132378	0.00123564	0	0.000191088	0.000131327	0.0162751	0.026323	0	0	0	0	0	0	0	0	0	0	1.14512e-05	0	0	0	0	0	0	0	0	0	0	0
k__Bacteria;p__Proteobacteria;c__Gammaproteobacteria;o__Xanthomonadales;f__Rhodanobacteraceae;g__Dokdonella	0	0.000142728	0.000153139	0	0.000139267	0	0.000129997	0.00238731	0.000412677	0.00026602	0.00135669	0.000194827	0.00181436	0.000535093	0	0	0.000251342	0.00163036	9.66184e-05	0	0	0	0	3.82175e-05	5.25307e-05	4.71743e-05	0.000411297	0	0	0	0	0	0	0	0	0	0	0	0	0	0	0	0	0	0	0	0	0	0
k__Bacteria;p__Proteobacteria;c__Gammaproteobacteria;o__Xanthomonadales;f__Rhodanobacteraceae;g__Chujaibacter	0	0	0	0	0	0	0.000623984	0	0	0	0	0	0.000362871	0	0	0	0	0	0	0	0	0	0	0	0	4.71743e-05	0	0	0	0	0	0	0	0	0	0	0	0	0	0	0	0	0	0	0	0	0	0	0
k__Bacteria;p__Proteobacteria;c__Gammaproteobacteria;o__Xanthomonadales;f__Rhodanobacteraceae;g__Chiayiivirga	0	0	0	0	0	0	0	0	0	0	0	0	0	0	0	0	0	0	2.76052e-05	0	0	0	0	0	0	0	0	0	0	0	0	0	0	0	0	0	0	0	0	0	0	0	0	0	0	0	0	0	0
k__Bacteria;p__Proteobacteria;c__Gammaproteobacteria;o__Xanthomonadales;f__Rhodanobacteraceae;g__Aquimonas	0	0	0	0	0	0	0	0	0	0	0	0	0	0	0	0	0	0	0	0	0	0	0	3.82175e-05	0	0	0	0	0	0	0	0	0	0	0	0	0	0	0	0	0	0	0	0	0	0	0	0	0
k__Bacteria;p__Proteobacteria;c__Gammaproteobacteria;o__Xanthomonadales;f__Nevskiaceae;g__Hydrocarboniphaga	0	0	0	0	0	0	0	0	0	0	0	0	0	0	0	0	0	0	0	0	0	0	0	0	0	0	0	0	0	0	0	0	0	0	0	0	0	0	0	0	0	0	0	0	0	0	0	0	0
k__Bacteria;p__Proteobacteria;c__Gammaproteobacteria;o__Xanthomonadales;f__JTB255 marine benthic group;g__uncultured gamma proteobacterium	0	0	0	0	0	0	0	0	0	0	0	0	0	0	0	0	0	0	0	0	0	0	0	0	0	0	0	0	0	0	0	0	0	0	0	0	0	0	0	0	0	0	0	0	0	0	0	0	0
k__Bacteria;p__Proteobacteria;c__Gammaproteobacteria;o__Xanthomonadales;f__JTB255 marine benthic group;g__uncultured deep-sea bacterium	0	0	0	0	0	0	0	0	0	0	0	0	0	0	0	0	0	0	0	0	0	0	0	0	0	0	0	0	0	0	0	0	0	0	0	0	0	0	0	0	0	0	0	0	0	0	0	0	0
k__Bacteria;p__Proteobacteria;c__Gammaproteobacteria;o__Xanthomonadales;f__JTB255 marine benthic group;g__uncultured bacterium	0	0	0	0	0	0	0	0	0	0	0	0	0	0	0	0	0	0	0	0	0	0	0	0	0	0	0	0	0	0	0	0	0	0	0	0	0	0	0	0	0	2.79846e-05	0	0	0	0	0	0	0
k__Bacteria;p__Proteobacteria;c__Gammaproteobacteria;o__WD260;f__uncultured eubacterium WD260;g__uncultured eubacterium WD260	0.000643984	0.000285456	0.000842266	3.2231e-05	0.000151928	0	0.000142996	0	0	0	0	0	0	0	0	0	0	0	0	0	0	0.000393159	0.000265189	0.000363067	0	0.00016511	0.000274198	0	0	0	0	0	0	0	0	0	0	0	0	0	0	0	0	0	0	0	0	0	0
k__Bacteria;p__Proteobacteria;c__Gammaproteobacteria;o__WD260;f__uncultured bacterium;g__uncultured bacterium	0.000393546	0.000142728	0.000382848	9.66931e-05	0.000126606	0	9.09977e-05	4.04629e-05	0	0.000798061	0	0	0	0	0	0	0	0	0	0	0	8.42484e-05	0	0.000229305	0.000131327	9.43485e-05	0	0	0	0	0	0	0	0	0	0	0	0	0	0	0	0	0	0	0	0	0	0	0
k__Bacteria;p__Proteobacteria;c__Gammaproteobacteria;o__Vibrionales;f__Vibrionaceae;g__Vibrio	0	0	0	0	0	0	0	0	0.00132057	0	0	0	0	0	0	0	0	0	0	4.11845e-05	0	0.000168497	0	0	7.8796e-05	0	0	0	0	0	0	0	0	0	0	0	0.00231277	1.14512e-05	0	0	5.51542e-05	0	0	0	0.000263797	0.00790652	2.43635e-05	0	0
k__Bacteria;p__Proteobacteria;c__Gammaproteobacteria;o__Vibrionales;f__Vibrionaceae;g__Salinivibrio	0	0	0	0	0	0	0	0	0	0	0	0	0	0	0	0	0	0	0	0	0	0	0	0	0	0	0	0	0	0	0	0	0	0	0	0.00103653	0	0	0	0	0	0	0	0	0	0	0	0	0
k__Bacteria;p__Proteobacteria;c__Gammaproteobacteria;o__Vibrionales;f__Vibrionaceae;g__Photobacterium	0	0	0	0	0	0	0	0	0.000288874	0	0	0	0	0	0	0	0	0	0	0	0	0	0	0	0	0	0	0	0	0	0	0.00021474	0	0	0	0	0	0	0	0	0	0	0	0	0	0	0	0	0
k__Bacteria;p__Proteobacteria;c__Gammaproteobacteria;o__Vibrionales;f__Vibrionaceae;g__Catenococcus	0	0	0	0	0	0	0	0	0.000123803	0	0	0	0	0	0	0	0	0	0	0	0	0	0	0	0	0	0	0	0	0	0	0	0	0	0	0	0	0	0	0	0	0	0	0	0	0	0	0	0
k__Bacteria;p__Proteobacteria;c__Gammaproteobacteria;o__uncultured;f__uncultured organism;g__uncultured organism	0	0	0	0.000225617	0	0	0	0	0	0	0	0	0	0	0	0	0	0	0	0	0	0	0	0	0	0	0	0	0	0	0	0	0	0	0	0	0	0	0	0	0	0	0	0	0	0	0	0	0
k__Bacteria;p__Proteobacteria;c__Gammaproteobacteria;o__uncultured;f__uncultured Legionellales bacterium;g__uncultured Legionellales bacterium	0	0	0	0	0	0	0	8.09258e-05	0	0	0	0	0	0	1.89512e-05	0	0	0	0	0	0	0	0	0	0	0	0	0	0	0	0	0	0	0	0	0	0	0	0	0	0	0	0	0	0	0	0	0	0
k__Bacteria;p__Proteobacteria;c__Gammaproteobacteria;o__uncultured;f__uncultured gamma proteobacterium;g__uncultured gamma proteobacterium	0	0	0	0	0	0	0	8.09258e-05	0	0	0	0	0	0	0	0	0	0	0	0	0	0	0	0	0	0	0	0	0	0	0	0	0	0	0	0	0	0	0	0	0	0	0	0	0	0	0	0	0
k__Bacteria;p__Proteobacteria;c__Gammaproteobacteria;o__uncultured;f__uncultured bacterium;g__uncultured bacterium	0	0	7.65697e-05	0	2.53213e-05	0	0	0	0	0	0	0	0	0	0	0	0	0	0	0	0	0	0	0	0	0	0	0	0	0	0	0	0	0	0	0	0	0	0	0	0	0	0	0	0	0	0	0	0.000111632
k__Bacteria;p__Proteobacteria;c__Gammaproteobacteria;o__uncultured;f__metagenome;g__metagenome	0	0	0.000267994	0.000128924	0	0	0	0	0	8.86734e-05	0	0	0	0	0	3.85887e-05	0	0	0	0	0	0	0	0	0	0	0	0	0	0	0	0	0	0	0	0	0	0	0	0	0	0	0	0	0	0	0	0	0
k__Bacteria;p__Proteobacteria;c__Gammaproteobacteria;o__uncultured bacterium;f__uncultured bacterium;g__uncultured bacterium	0	0	0	0	0	0	0	0	0	0	0	0	0	0	0	0	0	0	0	0	0	0	0	0	0	0	0	0	0	0	0	0	0	0	0	0	0	0	0	0	0	0	0	0	0	0	0.000121818	0	0
k__Bacteria;p__Proteobacteria;c__Gammaproteobacteria;o__Thiotrichales;f__Thiotrichaceae;g__Thiothrix	0	0	0	0	0	0	0	0	0	0	0	0	0	0	0	0	0	0	1.38026e-05	0	0	0	0	0	0	0	0	0	0	0	0	0	0	0	0	0	0	0	0	0	0	0	0	0	0	0	0	0	0
k__Bacteria;p__Proteobacteria;c__Gammaproteobacteria;o__Thiomicrospirales;f__Thiomicrospiraceae;g__Thiomicrorhabdus	0	0	0	0	0	0	0	0	4.12677e-05	0	0	0	0	0	0	0	0	0	0	0	0	0	0	0	0	0	0	0	0	0	0	0	0	0	0	0	0	0	0	0	0	0	0	0	0	0	0	0	0
k__Bacteria;p__Proteobacteria;c__Gammaproteobacteria;o__Thiohalorhabdales;f__Thiohalorhabdaceae;g__uncultured	0	0	0	0	0	0	0	0	0	0	0	0	0	0	0	0	0	0	0	2.05922e-05	0	0	0	0	0	0	0	0	0	0	0	0	0	0	0	0	0	0	0	0	0	0	0	0	0	0	0	0	0
k__Bacteria;p__Proteobacteria;c__Gammaproteobacteria;o__Steroidobacterales;f__Woeseiaceae;g__Woeseia	0	0	0.000114855	0	0	0	0	0	0.000412677	0	0	2.43534e-05	0	0	0	0	0	0	4.14079e-05	0.00037066	0	0	0	0	2.62653e-05	0	0	0.00323573	0	0	0.00191885	0.00098167	0.000481163	0	0	0	0	0	0	0	0	0	0	0	0	0	0	0	0
k__Bacteria;p__Proteobacteria;c__Gammaproteobacteria;o__Steroidobacterales;f__Woeseiaceae;g__JTB255 marine benthic group	0	0	0	0	0	0	0	0	0	0	0.00111727	0.000146121	0	0	0	1.28629e-05	0	2.26439e-05	0	0	0	0	0	0	0	0	0	0	0	0	0	0	0	0	0	0	0	0	0	0	0	0	0	0	0	0	0	0	0
k__Bacteria;p__Proteobacteria;c__Gammaproteobacteria;o__Steroidobacterales;f__Steroidobacteraceae;g__uncultured	7.15538e-05	0	3.82848e-05	0	0	0	3.8999e-05	0	0.00214592	0.00067983	0.00562627	0.000949783	0.000653168	0	1.89512e-05	0.000514516	0.000377014	0.00241158	0.000924776	0	0	0	0	3.82175e-05	0	0	0.000137099	0	0	0	0	0	0	0	0	0	0	0	0	0	0	0	0	0	0	0	0	0	0
k__Bacteria;p__Proteobacteria;c__Gammaproteobacteria;o__Steroidobacterales;f__Steroidobacteraceae;g__Steroidobacter	0	0	0	0	2.53213e-05	0	0	0	0.000123803	8.86734e-05	0.000319221	0.000146121	0	0	0	9.00403e-05	0.000102822	0.00035098	0.000427881	0	0	0	0	0	0	0	0.000137099	0	0	0	0	0	0	0	0	0	0	0	0	0	0	0	0	0	0	0	0	0	0
k__Bacteria;p__Proteobacteria;c__Gammaproteobacteria;o__Salinisphaerales;f__Solimonadaceae;g__uncultured	0	0	0	0	0	0	0	0	0	0.000295578	0	0	0	0	0	0	0	0	2.76052e-05	0	0	0	0	0	0	0	0	0	0	0	0	0	0	0	0	0	0	0	0	0	0	0	0	0	0	0	0	0	0
k__Bacteria;p__Proteobacteria;c__Gammaproteobacteria;o__Salinisphaerales;f__Solimonadaceae;g__Solimonas	0	0	0	0	0	0	0	0	0	2.95578e-05	0	0	0	0	0	0	0	0	0	0	0	0	0	0	0	0	0	0	0	0	0	0	0	0	0	0	0	0	0	0	0	0	0	0	0	0	0	0	0
k__Bacteria;p__Proteobacteria;c__Gammaproteobacteria;o__Salinisphaerales;f__Solimonadaceae;g__Polycyclovorans	0	0	0	0	0	0	0	0	4.12677e-05	0.000413809	0	0	0	0	0	0	2.28493e-05	4.52878e-05	4.14079e-05	0	0	0	0	0	0	0	0	0	0	0	0	0	0	0	0	0	0	0	0	0	0	0	0	0	0	0	0	0	0
k__Bacteria;p__Proteobacteria;c__Gammaproteobacteria;o__Salinisphaerales;f__Solimonadaceae;g__Panacagrimonas	0	0	0	0	0	0	0	0	0.000206339	8.86734e-05	0	0	0	0	0	6.43145e-05	0	0	2.76052e-05	0	0	0	0	0	0	0	0	0	0	0	0	0	0	0	0	0	0	0	0	0	0	0	0	0	0	0	0	0	0
k__Bacteria;p__Proteobacteria;c__Gammaproteobacteria;o__Salinisphaerales;f__Solimonadaceae;g__Nevskia	7.15538e-05	0	0	0	0	0	0	0	0	0.00100497	0	0	0	0	0	0	0	0	0	0	0	0.000252745	0	3.82175e-05	0	0	0	0	0	0	0	0	0	0	0	0	0	0	0	0	0	0	0	0	0	0	0	0	0
k__Bacteria;p__Proteobacteria;c__Gammaproteobacteria;o__Salinisphaerales;f__Solimonadaceae;g__Fontimonas	0	0	0	0	0	0	0	0	0	0	0	0	0	0	0	0	0	0	1.38026e-05	0	0	0	0	0	0	0	0	0	0	0	0	0	0	0	0	0	0	0	0	0	0	0	0	0	0	0	0	0	0
k__Bacteria;p__Proteobacteria;c__Gammaproteobacteria;o__Salinisphaerales;f__Solimonadaceae;g__Alkanibacter	0.000286215	0.000190304	0	0	1.26606e-05	0	0	0	0	0.00026602	0	0	0	0	0	0	0	0	0	0	0.00124591	0.000224662	0	0.00101276	0	0	0.000137099	0	0	0	0	0	0	5.65515e-05	0	0	0	0	0	0	0	0	0	0	0	0	0	0	0
k__Bacteria;p__Proteobacteria;c__Gammaproteobacteria;o__R7C24;f__uncultured gamma proteobacterium;g__uncultured gamma proteobacterium	0.000393546	0.000142728	0.000114855	3.2231e-05	7.59638e-05	0	0.000675983	0.000121389	0	5.91156e-05	0	0	0	0	0	0	0	1.1322e-05	0	0	0	2.80828e-05	0	0.00015287	0	0.000448155	0	0	0	0	0	0	0	0	0	0	0	0	0	0	0	0	0	0	0	0	0	0	0
k__Bacteria;p__Proteobacteria;c__Gammaproteobacteria;o__R7C24;f__uncultured bacterium;g__uncultured bacterium	7.15538e-05	0	0	6.44621e-05	0.00020257	0	0.000233994	0	0	8.86734e-05	0.000119708	4.87068e-05	0.000145148	0	0	2.57258e-05	2.28493e-05	4.52878e-05	0	0	0	0	0	9.55438e-05	2.62653e-05	0.000306633	0	0	0	0	0	0	0	0	0	0	0	0	0	0	0	0	0	0	0	0	0	0	0
k__Bacteria;p__Proteobacteria;c__Gammaproteobacteria;o__R7C24;f__metagenome;g__metagenome	0	0	0	0	0	0	0	0	0.000165071	0	0	7.30603e-05	7.25742e-05	0	7.5805e-05	0.000141492	1.14247e-05	1.1322e-05	0	0	0	8.42484e-05	0	1.91088e-05	0	0	0	0	0	0	0	0	0	0	0	0	0	0	0	0	0	0	0	0	0	0	0	0	0
k__Bacteria;p__Proteobacteria;c__Gammaproteobacteria;o__Pseudomonadales;f__Pseudomonadaceae;g__Pseudomonas	0.0903009	0.464865	0.101034	0.458067	0.473394	0.37985	0.00300292	0.156551	0.000577748	0.000354694	0.00929731	0.257976	0.166268	0.125925	0.388728	0.219364	0.12213	0.0070649	0.011815	0.0050451	0.060271	0.328456	0.205548	0.257682	0.354057	0.00108501	0.235399	0.0414253	0.0623716	0.0168246	0.0173734	0.0336222	0.0144479	0.0182096	0.0377612	0.0137874	0.0215287	0.0123101	0.0563745	0.00980438	0.0142573	0.00226675	0.00145443	0.00354892	0.0266962	0.113593	0.00991595	0.0176412	0.00966734
k__Bacteria;p__Proteobacteria;c__Gammaproteobacteria;o__Pseudomonadales;f__Moraxellaceae;g__uncultured	0	0	0	0	0	0	0	0	0.000288874	8.86734e-05	0	0	0	0	0	5.14516e-05	2.28493e-05	0	1.38026e-05	0	0	0	0	0	2.62653e-05	0	0	0	0	0	0	0	0	0	0	0	0	0	0	0	0	0	0	0	0.000290176	0	0	0	0
k__Bacteria;p__Proteobacteria;c__Gammaproteobacteria;o__Pseudomonadales;f__Moraxellaceae;g__Psychrobacter	7.15538e-05	4.7576e-05	3.82848e-05	0	0	5.59097e-05	0	0	0	0	0	0	0	0	0	1.28629e-05	0	0	0	0	0	0	0	1.91088e-05	2.62653e-05	0	0.000137099	0.00195742	0	0	1.7287e-05	0.000153386	0	0	0	0	0	0	0	0.0382371	0	0.000195892	0	3.31675e-05	0	0	0	0	0
k__Bacteria;p__Proteobacteria;c__Gammaproteobacteria;o__Pseudomonadales;f__Moraxellaceae;g__Permianibacter	0	0	0	0	0	0	0	0	0	8.86734e-05	0	0	0	0	0	0	0	0	0	0	0	0	0	0	0	0	0	0	0	0	0	0	0	0	0	0	0	0	0	0	0	0	0	0	0	0	0	0	0
k__Bacteria;p__Proteobacteria;c__Gammaproteobacteria;o__Pseudomonadales;f__Moraxellaceae;g__Perlucidibaca	0	0	0	0	0	0	0	0	0	0	0	0	0	0	0	0	0	0	0	0	0	0	0	0	0	0	0	0	0	0	0	0	0	0	0	0	0	0	0	0	0	0	0	0	0	0	0	0	0
k__Bacteria;p__Proteobacteria;c__Gammaproteobacteria;o__Pseudomonadales;f__Moraxellaceae;g__Moraxella	0	0	0	0	0	0	0	0	0	0	0	0	0	0	0	0	0	0	0	0	0	0	0	0	0	0	0	0	0	0	0	0	0	0	0	0	0	0.00146576	0	0	0	8.39537e-05	0	0.000199005	0	0	0	0	0
k__Bacteria;p__Proteobacteria;c__Gammaproteobacteria;o__Pseudomonadales;f__Moraxellaceae;g__Enhydrobacter	3.57769e-05	9.5152e-05	0.000191424	0	0	5.59097e-05	0	4.04629e-05	0.000123803	0	3.99026e-05	0	7.25742e-05	0	1.89512e-05	0	0.000262767	0.000226439	1.38026e-05	0.00385075	0.00147952	0.000814401	0.00129942	0.000114653	0.000630368	0.000259458	0.000137099	0.0172173	0.0166468	0.00220373	0.00235103	0.00105836	0.00654122	0.0018662	0	0.000213886	0.00696685	0.000881743	8.8269e-05	0.000116719	0.00066185	0.00111938	0.000897416	0.000630182	2.63797e-05	0	2.43635e-05	0	0
k__Bacteria;p__Proteobacteria;c__Gammaproteobacteria;o__Pseudomonadales;f__Moraxellaceae;g__Cavicella	3.57769e-05	9.5152e-05	0	0	0	0	0	0	0	5.91156e-05	0	0	0	0	0	0	0	0	0	0	0.000155739	0	0	0	0	0	0	0	0	0	0	0	0	0	0	0	0	0	0	0	0	0	0	0	0	0	0	0	0
k__Bacteria;p__Proteobacteria;c__Gammaproteobacteria;o__Pseudomonadales;f__Moraxellaceae;g__Alkanindiges	0.000965976	0.000808792	0	0	0.000177249	0	0	0.000242777	0	0.00026602	0	7.30603e-05	0	8.91822e-05	1.89512e-05	0	1.14247e-05	0	0	0	0	2.80828e-05	0	0.000363067	0	0	0.000685495	0	0.00529672	1.41265e-05	0	0	0	0	0	0	0	0	0	0.000210094	0	0.000139923	0	0	2.63797e-05	0	0	4.51182e-05	0
k__Bacteria;p__Proteobacteria;c__Gammaproteobacteria;o__Pseudomonadales;f__Moraxellaceae;g__Acinetobacter	0.00100175	0.000428184	0.00111026	0.000644621	0.000468443	0.00111819	2.59994e-05	0.000404629	0.000247606	2.95578e-05	0.000239416	0.00267888	0.000435445	0.000713458	0.000322171	0.000205806	0.0222438	0.000634029	0.000138026	0.0129731	0.0219592	0.00623438	0.00485295	0.000554154	0.00320437	0.000424568	0.000411297	0.00347541	0.0287536	0.0119793	0.00812488	0.00205537	0.02662	0.0146468	0.0235211	0.0097565	0.0059104	0.00877163	0.0137111	0.0252813	0.00261982	0.00148318	0.000649853	0.00401327	0.0127678	0.0309056	0.0205384	0.0100614	0.00573789
k__Bacteria;p__Proteobacteria;c__Gammaproteobacteria;o__PLTA13;f__uncultured Sinobacteraceae bacterium;g__uncultured Sinobacteraceae bacterium	0	0	0	0	0	0	0	0	4.12677e-05	0	0	0	0	0	0	0	1.14247e-05	0	0	0	0	0	0	0	0	0	0	0	0	0	0	0	0	0	0	0	0	0	0	0	0	0	0	0	0	0	0	0	0
k__Bacteria;p__Proteobacteria;c__Gammaproteobacteria;o__PLTA13;f__uncultured proteobacterium;g__uncultured proteobacterium	0	0	0	0	0	0	0	0	0	0	7.98053e-05	0	0	0	0	0	0	0	0	0	0	0	0	0	0	0	0	0	0	0	0	0	0	0	0	0	0	0	0	0	0	0	0	0	0	0	0	0	0
k__Bacteria;p__Proteobacteria;c__Gammaproteobacteria;o__PLTA13;f__uncultured gamma proteobacterium;g__uncultured gamma proteobacterium	0	0	0	0	0	0	0	0	0	0	0.00343163	0.000121767	0	0	0	0	0	0	0	0	0	0	0	0	0	0	0	0	0	0	0	0	0	0	0	0	0	0	0	0	0	0	0	0	0	0	0	0	0
k__Bacteria;p__Proteobacteria;c__Gammaproteobacteria;o__PLTA13;f__uncultured bacterium;g__uncultured bacterium	0	0	0	0	2.53213e-05	0	0	0	0.000619016	2.95578e-05	0.00482822	0.000438362	0	0	1.89512e-05	5.14516e-05	0.00017137	0.00219646	0.00376812	0	0	0	0	0	0	0	0	0	0	0.00028253	0	0	0	0	0	0	0	0.000767231	0	0	0	0	0	0	0	0	0	0	0
k__Bacteria;p__Proteobacteria;c__Gammaproteobacteria;o__PLTA13;f__metagenome;g__metagenome	0	0	0	0	0	0	0	0	0	0	0	7.30603e-05	0	0	0	0	0	4.52878e-05	5.52105e-05	0	0	0	0	0	0	0	0	0	0	0	0	0	0	0	0	0	0	0	0	0	0	0	0	0	0	0	0	0	0
k__Bacteria;p__Proteobacteria;c__Gammaproteobacteria;o__Piscirickettsiales;f__Piscirickettsiaceae;g__Candidatus Endoecteinascidia	0	0	0	0	0	0	0	0	0	5.91156e-05	0	0	0	0	0	0	0	0	0	0	0	0	0	0	0	0	0	0	0	0	0	0	0	0	0	0	0	0	0	0	0	0	0	0	0	0	0	0	0
k__Bacteria;p__Proteobacteria;c__Gammaproteobacteria;o__Pasteurellales;f__Pasteurellaceae;g__Pasteurella	0	0	0	0	0	0	0	0	0	0	0	0	0	0	0	0	0	0	0	0	0	0	0	0	0	0	0	0	0	0	0	0	0	0	0	0	0	0	0	0	0	0	0	0	0	0	0	0	0
k__Bacteria;p__Proteobacteria;c__Gammaproteobacteria;o__Pasteurellales;f__Pasteurellaceae;g__Haemophilus	0	0	7.65697e-05	0.000128924	0	0	0	4.04629e-05	4.12677e-05	0	0	0	0	0	0	0	5.71233e-05	0.000226439	0	0.000658951	0	0.00070207	0.000875123	1.91088e-05	0.00157592	9.43485e-05	0.000137099	0.0687093	0.00183764	0.00170931	0.00121009	0.000935655	0.00157353	0.00243171	0	0.00126686	2.85527e-05	0	0	0.000163406	0.00121339	8.39537e-05	0.000216618	0.000895522	0.0027171	0	0.00133999	0.000631655	0
k__Bacteria;p__Proteobacteria;c__Gammaproteobacteria;o__Pasteurellales;f__Pasteurellaceae;g__Aggregatibacter	0	0	7.65697e-05	0	0	0	0	0	0	0	0	0	0	0	0	0	0	0	0	0.0220131	0	0	0	0	0	0	0	0	0	1.41265e-05	0.00115823	0	0	0	0	0	0	0	0	0	0	0	0	0	0.000158278	0	0	0	0
k__Bacteria;p__Proteobacteria;c__Gammaproteobacteria;o__Pasteurellales;f__Pasteurellaceae;g__Actinobacillus	0	0	0	0	0	0	0	0	0	0	0	0	0	0	0	0	0	0	0	0.000164738	0	5.61656e-05	0	0	0	0	0	0	0	0	0	0	0	0	0	0	0	0	0	0	0	0	0	0	0.00865253	0	0	0	0.000379549
k__Bacteria;p__Proteobacteria;c__Gammaproteobacteria;o__Orbales;f__Orbaceae;g__Gilliamella	0	0	0	0	0	0	0	0	0	0	0	0	0	0	0	0	0	0	0	0	0	0	0	0	0	0	0	0	0	0	0	0	0	0	0	0	0	0	0	0	0.000137885	0	0	0	0	0	0	0	0
k__Bacteria;p__Proteobacteria;c__Gammaproteobacteria;o__Oceanospirillales;f__Saccharospirillaceae;g__Oceaniserpentilla	0	0	0	0	0	0	0	0	4.12677e-05	0	0	0	0	0	0	0	0	0	0	0	0	0	0	0	0	0	0	0	0	0	0	0	0	0	0	0	0	0	0	0	0	0	0	0	0	0	0	0	0
k__Bacteria;p__Proteobacteria;c__Gammaproteobacteria;o__Oceanospirillales;f__Pseudohongiellaceae;g__BIyi10	0	0	0	0	0	0	0	0	0	0	0	4.87068e-05	0.000435445	0	0	0.00048879	0	0	0.000469289	0	0	0	0	0	0	0	0	0	0	0	0	0	0	0	0	0	0	0	0	0	0	0	0	0	0	0	0	0	0
k__Bacteria;p__Proteobacteria;c__Gammaproteobacteria;o__Oceanospirillales;f__OM182 clade;g__uncultured bacterium	0	0	0	0	0	0	0	0	0	0	0	0	0	0	0	0	0	0	0	0	0	0	0	0	0	0	0	0	0	0	0	0	0	0	0	0	0	0	0	0	0	0	0	0	0	0	0	0	0.000647466
k__Bacteria;p__Proteobacteria;c__Gammaproteobacteria;o__Oceanospirillales;f__Oceanospirillales Incertae Sedis;g__Gynuella	0	0	0	0	0	0	0	0	0	0	0	0	0	0	0	0	0	0	0	0	0	0	0	0	0	0	0	0	0	0	0	0	0	0	0	0	0	0	0	0	0	0	0	0	0	0	0	0	0.00111632
k__Bacteria;p__Proteobacteria;c__Gammaproteobacteria;o__Oceanospirillales;f__Oceanospirillaceae;g__Pseudohongiella	0	0	0	0	0	0	0	0	0	0	0	0	0	0	0	0	0	0	0	0	0	0	0	0	0	0	0	0	0	0	0	0	0	0	0	0	0	0	0	0	0	0	0	0	0	0	0	0	0
k__Bacteria;p__Proteobacteria;c__Gammaproteobacteria;o__Oceanospirillales;f__Oceanospirillaceae;g__Oceanospirillum	0	0	0	0	0	0	0	0	0	0	0	0	0	0	0	0	0	0	0	0	0	0	0	0	0	0	0	0	0	0	0	0	0	0	0	0	0	0	0	0	0	0	0	0	0	0	0	0	0
k__Bacteria;p__Proteobacteria;c__Gammaproteobacteria;o__Oceanospirillales;f__Oceanospirillaceae;g__Marinomonas	0	0	0	0	0	0	0	0	0	0	0	0	0	0	0	0	0	0	0	0	0	0	0	0	0	0	0	0	0	0	0	0	0	0	0	0	0	0	0	0.000303469	0	0	0	0	0	0	0	0	0
k__Bacteria;p__Proteobacteria;c__Gammaproteobacteria;o__Oceanospirillales;f__Oceanospirillaceae;g__Marinobacterium	0	0	0	0	0	0	0	0	0	0	0	0	0	0	0	0	0	0	0	0	0	0	0	0	0	0	0	0	0	0	0	0	0	0	0	0	0	0	0	0	0	5.59691e-05	0	0	0	0	0	0	0
k__Bacteria;p__Proteobacteria;c__Gammaproteobacteria;o__Oceanospirillales;f__Nitrincolaceae;g__Motiliproteus	0	0	0	0	0	0	0	0	8.25355e-05	0	0	0	0	0	0	0	0	0	0	0	0	0	0	0	0	0	0	0	0	0	0	0	0	0.000169654	0	0	0	0	0	0	0	0	0	0	0	0	0	0	0
k__Bacteria;p__Proteobacteria;c__Gammaproteobacteria;o__Oceanospirillales;f__Nitrincolaceae;g__Marinobacterium	0	0	0	0	0	0	0	0	0.000206339	0	0	0	0	0	0	0	0	0	0	0	0	0	0	0	0	0	0	0	0	0	0	0	0	0	0	0	0	0	0	0	0	0	0	0	0	0	0	0	0
k__Bacteria;p__Proteobacteria;c__Gammaproteobacteria;o__Oceanospirillales;f__Kangiellaceae;g__uncultured	0	0	0	0	0	0	0	0	4.12677e-05	0	0	0	0	0	0	0	0	0	0	0	0	0	0	0	0	0	0	0	0.000108096	0	0	0	0	0	0	0	0	0	0	0	0	0	0	0	0	0	0	0	0
k__Bacteria;p__Proteobacteria;c__Gammaproteobacteria;o__Oceanospirillales;f__Halomonadaceae;g__Oceanospirillum	0	0	0	0	0	0	0	0	0.000123803	0	0	0	0	0	0	0	0	0	0	0	0	0	0	0	0	0	0	0	0	0	0	0	0	0	0	0	0	0	0	0	0	0	0	0	0	0	0	0	0
k__Bacteria;p__Proteobacteria;c__Gammaproteobacteria;o__Oceanospirillales;f__Halomonadaceae;g__Kushneria	0	0	0	0	0	0	0	0	0	0	0	0	0	0	0	0	0	0	0	0.000432437	0	0	0	0	0	0	0	0	0	0	0	0	0	0	0	0	0	0	0	0	0	0	0	0	0	0	0	0	0
k__Bacteria;p__Proteobacteria;c__Gammaproteobacteria;o__Oceanospirillales;f__Halomonadaceae;g__Halomonas	0	0	0	0	0	0	0	0	0	0	0	0	0	0	0	0	0	0	0	0	0	0	0	0	7.8796e-05	0	0	0	0	0	0	0	0	0	0	0	0	0	0	0.000443531	0	0	9.28361e-05	9.95025e-05	0	0.0118987	0	0.000406064	0.000200938
k__Bacteria;p__Proteobacteria;c__Gammaproteobacteria;o__Oceanospirillales;f__Halomonadaceae;g__Chromohalobacter	0	0	0.000267994	0	0	0	0	0	0	0	0	0	0	8.91822e-05	0	0	0	0	0	0.00150323	0	0	0	0	0	0	0	0	0	0	0.000328453	0	0	0.000622066	0	0	0.00414014	0	0	0	0	0	0	0	0	0	0.000633451	0	0
k__Bacteria;p__Proteobacteria;c__Gammaproteobacteria;o__Oceanospirillales;f__Halomonadaceae;g__Carnimonas	0	0	0	0	0	0	0	0	0	0	0	0	0	0	0	0	0	0	0	0	0	0	0	0	0	0	0	0	0	0	0	0	0	0	0	0	0	0	0	0	0	0	0	0	0	0	0	0	0
k__Bacteria;p__Proteobacteria;c__Gammaproteobacteria;o__Oceanospirillales;f__Alcanivoracaceae;g__Alcanivorax	0	0	0	0	0	5.59097e-05	0	0	0	0	0	0	0	0	0	0	0	2.26439e-05	0	0	0	0	0	0	0	0	0	0	0	0	0	0	0	0	0	0	0	0	0	0	0.000220617	0	0	0	0	0	0	0	0
k__Bacteria;p__Proteobacteria;c__Gammaproteobacteria;o__Nitrosococcales;f__Nitrosococcaceae;g__Cm1-21	7.15538e-05	0	0	0	0	0	0	0	0	0	0	0	0	0	0	0	0	0	0	0	0	0	0	0	0	0	0	0	0	0	0	0	0	0	0	0	0	0	0	0	0	0	0	0	0	0	0	0	0
k__Bacteria;p__Proteobacteria;c__Gammaproteobacteria;o__Nitrosococcales;f__Nitrosococcaceae;g__AqS1	0	0	0	0	0	0	0	0	0	0	0	0	0	0	0	0	0	4.52878e-05	0	0	0	0	0	0	0	0	0	0	0	0	0	0	0	0	0	0	0	0	0	0	0	0	0	0	0	0	0	0	0
k__Bacteria;p__Proteobacteria;c__Gammaproteobacteria;o__Nitrosococcales;f__Nitrosococcaceae;g__3PJM14	0	0	0	0	0	0	0	0	0	0	7.98053e-05	0	0	0	0	0	0	0	0	0	0	0	0	0	0	0	0	0	0	0	0	0	0	0	0	0	0	0	0	0	0	0	0	0	0	0	0	0	0
k__Bacteria;p__Proteobacteria;c__Gammaproteobacteria;o__Nitrosococcales;f__Methylophagaceae;g__uncultured	0	0	0	0	0	0	0	0	0	0	0	0	0	0	0	0	0	2.26439e-05	0	0	0	0	0	0	0	0	0	0	0	0	0	0	0	0	0	0	0	0	0	0	0	0	0	0	0	0	0	0	0
k__Bacteria;p__Proteobacteria;c__Gammaproteobacteria;o__Nitrosococcales;f__Methylophagaceae;g__Methylophaga	0	0	0	0	0	0	0	0	0	0	3.99026e-05	0	0	0	0	0	0	0	0	0	0	0	0	0	0	0	0	0	0	0	0	0	0	0	0	0	0	0	0	0	0	0	0	0	0	0	0	0	0
k__Bacteria;p__Proteobacteria;c__Gammaproteobacteria;o__Legionellales;f__Legionellaceae;g__Legionella	0.000178884	4.7576e-05	7.65697e-05	6.44621e-05	0.00020257	0	6.49984e-05	0.000202314	4.12677e-05	0.000118231	0	0	0.000145148	0	1.89512e-05	0.000128629	3.4274e-05	0.000158507	5.52105e-05	0	0	0	0	1.91088e-05	0	0	0	0	0	0	0	0	0	0	0	0.000361961	0	0	0	0	0	0	0	0	0	0	0	0	0
k__Bacteria;p__Proteobacteria;c__Gammaproteobacteria;o__Legionellales;f__Coxiellaceae;g__uncultured	0	0	0	0	0	0	0	0	0	0	0	0	0	0	0	0	0	0	0	0	0	0	0	0	0	0	0	0	0	0	0	0	0	0	0	0	0	0	0	0	0	0	0	0	0	0	0	0	0
k__Bacteria;p__Proteobacteria;c__Gammaproteobacteria;o__Legionellales;f__Coxiellaceae;g__Rickettsiella	0	0	0	0	0	0	0	0	0	0	0	0	0	0	0	0	0	0	0	0	0	0	0	0	0	0	0	0	0	0	0	0	0	0	0	0	0	0	0	0.000140063	0	0	0	0	0	0	0	0	0
k__Bacteria;p__Proteobacteria;c__Gammaproteobacteria;o__Legionellales;f__Coxiellaceae;g__Diplorickettsia	0	0	0	0	0	0	0	0	0	0	0	0	0	0	0	0	0	0	0	0	0	0	0	0	0	0	0	0	0	0	0	0	0	0	0	0	0	0	0	0	0	0	0	0	0	0	0	0	0
k__Bacteria;p__Proteobacteria;c__Gammaproteobacteria;o__Legionellales;f__Coxiellaceae;g__Aquicella	0	0	0	0	0	0	0	0	0	0	0	0	0	0	0	0	0	0	0	0	0	0	0	0	0	0	0	0	0	0	0	0	0	0	0	0	0	0	0	0	0	0	0	0	0.000158278	0	0.000633451	0.000902364	0
k__Bacteria;p__Proteobacteria;c__Gammaproteobacteria;o__KI89A clade;f__uncultured organism;g__uncultured organism	0	0	0	0	0	0	0	0	0	0	7.98053e-05	2.43534e-05	0	0	0	2.57258e-05	0	2.26439e-05	0	0	0	0	0	0	0	0	0	0	0	0	0	0	0	0	0	0	0	0	0	0	0	0	0	0	0	0	0	0	0
k__Bacteria;p__Proteobacteria;c__Gammaproteobacteria;o__KI89A clade;f__uncultured bacterium;g__uncultured bacterium	0	0	0	0	0	0	0	0	4.12677e-05	0	0.00075815	0.000194827	0	0	0	0	3.4274e-05	2.26439e-05	0	0	0	0	0	1.91088e-05	0	0	0	0	0	0	0	0	0	0	0	0	0	0	0	0	0	0	0	0	0	0	0	0	0
k__Bacteria;p__Proteobacteria;c__Gammaproteobacteria;o__KF-JG30-C25;f__uncultured soil bacterium;g__uncultured soil bacterium	0.000429323	4.7576e-05	0.000267994	0	1.26606e-05	0	0.000311992	0	0	2.95578e-05	0	0	0	0	0	0	0	0	0	0	0	5.61656e-05	0	3.82175e-05	0	0.00016511	0	0	0	0	0	0	0	0	0	0	0	0	0	0	0	0	0	0	0	0	0	0	0
k__Bacteria;p__Proteobacteria;c__Gammaproteobacteria;o__KF-JG30-C25;f__uncultured gamma proteobacterium;g__uncultured gamma proteobacterium	0.000178884	9.5152e-05	0	0	0	0	2.59994e-05	0	0	0.000472925	0	0	0	0	0	0	0	0	0	0	0	0	0	0	0	0	0	0	0	0	0	0	0	0	0	0	0	0	0	0	0	0	0	0	0	0	0	0	0
k__Bacteria;p__Proteobacteria;c__Gammaproteobacteria;o__JG36-TzT-191;f__uncultured Xanthomonadales bacterium;g__uncultured Xanthomonadales bacterium	7.15538e-05	4.7576e-05	0	0	1.26606e-05	0	0.000298993	0	0	5.91156e-05	0	0	0	0	0	0	0	0	0	0	0	0	2.65189e-05	3.82175e-05	0	2.35871e-05	0	0	0	0	0	0	0	0	0	0	0	0	0	0	0	0	0	0	0	0	0	0	0
k__Bacteria;p__Proteobacteria;c__Gammaproteobacteria;o__JG36-TzT-191;f__uncultured proteobacterium;g__uncultured proteobacterium	0	0	0	0	3.79819e-05	5.59097e-05	2.59994e-05	0	0	0.00186214	0.000119708	0.000170474	0	0	0	0	1.14247e-05	0.000101898	0	0	0	0	0	7.64351e-05	0	0	0	0	0	0	0	0	0	0	0	0	0	0	0	0	0	0	0	0	0	0	0	0	0
k__Bacteria;p__Proteobacteria;c__Gammaproteobacteria;o__JG36-TzT-191;f__uncultured bacterium;g__uncultured bacterium	0.00057243	0.00047576	0.000229709	0	0.000316516	5.59097e-05	0.000883978	0.000161852	0	0.000650272	0	0	0	0	0	0	2.28493e-05	0	0	0	0.000778695	0.000336993	7.95566e-05	0.00030574	0.000604103	0.000259458	0.000274198	0	0	0	0	0	0	0	0	0	0	0	0	0	0	0	0	0	0	0	0	0	0
k__Bacteria;p__Proteobacteria;c__Gammaproteobacteria;o__JG36-TzT-191;f__metagenome;g__metagenome	0	0	0	0	0	0	0	0	0	0.000295578	0	0	0	0	3.79025e-05	0	3.4274e-05	0.000260405	0	0	0	0	0	0	0	0	0	0	0	0	0	0	0	0	0	0	0	0	0	0	0	0	0	0	0	0	0	0	0
k__Bacteria;p__Proteobacteria;c__Gammaproteobacteria;o__JG36-GS-52;f__uncultured bacterium;g__uncultured bacterium	0	0	0	0	0	0	0	0	0	0	0.000319221	2.43534e-05	0	0	0	0	2.28493e-05	4.52878e-05	0	0	0	0	0	1.91088e-05	0	0	0	0	0	0	0	0	0	0	0	0	0	0	0	0	0	0	0	0	0	0	0	0	0
k__Bacteria;p__Proteobacteria;c__Gammaproteobacteria;o__HTA4;f__uncultured bacterium;g__uncultured bacterium	0	0	0	0	0	0	0	0	0	0	0	0	0	0	0	0	0	0	0	0	0	0	0	0	0	0	0	0	0	0	0	0	0	0	0	0	0	0	0	0	0	0	0	0.00013267	0	0	0	0	0
k__Bacteria;p__Proteobacteria;c__Gammaproteobacteria;o__GB102;f__uncultured bacterium;g__uncultured bacterium	3.57769e-05	0	0	0	0	0	0	0	0	0	3.99026e-05	0	0	0	0	0	0	0	0	0	0	0	0	0	0	0	0	0	0	0	0	0	0	0	0	0	0	0	0	0	0	0	0	0	0	0	0	0	0
k__Bacteria;p__Proteobacteria;c__Gammaproteobacteria;o__Gammaproteobacteria Incertae Sedis;f__Unknown Family;g__uncultured soil bacterium	0.000214661	9.5152e-05	3.82848e-05	3.2231e-05	0	0	0	0	0	5.91156e-05	0	0	7.25742e-05	8.91822e-05	0	0	0	0	0	0	0	0	0	0	0	0	0	0	0	0	0	0	0	0	0	0	0	0	0	0	0	0	0	0	0	0	0	0	0
k__Bacteria;p__Proteobacteria;c__Gammaproteobacteria;o__Gammaproteobacteria Incertae Sedis;f__Unknown Family;g__uncultured bacterium	0	0	3.82848e-05	0	0.000215231	0.000167729	0	4.04629e-05	0	0.000118231	0.000119708	7.30603e-05	0.000362871	8.91822e-05	3.79025e-05	0.000102903	0	3.39659e-05	0	0	0.000700825	0	0	0	0.000236388	0	0	0	0	0	0	0	0	0	0	0	0	0	0	0	0	0	0	0	0	0	0	0	0
k__Bacteria;p__Proteobacteria;c__Gammaproteobacteria;o__Gammaproteobacteria Incertae Sedis;f__Unknown Family;g__uncultured	0	0	0	0	0	0	0	0	0	0	3.99026e-05	0	0	0	0	0	0	0	0.000165631	0	0	0	0	0	0	0	0	0	0	0	0	0	0	0.000678618	0	0	0	0	0	0	0	0	0	0	0	0	0	0	0
k__Bacteria;p__Proteobacteria;c__Gammaproteobacteria;o__Gammaproteobacteria Incertae Sedis;f__Unknown Family;g__metagenome	0	0	0	0	3.79819e-05	0.000111819	0	0	0	5.91156e-05	0	0	0	0	0	2.57258e-05	0	0	0	0	0	0	0	0	5.25307e-05	0	0	0	0	0	0	0	0	0	0	0	0	0	0	0	0	0	0	0	0	0	0	0	0
k__Bacteria;p__Proteobacteria;c__Gammaproteobacteria;o__Gammaproteobacteria Incertae Sedis;f__Unknown Family;g__Candidatus Ovatusbacter	0.000751315	0.000999096	0.000153139	3.2231e-05	0.000151928	0	0.000168996	0.000647406	8.25355e-05	0.000325136	0.000119708	7.30603e-05	7.25742e-05	0	3.79025e-05	0.000141492	4.56986e-05	0.000101898	0	0	0	0	0	3.82175e-05	0	0	0	0	0	0.000960601	0	0	0	0	0	0	0	0	0	0	0	0	0	0	0	0	0	0	0
k__Bacteria;p__Proteobacteria;c__Gammaproteobacteria;o__Gammaproteobacteria Incertae Sedis;f__Unknown Family;g__Candidatus Berkiella	0.000143108	9.5152e-05	0	6.44621e-05	6.33032e-05	0	2.59994e-05	0.000161852	0	5.91156e-05	0.000239416	0.000194827	0.000362871	0.0015161	0	0	3.4274e-05	6.79317e-05	2.76052e-05	0	0	0	0	0	0	0	0	0	0	0	0	0	0	0	0	0	0	0	0	0	0	0	0	0	0	0	0	0	0
k__Bacteria;p__Proteobacteria;c__Gammaproteobacteria;o__Gammaproteobacteria Incertae Sedis;f__Unknown Family;g__Acidibacter	0.00622518	0.0013797	0.00229709	0.000290079	0.00278534	0.000279548	0.0178876	0.00153759	0.00301255	0.00478837	0.00315231	0.000487068	0.000508019	0	0.000113707	0.00123484	0.000354164	0.00294371	0.00084196	0	0	0.00190963	0.00159113	0.00364977	0.00110314	0.01177	0.00137099	0	0	0	0.000985358	0.000460158	0	0	0	0	0	1.14512e-05	0	0	0	0	0	0	0	0	0	0	0
k__Bacteria;p__Proteobacteria;c__Gammaproteobacteria;o__Ga0077536;f__uncultured gamma proteobacterium;g__uncultured gamma proteobacterium	0	0	0	0	0	0	0	0	0	0	0	0	0	0	0	0	0	0	6.90131e-05	0	0	0	0	0	0	0	0	0	0	0	0	0	0	0	0	0	0	0	0	0	0	0	0	0	0	0	0	0	0
k__Bacteria;p__Proteobacteria;c__Gammaproteobacteria;o__Ga0077536;f__uncultured bacterium;g__uncultured bacterium	0	0	0	0	0	0	0	0	0	0	0	0	0	0	0	0	0	0	5.52105e-05	0	0	0	0	0	0	0	0	0	0	0	0	0	0	0	0	0	0	0	0	0	0	0	0	0	0	0	0	0	0
k__Bacteria;p__Proteobacteria;c__Gammaproteobacteria;o__Ga0077536;f__metagenome;g__metagenome	0	0	0	0	0	0	0	0	0	0	0	2.43534e-05	0	0	1.89512e-05	0	0	3.39659e-05	0	0	0	0	0	0	0	0	0	0	0	0	0	0	0	0	0	0	0	0	0	0	0	0	0	0	0	0	0	0	0
k__Bacteria;p__Proteobacteria;c__Gammaproteobacteria;o__EV818SWSAP88;f__uncultured bacterium;g__uncultured bacterium	0.000178884	4.7576e-05	0	0	0	0	2.59994e-05	0	0	0	7.98053e-05	4.87068e-05	0.000145148	0	0	0.000591693	0	0	0	0	0	0	0	0	0	0	0	0	0	0	0	0	0	0	0	0	0	0	0	0	0	0	0	0	0	0	0	0	0
k__Bacteria;p__Proteobacteria;c__Gammaproteobacteria;o__EV818SWSAP88;f__metagenome;g__metagenome	0	0	0	0	0	0	0	0	0	0	0	0	7.25742e-05	0.000178364	0	5.14516e-05	0	0	0	0	0	0	0	0	0	0	0	0	0	0	0	0	0	0	0	0	0	0	0	0	0	0	0	0	0	0	0	0	0
k__Bacteria;p__Proteobacteria;c__Gammaproteobacteria;o__EPR3968-O8a-Bc78;f__uncultured bacterium;g__uncultured bacterium	0	0	0	0	0	0	0	0	0	0	0	0	0	0	0	1.28629e-05	0	0	1.38026e-05	0	0	0	0	0	0	0	0	0	0	0	0	0	0	0	0	0	0	0	0	0	0	0	0	0	0	0	0	0	0
k__Bacteria;p__Proteobacteria;c__Gammaproteobacteria;o__Enterobacteriales;f__Enterobacteriaceae;g__Yersinia	0	0	0	0.00273964	1.26606e-05	0.000391368	0	0	0	0	0	0	0	0	0	0	1.14247e-05	0	0	0	0	0	0.000450821	0	7.8796e-05	0	0	0	0	0	0	0	0	0	0	0	0	0.000206122	0	0	0	0	0	0	0	0	0	0	0
k__Bacteria;p__Proteobacteria;c__Gammaproteobacteria;o__Enterobacteriales;f__Enterobacteriaceae;g__uncultured	0	0	0	0	1.26606e-05	0	0	0	0	0	0	0.000194827	0	0	1.89512e-05	0	2.28493e-05	1.1322e-05	0	0	0	0	0	0	0	0	0	0	0	0	0	0	0	0	0	0	0	0	0	0	0	0	0	0	0	1.94742e-05	4.8727e-05	0	0
k__Bacteria;p__Proteobacteria;c__Gammaproteobacteria;o__Enterobacteriales;f__Enterobacteriaceae;g__Shimwellia	0	0	0	0	0	0	0	0	0	0	0	0	0	0	0	0	0	0	0	0	0.000467217	0	0	3.82175e-05	0	0	0	0	0.000432386	0	0	0	0	0	0	0	0	0	0	0	0	0	0	0	0	0	0	0	0
k__Bacteria;p__Proteobacteria;c__Gammaproteobacteria;o__Enterobacteriales;f__Enterobacteriaceae;g__Serratia	0.000178884	0.0798325	0.00168453	0.285825	0.00534279	0.495751	0	0.000202314	4.12677e-05	2.95578e-05	3.99026e-05	0.00092543	0.00087089	0.00115937	0.000947562	6.43145e-05	0.000479835	0.000158507	2.76052e-05	0	0.000545086	0.000140414	0.0495372	0.00112742	0.17146	4.71743e-05	0.000137099	0	0	1.41265e-05	0	0.000506174	0.00213272	0	0.00021254	1.64528e-05	0	0	0	9.3375e-05	0	0	6.18908e-05	0	0.00079139	0	0	2.25591e-05	0
k__Bacteria;p__Proteobacteria;c__Gammaproteobacteria;o__Enterobacteriales;f__Enterobacteriaceae;g__Salmonella	0	0	0	0	0	0	0	0	0	0	0	0	0	0	0	0	0	0	0	0	0	0	0	0	0	0	0	0	0	0	0	0	0	0	0	0	0	0	0	0.000326813	0	0	0	0	0	1.94742e-05	0	0	0
k__Bacteria;p__Proteobacteria;c__Gammaproteobacteria;o__Enterobacteriales;f__Enterobacteriaceae;g__Raoultella	0	0	0.000306279	9.66931e-05	2.53213e-05	0.000335458	0	0	0	0	0	0.000121767	0	0	0.00104232	0	0.000182794	0	0	0	0	5.61656e-05	0.00023867	1.91088e-05	0.00120821	0	0	0	0	0	0	0	0	0	0	0	0	0	0	0	0	0	0	0	2.63797e-05	0	0	0	0
k__Bacteria;p__Proteobacteria;c__Gammaproteobacteria;o__Enterobacteriales;f__Enterobacteriaceae;g__Rahnella	0	9.5152e-05	0.000114855	0.00254625	0	0.000111819	0	0	0	0	0	9.74137e-05	0.00174178	0.00222955	0.000189512	0.000373024	0	0	0	0	0	0	0.000318226	0	0	0	0	0	0	0	0	0	0	0	0	0	0	0	0	0	0	0	0	0	0	0	0	0.000225591	0
k__Bacteria;p__Proteobacteria;c__Gammaproteobacteria;o__Enterobacteriales;f__Enterobacteriaceae;g__Pseudocitrobacter	0	0	0	0	0	0	0	0	0	0	0	0	0	0	3.79025e-05	0	0	0	0	0	0	0	0	0	0	0	0	0	0	0	0	0	0	0	0	0	0	0	0	0	0	0	0	0	0	0	0	0	0
k__Bacteria;p__Proteobacteria;c__Gammaproteobacteria;o__Enterobacteriales;f__Enterobacteriaceae;g__Proteus	0.000107331	9.5152e-05	0.000153139	6.44621e-05	2.53213e-05	0.000167729	0.000103997	0.000121389	0	2.95578e-05	0	4.87068e-05	0.000217723	8.91822e-05	7.5805e-05	3.85887e-05	6.85479e-05	6.79317e-05	1.38026e-05	0.099584	0.119296	0.0269314	0.0672253	0.00794925	0.0194363	0.00823191	0.00233068	0	0	0.133552	0.147977	0.125301	0.118132	0.137081	0.113709	0.14791	0.122919	0.153286	0.00253038	0.00119053	2.75771e-05	2.79846e-05	9.28361e-05	0.000563847	5.27593e-05	0.0607011	0.0948715	0.0838973	0.0948426
k__Bacteria;p__Proteobacteria;c__Gammaproteobacteria;o__Enterobacteriales;f__Enterobacteriaceae;g__Pragia	0	9.5152e-05	0	9.66931e-05	1.26606e-05	0.000950464	0	0	0	0	0	0	0	0	0	0	0	0	0	0	0	0	0	0	2.62653e-05	0	0	0	0	0	0	0	0	0	0	0	0	0	0	0	0	0	0	0	0	0	0	0	0
k__Bacteria;p__Proteobacteria;c__Gammaproteobacteria;o__Enterobacteriales;f__Enterobacteriaceae;g__Pluralibacter	0	0	0	0	0	0	0	0	0	0	0	0	0	0	0	0	0	0	0	0	0	0	0	0	0	0	0	0	0	0	0	0	0	0	0	0	0	0	0	0	0	0	0	0	0	0	0	0	0
k__Bacteria;p__Proteobacteria;c__Gammaproteobacteria;o__Enterobacteriales;f__Enterobacteriaceae;g__Plesiomonas	0	0	0	0.000128924	2.53213e-05	0.000279548	0	0	0	0	0	0	0	0	0	0	3.4274e-05	0	0	0	0	0	0	0	0	0	0	0	0	0	0	0	0	0	0	0	0	0	0	0	0	0	0	0	0	0	0	0	0
k__Bacteria;p__Proteobacteria;c__Gammaproteobacteria;o__Enterobacteriales;f__Enterobacteriaceae;g__Pectobacterium	0	0	0	9.66931e-05	0	0.000111819	0	0	0	0	0	0	0	0	0	0	0	0	0	0	0	0	0	0	0	0	0	0	0	0	0	9.20316e-05	0	0.000282757	0	0	0	0	0	0	0	0	0	0.000165837	0.0015564	0	0.000194908	0	0
k__Bacteria;p__Proteobacteria;c__Gammaproteobacteria;o__Enterobacteriales;f__Enterobacteriaceae;g__Pantoea	3.57769e-05	0.00261668	3.82848e-05	0.00180494	0.000835602	0.00100637	1.29997e-05	0.000161852	8.25355e-05	0	0.00187542	0.022673	0.00188693	0.00196201	0.00627286	0.000540242	0.000879698	0.000203795	0.000276052	0	0	2.80828e-05	0.00342093	0.00015287	0.00535813	0	0	0	0.000324289	0.000480301	0.000224731	0.000613544	0.00044215	5.65515e-05	0	0	0	9.16097e-05	0.000382499	0.000140063	0.000330925	0.000223876	0.000587962	9.95025e-05	0.00229503	0.00124635	0.00138872	0.000789569	0.000803751
k__Bacteria;p__Proteobacteria;c__Gammaproteobacteria;o__Enterobacteriales;f__Enterobacteriaceae;g__Nissabacter	0	0	0	0.000290079	3.79819e-05	0	0	0	0	0	0	2.43534e-05	0	0	7.5805e-05	0	0	0	0	0	0	0	2.65189e-05	0	0	0	0	0	0	0	0	0	0	0	0	0	0	0	0	0	0	0	0	0	0	0	0	0	0
k__Bacteria;p__Proteobacteria;c__Gammaproteobacteria;o__Enterobacteriales;f__Enterobacteriaceae;g__Morganella	0	0	0	0	0	0	0	0	0	0	0	0	0	0	0	0	0	0	0	0	0	5.61656e-05	0	0	0	0	0	0	0	0	0	0	0	0	0	0	0	0	0	0	0	0	0	0	0	0	0	0	0
k__Bacteria;p__Proteobacteria;c__Gammaproteobacteria;o__Enterobacteriales;f__Enterobacteriaceae;g__Lonsdalea	0	0	0	0	0	0	0	0	0	0	0	0	0	0	0	0	0	0	0	0	0	0	0	0	0	0	0	0	0	0	0	0	0	0	0	0	0	0	0	0	0	0	0	0	0	0	0.000316726	0	0
k__Bacteria;p__Proteobacteria;c__Gammaproteobacteria;o__Enterobacteriales;f__Enterobacteriaceae;g__Leminorella	0	0	0	0.000128924	0	0	0	0	0	0	0	0	0	0	0	0	0	0	0	0	0	0	0	0	0	0	0	0	0	0	0	0	0	0	0	0	0	0	0	0	0	0	0	0	0	0	0	0	0
k__Bacteria;p__Proteobacteria;c__Gammaproteobacteria;o__Enterobacteriales;f__Enterobacteriaceae;g__Lelliottia	0	4.7576e-05	0	6.44621e-05	0	5.59097e-05	0	0	0	0	0	0.000194827	0	0	0.000720147	0	0	0	0	0	0	0	0	0	0	0	0	0	0	0	0	0	0	0	0	0	0	0	0	0	0	0	0	0	0	0.00366115	0	0	0
k__Bacteria;p__Proteobacteria;c__Gammaproteobacteria;o__Enterobacteriales;f__Enterobacteriaceae;g__Kosakonia	0	0	0	0	0	0	0	0	0	0	0	0.000633189	7.25742e-05	0	1.89512e-05	0	0.000137096	0	5.52105e-05	0	0	0	0	0	0	0	0	0	0	0	0	0	0	0	0	0	0	0.000183219	0	0	0	0	0	0	0	0	0	0	0
k__Bacteria;p__Proteobacteria;c__Gammaproteobacteria;o__Enterobacteriales;f__Enterobacteriaceae;g__Kluyvera	0	4.7576e-05	0	0.000161155	3.79819e-05	0.000111819	0	0	0	0	0	0.000560129	0	0	0.00545796	0	0.000137096	0	0	0	0.000233608	0	0.000132594	1.91088e-05	0.000499041	0	0	0	0	0	0.000553183	1.53386e-05	1.30044e-05	0	0	0	0	0	0	0	0	0	0	0	0	0	0	0	0
k__Bacteria;p__Proteobacteria;c__Gammaproteobacteria;o__Enterobacteriales;f__Enterobacteriaceae;g__Klebsiella	0	0.000808792	3.82848e-05	0.000580159	0.00108881	0.000279548	2.59994e-05	4.04629e-05	0	2.95578e-05	3.99026e-05	0.0103015	0.000290297	0.000267547	0.00174351	0.000257258	0.00081115	0.000124541	2.76052e-05	0.000308883	0.000778695	0.000365076	0.000530377	0.00045861	0.00236388	0.000235871	0	0	0	0.000579186	0.00124466	0.000352788	0.00128744	0.00039586	0.0031881	0.00131622	0.00916541	0.000813036	0	4.66875e-05	0	8.39537e-05	6.18908e-05	0	0.000976047	1.94742e-05	4.8727e-05	0	0.000267917
k__Bacteria;p__Proteobacteria;c__Gammaproteobacteria;o__Enterobacteriales;f__Enterobacteriaceae;g__Hafnia-Obesumbacterium	3.57769e-05	0.000380608	7.65697e-05	0.00389995	0.000291195	0.00374595	0	0	0	0	0	0.000292241	0	0	0.00164876	0	0.000159945	0	0	0	0	5.61656e-05	0.000132594	3.82175e-05	0.00278413	0	0	0	0	0	0	0	0	0	0	0	0	0	0	0	0	0	0	0	0	0	0	0	0
k__Bacteria;p__Proteobacteria;c__Gammaproteobacteria;o__Enterobacteriales;f__Enterobacteriaceae;g__Gibbsiella	0	0	0	0	0	0	0	0	0	0	0	4.87068e-05	0	0	0	0	0	0	0	0	0	0	0	0	0	0	0	0	0	0	0	0	0	0	0	0	0	0	0	0	0	0	0	0	0	0	0	0	0
k__Bacteria;p__Proteobacteria;c__Gammaproteobacteria;o__Enterobacteriales;f__Enterobacteriaceae;g__Escherichia-Shigella	0.00057243	0.00023788	0.00107198	0.000451234	0.000151928	0.000559097	0.000168996	0.000323703	8.25355e-05	8.86734e-05	0.000199513	0.000316594	0.000508019	0.000267547	0.000265317	1.28629e-05	0.000137096	0.000543454	4.14079e-05	0.254582	0.285158	0.0556601	0.136413	0.0178476	0.0367715	0.0168648	0.00712915	0.0172572	0.00864771	0.297151	0.287984	0.274561	0.292677	0.313182	0.389231	0.352879	0.347514	0.314496	0.0070321	0.00326813	0.000606696	0.000783567	0.000526071	0.00218905	0.00147726	0.210555	0.181654	0.173141	0.19645
k__Bacteria;p__Proteobacteria;c__Gammaproteobacteria;o__Enterobacteriales;f__Enterobacteriaceae;g__Erwinia	0	0.000380608	0	0	0	5.59097e-05	2.59994e-05	0	0	0	0	0.000316594	0	0	0.000170561	1.28629e-05	2.28493e-05	0	2.76052e-05	0	0	0	0.000291708	0	5.25307e-05	0	0	0	0	1.41265e-05	0	4.60158e-05	0	0	0	1.64528e-05	0	0	0	0	0	0	0	0	0	7.78968e-05	0.000219272	0	0
k__Bacteria;p__Proteobacteria;c__Gammaproteobacteria;o__Enterobacteriales;f__Enterobacteriaceae;g__Enterobacter	0	0.000428184	0	0.00177271	0.000443122	0.00106228	0	0	0	0	7.98053e-05	0.00384784	0.000362871	0	0.00178142	1.28629e-05	0.000708329	0.000226439	1.38026e-05	0	0.000856564	2.80828e-05	0.000132594	0.000210196	0.000866756	0	0	0.00159789	0	0	0.000726053	6.13544e-05	7.80265e-05	0.00039586	7.08466e-05	1.64528e-05	0.00168461	0	0.000323653	0.000210094	0.000248194	0	0.000154727	0	0.000263797	0.00434275	0.00041418	0.000654214	0.000200938
k__Bacteria;p__Proteobacteria;c__Gammaproteobacteria;o__Enterobacteriales;f__Enterobacteriaceae;g__endosymbionts8	0	0	0	0	0	0	0	0	0	0	7.98053e-05	0	0	0	0	0	0	0	0	0	0	0	0	0	0	0	0	0	0	0	0	0	0	0	0	0	0	0	0	0	0	0	0	0	0	0	0	0	0
k__Bacteria;p__Proteobacteria;c__Gammaproteobacteria;o__Enterobacteriales;f__Enterobacteriaceae;g__Cronobacter	0	0	0	0	0	0	0	0	0	0	0	0	0	0	7.5805e-05	0	0	0	0	0	0	0	0	0	0	0	0	0	0	0	0	0	0	0	0	0	0	0	0	0	0	0	0	0	0	0	0	0	0
k__Bacteria;p__Proteobacteria;c__Gammaproteobacteria;o__Enterobacteriales;f__Enterobacteriaceae;g__Citrobacter	0.000107331	0.000903944	0.000229709	0.0156643	0.0110527	0.0131388	3.8999e-05	4.04629e-05	0	0	0.000159611	0.0351663	0.00116119	8.91822e-05	0.19461	5.14516e-05	0.0149891	0.000328337	2.76052e-05	0.000308883	0.00397134	0.000449325	0.0165478	0.010357	0.0465159	9.43485e-05	0	0.00283626	0.00410766	0	0.00057047	0.000613544	0.00113138	0.000452412	0	0.000493583	0	1.14512e-05	0	0.000770344	0.00046881	8.39537e-05	3.09454e-05	0.00053068	0.00139812	0.00477118	0.000609088	0.000135355	0.000580487
k__Bacteria;p__Proteobacteria;c__Gammaproteobacteria;o__Enterobacteriales;f__Enterobacteriaceae;g__Cedecea	0	0	0	0	0	0.000167729	0	0	0	0	0	0	0	0	5.68537e-05	0	2.28493e-05	0	0	0	0	0	5.30377e-05	0	0.000157592	0	0	0	0	0	0	0	0	0	0	0	0	0	0	0	0	0	0	0	0	0	0	0	0
k__Bacteria;p__Proteobacteria;c__Gammaproteobacteria;o__Enterobacteriales;f__Enterobacteriaceae;g__Buttiauxella	0	0	0	0.000161155	3.79819e-05	0	0	0	0	0	0	2.43534e-05	0	0	0.000530635	0	4.56986e-05	0	0	0	0	0	0	1.91088e-05	0	0	0	0	0	0	0	0	0	0	0	0	0	0	0	0	0	0	0	0	0.00100243	0	0.000316726	0	0
k__Bacteria;p__Proteobacteria;c__Gammaproteobacteria;o__Enterobacteriales;f__Enterobacteriaceae;g__Buchnera	0	0	0	0	0	0	0	0	0	0	0	0	0	0	0	0	0	0	0	0	0	0	0	0	0	0	0	0	0	0	0	0	0	0	0	0	0	0	0	0	0	0	0	0	0	0	0	0	0
k__Bacteria;p__Proteobacteria;c__Gammaproteobacteria;o__Enterobacteriales;f__Enterobacteriaceae;g__Brenneria	0	0	0	0	0	0	0	0	0	0	0	0	0	0	0	0	0	0	0	0	0	0	0	0	5.25307e-05	0	0	0	0	0	0	0	0	0	0	0	0	0	0	0	0	0	0	0	0	0	0	0	0
k__Bacteria;p__Proteobacteria;c__Gammaproteobacteria;o__Ectothiorhodospirales;f__Thioalkalispiraceae;g__Thiohalophilus	0	0	0	0	0	0	0	0	8.25355e-05	0	0	0	0	0	0	0	0	0	0	0	0	0	0	0	0	0	0	0	0	0	0	0	0	0	0	0	0	0	0	0	0	0	0	0	0	0	0	0	0
k__Bacteria;p__Proteobacteria;c__Gammaproteobacteria;o__Ectothiorhodospirales;f__Thioalkalispiraceae;g__Thioalkalispira	0	4.7576e-05	0	0	2.53213e-05	0	0	4.04629e-05	0	0	0	0	0	0	0	0	0	0	0	0	0	0	0	0	0	0	0	0	0	0	0	0	0	0	0	0	0	0	0	0	0	0	0	0	0	0	0	0	0
k__Bacteria;p__Proteobacteria;c__Gammaproteobacteria;o__Ectothiorhodospirales;f__Ectothiorhodospiraceae;g__Thiorhodospira	0	0	0	0	0	0	0	0	0	0	7.98053e-05	0	0	0	0	0	0	0	0	0	0	0	0	0	0	0	0	0	0	0	0	0	0	0	0	0	0	0	0	0	0	0	0	0	0	0	0	0	0
k__Bacteria;p__Proteobacteria;c__Gammaproteobacteria;o__Ectothiorhodospirales;f__Ectothiorhodospiraceae;g__Thiogranum	0	0	0	0	0	0	0	0	4.12677e-05	0	0	0	0	0	0	0	0	0	0	0	0	0	0	0	0	0	0	0	0	0	0	0	0	0	0	0	0	0	0	0	0	0	0	0	0	0	0	0	0
k__Bacteria;p__Proteobacteria;c__Gammaproteobacteria;o__EC3;f__uncultured bacterium;g__uncultured bacterium	0	0	0	0	0	0	0	0	0	0.00026602	0	0	0	0	0	2.57258e-05	0	0	0	0	0	0	0	0	0	0	0	0	0	0	0	0	0	0	0	0	0	0	0	0	0	0	0	0	0	0	0	0	0
k__Bacteria;p__Proteobacteria;c__Gammaproteobacteria;o__Diplorickettsiales;f__Diplorickettsiaceae;g__uncultured gamma proteobacterium	0	0	0	0	0	0	2.59994e-05	0	0	5.91156e-05	0	0	0	0	0	0	0	0	0	0	0	0	0	0	0	0	0	0	0	0	0	0	0	0	0	0	0	0	0	0	0	0	0	0	0	0	0	0	0
k__Bacteria;p__Proteobacteria;c__Gammaproteobacteria;o__Diplorickettsiales;f__Diplorickettsiaceae;g__uncultured	0.00858645	0.00537609	0.00168453	0.00119255	0.00310185	0.000670916	0.00239194	0.00165898	4.12677e-05	0.00094585	0.000957663	0.00114461	0.00087089	0.00124855	0.00030322	0.000565967	0.000137096	0.000588741	0.000358868	0	0	0	0.000503858	0.000133761	0.000131327	2.35871e-05	0.000274198	0	0	0.000861716	0	0	0	0	0	0	0	0	0	0	0	0	0	0	0	0	0	0	0
k__Bacteria;p__Proteobacteria;c__Gammaproteobacteria;o__Diplorickettsiales;f__Diplorickettsiaceae;g__Rickettsiella	0	0	0	0	0	5.59097e-05	0	0	0	0	3.99026e-05	0	0	8.91822e-05	0	0	1.14247e-05	9.05756e-05	0	0	0	0	0	0	0	0	0	0	0	0	0	0	0	0	0	0	0	0	0	0	0	0	0	0	0	0	0	0	0
k__Bacteria;p__Proteobacteria;c__Gammaproteobacteria;o__Diplorickettsiales;f__Diplorickettsiaceae;g__Aquicella	0.00930199	0.00133213	0.000842266	0.000128924	0.00172185	0.000167729	0.00178096	8.09258e-05	0.000206339	0.000472925	0.000877858	0.00085237	0.00203208	0.00142692	5.68537e-05	0.00176222	0.000182794	0.000498166	0.000483092	0	0	2.80828e-05	0	0	0	2.35871e-05	0	0	0	0.00402605	0	0	0	0	0	0	0	0	0	0	0	0	0	0	0	0	0	0	0
k__Bacteria;p__Proteobacteria;c__Gammaproteobacteria;o__D90;f__uncultured bacterium;g__uncultured bacterium	0	0	0	0	0	0	0	0	0	0	0	0	0	0	0	0	0	0	0	0	0	0	0	0	0	0	0	0	0	0	0	0	1.30044e-05	0	0	0	0	0	0	0	0	0	0	0	0	0	0	0	0
k__Bacteria;p__Proteobacteria;c__Gammaproteobacteria;o__Coxiellales;f__Coxiellaceae;g__Coxiella	0.000536653	0.000190304	0	0	5.06425e-05	0	0.000116997	8.09258e-05	0	0.000738945	0.000239416	0.000121767	0	0	3.79025e-05	5.14516e-05	4.56986e-05	9.05756e-05	0.000110421	0	0	0	0	3.82175e-05	0	0	0	0	0	0	0	0	0	0	0	0	0	0	0	0	0	0	0	0	0	0	0	0	0
k__Bacteria;p__Proteobacteria;c__Gammaproteobacteria;o__Chromatiales;f__Ectothiorhodospiraceae;g__Thiogranum	0	0	0	0	0	0	0	0	0	0	0	0	0	0	0	0	0	0	0	0	0	0	0	0	0	0	0	0	0	0	0	0	0	0	0	0	0	0	0	0	0	0	0	0	0	0	0	0	0
k__Bacteria;p__Proteobacteria;c__Gammaproteobacteria;o__Chromatiales;f__Chromatiaceae;g__Rheinheimera	0	0	0	0	0	0	0	0	0	0	0	0	0	0	0	0	0	0	0	0	0	0	0	0	0	0	0	0	0	0	0	0	0	0	0	0	0	0	0	0	0	0	0	0	0.000105519	0	0	0	0.000111632
k__Bacteria;p__Proteobacteria;c__Gammaproteobacteria;o__CHAB-XI-27;f__uncultured bacterium;g__uncultured bacterium	0	0	0	0	0	0	3.8999e-05	0	0	0	0	0	0	0	0	0	0	0	0	0	0	0	0	0	0	0	0	0	0	0	0	0	0	0	0	0	0	0	0	0	0	0	0	0	0	0	0	0	0
k__Bacteria;p__Proteobacteria;c__Gammaproteobacteria;o__Cellvibrionales;f__Spongiibacteraceae;g__Zhongshania	0	0	0	0	0	0	0	0	0	0	0	0	0	0	0	0	2.28493e-05	0	0	0	0	0	0	0	0	0	0	0	0	0	0	0	0	0	0	0	0	0	0	0	0	0	0	0	0	0	0	0	0
k__Bacteria;p__Proteobacteria;c__Gammaproteobacteria;o__Cellvibrionales;f__Spongiibacteraceae;g__BD1-7 clade	0	0	0	0	0	0	0	0	0	0	0	0	0	0.000178364	0	3.85887e-05	0	0	0	0	0	0	0	0	0	0	0	0	0	0	0	0	0	0	0	0	0	0	0	0	0	0	0	0	0	0	0	0	0
k__Bacteria;p__Proteobacteria;c__Gammaproteobacteria;o__Cellvibrionales;f__Halieaceae;g__Pseudohaliea	0	0	0	0	0	0	0	0	0	0	0	0	0	0	0	0	0	0	0	0	0	0	0	0	0	0	0	0	0	0	0	0	0	0	0	0	0	0	0	0.000280125	0	0	0	0	0	0	0	0	0
k__Bacteria;p__Proteobacteria;c__Gammaproteobacteria;o__Cellvibrionales;f__Halieaceae;g__OM60(NOR5) clade	0	0	0	0	0	0	0	0	0	0	0.000558637	0.000243534	0	0	0	1.28629e-05	5.71233e-05	0.000192473	0	0	0	0	0	0	2.62653e-05	0	0	0	0	0	0	0	0	0	0	0.00115169	0	0	0	0	8.27312e-05	0	0	0	0	0	0	0	0
k__Bacteria;p__Proteobacteria;c__Gammaproteobacteria;o__Cellvibrionales;f__Halieaceae;g__Halioglobus	0	0	0	0	0	0	0	0	4.12677e-05	0	0	0	0	0	0	0	0	0	0	0	0	0	0	0	7.8796e-05	0	0	0	0	0	0	0	0	0	0	0	0	0	0	0	0	0	0	0	0	0	0	0	0
k__Bacteria;p__Proteobacteria;c__Gammaproteobacteria;o__Cellvibrionales;f__Halieaceae;g__Haliea	0	0	0	0	0	0	0	0	0	0	0	0	0	0	0	0	0	0	0	0	0	0	0	0	0	0	0	0	0	0	0	0	0	0	0	0	0	0	0	0	0	0	0	6.6335e-05	0	0	0	0	0
k__Bacteria;p__Proteobacteria;c__Gammaproteobacteria;o__Cellvibrionales;f__Halieaceae;g__Congregibacter	0	0	0	0	0	0	0	0	0	0	0	0	0	0	0	0	0	0	0	0	0	0	0	0	0	0	0	0	0.000756675	0	0	0	0	0	0	0	0	0	0	0	0	0	0	0	0	0	0	0	0
k__Bacteria;p__Proteobacteria;c__Gammaproteobacteria;o__Cellvibrionales;f__Cellvibrionaceae;g__uncultured	0	0	0	0	0	0	0	0	0	0	0	0	0	0	1.89512e-05	5.14516e-05	0	0	0.000220842	0	0	0	0	0	0	0	0	0	0	0	0	0	0	0	0	0	0	0	0	0	0	0	0	0	0	0	0	0	0
k__Bacteria;p__Proteobacteria;c__Gammaproteobacteria;o__Cellvibrionales;f__Cellvibrionaceae;g__Simiduia	0	0	0	0	0	0	0	0	0	0	0	0	0	0	0	0	0	0	0	0	0	0	0	0	0	0	0	0	0	0	0	0	0	0	0	0	0	0	0	0	0	0	0	0.000232172	0	0	0	0	0
k__Bacteria;p__Proteobacteria;c__Gammaproteobacteria;o__Cellvibrionales;f__Cellvibrionaceae;g__gamma proteobacterium EHK-1	0	0	0	0	0	0	0	0	0	0	0	0	0	0	0	0	0	0	0	0	0	0	0	0	0	0	0	0	0	0	0	0	0	0	0	0	0	0	0	0	0	0	0	0	0	0	0	0	0
k__Bacteria;p__Proteobacteria;c__Gammaproteobacteria;o__Cellvibrionales;f__Cellvibrionaceae;g__Cellvibrio	0	0	0	0	0	0	0	8.09258e-05	4.12677e-05	0.000916292	0	4.87068e-05	0	0.000535093	7.5805e-05	0.000205806	0	0	9.66184e-05	0	0	0.000112331	0	0	0	0	0.000274198	0	0	0	0	0.000506174	0	0	0	0	0	0.000183219	0	0	0	0	0	0	0	0	0	0	0
k__Bacteria;p__Proteobacteria;c__Gammaproteobacteria;o__Cellvibrionales;f__Cellvibrionaceae;g__Candidatus Endobugula	0	0	0	0	0	0	0	0	0	0	0	0	0	0	0	0	0	0	0	0	0	0	0	0	0	0	0	0	0	0	0	0	0	0	0	0	0	0	0	0	0.000165462	0	0	0	0	0	0	0	0
k__Bacteria;p__Proteobacteria;c__Gammaproteobacteria;o__Cellvibrionales;f__Cellvibrionaceae;g__Bankia setacea	0	0	0	0	0	0	0	0	0	0	0	0	0	0	0	0	2.28493e-05	0	0	0	0	0	0	0	0	0	0	0	0	0	0	0	0	0	0	0	0	0	0	0	0	0	0	0	0	0	0	0	0
k__Bacteria;p__Proteobacteria;c__Gammaproteobacteria;o__Cellvibrionales;f__BD2-7;g__uncultured gamma proteobacterium	0	0	0	0	0	0	0	0	0	0	0	0	0	0	0	0	0	0	0	0	0	0	0	0	0	0	0	0	0	0	0	0	0	0	0	0	0	1.14512e-05	0	0	0	0	0	0	0	0	0	0	0
k__Bacteria;p__Proteobacteria;c__Gammaproteobacteria;o__CCM19a;f__uncultured gamma proteobacterium;g__uncultured gamma proteobacterium	0	0	0	0	0	0	0	0	0	0	0	0	0	0	0	0	0	0	6.90131e-05	0	0	0	0	0	0	0	0	0	0	0	0	0	0	0	0	0	0	0	0	0	0	0	0	0	0	0	0	0	0
k__Bacteria;p__Proteobacteria;c__Gammaproteobacteria;o__CCM19a;f__uncultured bacterium;g__uncultured bacterium	0	0	0	0	0	0	0	0	0	0	3.99026e-05	7.30603e-05	0	0	0	1.28629e-05	1.14247e-05	0	4.14079e-05	0	0	0	0	0	0	0	0	0	0	0	0	0	0	0	0	0	0	0	0	0	0	0	0	0	0	0	0	0	0
k__Bacteria;p__Proteobacteria;c__Gammaproteobacteria;o__CCD24;f__uncultured bacterium;g__uncultured bacterium	0	0	0	0	0	0	3.8999e-05	0	8.25355e-05	0.00124143	0.00215474	7.30603e-05	0	0	1.89512e-05	0.000154355	9.13972e-05	0.000498166	0.00102139	0	0	0	0	7.64351e-05	0	0	0	0	0	0	0	0	0	0	0	0	0	0	0	0	0	0	0	0	0	0	0	0	0
k__Bacteria;p__Proteobacteria;c__Gammaproteobacteria;o__Cardiobacteriales;f__Cardiobacteriaceae;g__Cardiobacterium	0	0	0	0	0	0	0	0	0	0	0	0	0	0	0	0	0	0	0	0	0	0	0	0	0	0	0	0.00627172	0	0	0	0	0	0	0	0	0	0	0	0	0	0	0	0	0	0	0	0	0
k__Bacteria;p__Proteobacteria;c__Gammaproteobacteria;o__Betaproteobacteriales;f__uncultured;g__uncultured proteobacterium	0	0	0	0	0	0	0	0	0	0	0	0	0	0	0	9.00403e-05	0	0	0	0	0	0	0	0	0	0	0	0	0	0	0	0	0	0	0	0	0	0	0	0	0	0	0	0	0	0	0	0	0
k__Bacteria;p__Proteobacteria;c__Gammaproteobacteria;o__Betaproteobacteriales;f__uncultured;g__uncultured bacterium	0	0	0	0	0	0	0	0	0	0	0	0	0	0	0	5.14516e-05	0	0	0	0	0	0	0	0	0	0	0	0	0	0	0	0	0	0	0	0	0	0	0	0	0	0	0	0	0	0	0	0	0
k__Bacteria;p__Proteobacteria;c__Gammaproteobacteria;o__Betaproteobacteriales;f__TRA3-20;g__uncultured soil bacterium	0	0	0	0	0	0	0	0	0.00037141	0.000354694	0.000199513	7.30603e-05	0.000145148	8.91822e-05	0	0.000102903	0	0.000226439	0	0	0	0	0	3.82175e-05	0	0	0	0	0	0	0	0	0	0	0	0	0	0	0	0	0	0	0	0	0	0	0	0	0
k__Bacteria;p__Proteobacteria;c__Gammaproteobacteria;o__Betaproteobacteriales;f__TRA3-20;g__uncultured Rhodocyclaceae bacterium	0	0	0	0	0	0	0	0	8.25355e-05	0	7.98053e-05	0	0	0	0	0	0	0	2.76052e-05	0	0	0	0	0	0	0	0	0	0	0	0	0	0	0	0	0	0	0	0	0	0	0	0	0	0	0	0	0	0
k__Bacteria;p__Proteobacteria;c__Gammaproteobacteria;o__Betaproteobacteriales;f__TRA3-20;g__uncultured proteobacterium	0	0	0	0	0	0	1.29997e-05	0	0	0.000147789	3.99026e-05	0	0	0	0	0	3.4274e-05	0	4.14079e-05	0	0	0	0	0	0	0	0	0	0	0	0	0	0	0	0	0	0	0	0	0	0	0	0	0	0	0	0	0	0
k__Bacteria;p__Proteobacteria;c__Gammaproteobacteria;o__Betaproteobacteriales;f__TRA3-20;g__uncultured prokaryote	0	0	0	0	0	0	0	0	0	0	0	0	0	0	0	0	0	0	1.38026e-05	0	0	0	0	0	0	0	0	0	0	0	0	0	0	0	0	0	0	0	0	0	0	0	0	0	0	0	0	0	0
k__Bacteria;p__Proteobacteria;c__Gammaproteobacteria;o__Betaproteobacteriales;f__TRA3-20;g__uncultured gamma proteobacterium	0	0	0	0	0	0	0	0	0	0	0	0	0	0	0	0	0	2.26439e-05	6.90131e-05	0	0	0	0	0	0	0	0	0	0	0	0	0	0	0	0	0	0	0	0	0	0	0	0	0	0	0	0	0	0
k__Bacteria;p__Proteobacteria;c__Gammaproteobacteria;o__Betaproteobacteriales;f__TRA3-20;g__uncultured Burkholderiales bacterium	7.15538e-05	0	0	0	0	0	0	0	0	5.91156e-05	0	0	0	0	0	1.28629e-05	0	5.66098e-05	0	0	0	0	0	0	0	0	0	0	0	0	0	0	0	0	0	0	0	0	0	0	0	0	0	0	0	0	0	0	0
k__Bacteria;p__Proteobacteria;c__Gammaproteobacteria;o__Betaproteobacteriales;f__TRA3-20;g__uncultured Burkholderiaceae bacterium	0	0	0	0	0	0	0	0	0	0	0	0	0	0	0	0	0	0	0	0	0	0	0	3.82175e-05	0	0	0	0	0	0	0	0	0	0	0	0	0	0	0	0	0	0	0	0	0	0	0	0	0
k__Bacteria;p__Proteobacteria;c__Gammaproteobacteria;o__Betaproteobacteriales;f__TRA3-20;g__uncultured bacterium	0.000143108	0	0.000114855	0	0	0	0.000454989	0	0.00284747	0.00177347	0.000319221	9.74137e-05	0.000653168	0.000445911	0.000189512	0.000514516	0.000205644	0.000758571	0.00118703	0	0	0	0	9.55438e-05	0	0	0.000137099	0	0	0	0	0	0	0	0	0	0	0	0	0	0	0	0	0	0	0	0	0	0
k__Bacteria;p__Proteobacteria;c__Gammaproteobacteria;o__Betaproteobacteriales;f__TRA3-20;g__uncultured Alcaligenaceae bacterium	0	0	0	0	0	0	0	0	8.25355e-05	0	0	0	0	0	0	0	0	0	0	0	0	0	0	0	0	0	0	0	0	0	0	0	0	0	0	0	0	0	0	0	0	0	0	0	0	0	0	0	0
k__Bacteria;p__Proteobacteria;c__Gammaproteobacteria;o__Betaproteobacteriales;f__TRA3-20;g__metagenome	0	0	0	0	1.26606e-05	0	0	0.000161852	0.00123803	0.00186214	0.000319221	0.000389655	0	0.000178364	7.5805e-05	0.000154355	3.4274e-05	0.000192473	0.000496894	0	0	0	0	0.000133761	7.8796e-05	0	0	0	0	0	0	0	0	0	0	0	0	0	0	0	0	0	0	0	0	0	0	0	0
k__Bacteria;p__Proteobacteria;c__Gammaproteobacteria;o__Betaproteobacteriales;f__Sulfuricellaceae;g__Sulfurirhabdus	0	0	0	0	0	0	0	0	4.12677e-05	0	0	4.87068e-05	0	0	7.5805e-05	0	0	0	0	0	0	0	0	0	0	0	0	0	0	0	0	0	0	0	0	0	0	0	0	0	0	0	0	0	0	0	0	0	0
k__Bacteria;p__Proteobacteria;c__Gammaproteobacteria;o__Betaproteobacteriales;f__Sulfuricellaceae;g__Ferritrophicum	0	0	0	0	0	0	0	0	0	0	0	7.30603e-05	0	0.000178364	0	0	0	0	0	0	0	0	0	0	0	0	0	0	0	0	0	0	0	0	0	0	0	0	0	0	0	0	0	0	0	0	0	0	0
k__Bacteria;p__Proteobacteria;c__Gammaproteobacteria;o__Betaproteobacteriales;f__SC-I-84;g__uncultured soil bacterium	0	0	0	3.2231e-05	1.26606e-05	5.59097e-05	1.29997e-05	0	0	0.000206905	0.000199513	4.87068e-05	0.00181436	0.000713458	0	0	2.28493e-05	0.000147185	5.52105e-05	0	0	0	0	0	0.000105061	0	0	0	0	0	0	0	0	0	0	0	0	0	0	0	0	0	0	0	0	0	0	0	0
k__Bacteria;p__Proteobacteria;c__Gammaproteobacteria;o__Betaproteobacteriales;f__SC-I-84;g__uncultured Rhodocyclaceae bacterium	3.57769e-05	0	0	0	0	0	0.000493988	0.000161852	0	0.000325136	0.000638442	7.30603e-05	7.25742e-05	0	0	0	7.99726e-05	0.000860468	0	0	0	0	0	0	0	0	0	0	0	0	0	0	0	0	0	0	0	0	0	0	0	0	0	0	0	0	0	0	0
k__Bacteria;p__Proteobacteria;c__Gammaproteobacteria;o__Betaproteobacteriales;f__SC-I-84;g__uncultured proteobacterium	0.000357769	0.000190304	0.000574273	0.000128924	0.000683674	0	0.0040299	0.00133528	0.000330142	0.00254197	0.00311241	0.000779309	0.00087089	0.000535093	0.000416927	0.000231532	0.000205644	0.00198134	0.000151829	0	0	8.42484e-05	0	1.91088e-05	0.000105061	0.000306633	0	0	0	0	0	0	0	0	0	0	0	0	0	0	0	0	0	0	0	0	0	0	0
k__Bacteria;p__Proteobacteria;c__Gammaproteobacteria;o__Betaproteobacteriales;f__SC-I-84;g__uncultured prokaryote	0	0	0	0	0	0	0	0	0	2.95578e-05	0	0	0	0	0	0	1.14247e-05	4.52878e-05	0	0	0	0	0	0	0	0	0	0	0	0	0	0	0	0	0	0	0	0	0	0	0	0	0	0	0	0	0	0	0
k__Bacteria;p__Proteobacteria;c__Gammaproteobacteria;o__Betaproteobacteriales;f__SC-I-84;g__uncultured organism	0	0	0	0	0	0	0	0	0	0	0	0	0	0	0.000189512	0	1.14247e-05	0.000169829	0	0	0	0	0	0	0	0	0	0	0	0	0	0	0	0	0	0	0	0	0	0	0	0	0	0	0	0	0	0	0
k__Bacteria;p__Proteobacteria;c__Gammaproteobacteria;o__Betaproteobacteriales;f__SC-I-84;g__uncultured Nitrosomonadaceae bacterium	0	0	0	0	0	0	0	0	0	0	0	0	0	0	0	0	0	2.26439e-05	0	0	0	0	0	0	0	0	0	0	0	0	0	0	0	0	0	0	0	0	0	0	0	0	0	0	0	0	0	0	0
k__Bacteria;p__Proteobacteria;c__Gammaproteobacteria;o__Betaproteobacteriales;f__SC-I-84;g__uncultured Derxia sp.	0	0	0	0	0	0	0	0	0	0	7.98053e-05	0	0	0	0	0	0	0	0	0	0	0	0	0	0	0	0	0	0	0	0	0	0	0	0	0	0	0	0	0	0	0	0	0	0	0	0	0	0
k__Bacteria;p__Proteobacteria;c__Gammaproteobacteria;o__Betaproteobacteriales;f__SC-I-84;g__uncultured Cupriavidus sp.	0.000500877	4.7576e-05	3.82848e-05	0	5.06425e-05	0	0.000493988	4.04629e-05	0	0	7.98053e-05	0	0	0	0	0	0	2.26439e-05	0	0	0	0	0	0	0	0	0	0	0	0	0	0	0	0	0	0	0	0	0	0	0	0	0	0	0	0	0	0	0
k__Bacteria;p__Proteobacteria;c__Gammaproteobacteria;o__Betaproteobacteriales;f__SC-I-84;g__uncultured Comamonadaceae bacterium	0	0	0	0	0	0	0	0	0	0.000206905	0	0	0	0	0	0	0	0	0	0	0	0	0	0	0	0	0	0	0	0	0	0	0	0	0	0	0	0	0	0	0	0	0	0	0	0	0	0	0
k__Bacteria;p__Proteobacteria;c__Gammaproteobacteria;o__Betaproteobacteriales;f__SC-I-84;g__uncultured Burkholderiales bacterium	0	0	7.65697e-05	3.2231e-05	5.06425e-05	0	0	0	0.000247606	0.000206905	3.99026e-05	4.87068e-05	0	0	0	1.28629e-05	1.14247e-05	0.00011322	0.000138026	0	0	0	0	7.64351e-05	2.62653e-05	0	0	0	0	0	0	0	0	0	0	0	0	0	0	0	0	0	0	0	0	0	0	0	0
k__Bacteria;p__Proteobacteria;c__Gammaproteobacteria;o__Betaproteobacteriales;f__SC-I-84;g__uncultured Burkholderiaceae bacterium	0	0	0	0	0	0	0	0	0	0.000206905	3.99026e-05	4.87068e-05	0.000145148	0	0	0	0	6.79317e-05	0	0	0	0	0	0	0	0	0	0	0	0	0	0	0	0	0	0	0	0	0	0	0	0	0	0	0	0	0	0	0
k__Bacteria;p__Proteobacteria;c__Gammaproteobacteria;o__Betaproteobacteriales;f__SC-I-84;g__uncultured Burkholderia sp.	7.15538e-05	0	0	0	1.26606e-05	0	1.29997e-05	0	0	0	0	0	0	0	0	2.57258e-05	0	5.66098e-05	0.000358868	0	0	0	0	0	0	0	0	0	0	0	0	0	0	0	0	0	0	0	0	0	0	0	0	0	0	0	0	0	0
k__Bacteria;p__Proteobacteria;c__Gammaproteobacteria;o__Betaproteobacteriales;f__SC-I-84;g__uncultured beta proteobacterium	0.000393546	0	7.65697e-05	9.66931e-05	0.000253213	0	0.00132597	0.000647406	0.000949158	0.00121187	0.004509	0.000511422	0.00283039	0.000445911	0.000397976	9.00403e-05	0.000434137	0.00166433	0.000124224	0	0	0	0	0	0	7.07614e-05	0	0	0	0	0	0	0	0.000961375	0	0	0	0	0	0	0	0	0	0	0	0	0	0	0
k__Bacteria;p__Proteobacteria;c__Gammaproteobacteria;o__Betaproteobacteriales;f__SC-I-84;g__uncultured bacterium	0.0140961	0.000523336	0.00214395	0.000290079	0.00168386	0.00106228	0.0152486	0.00339888	0.00400297	0.00815796	0.018834	0.00382349	0.00653168	0.00169446	0.00132659	0.00335722	0.00282189	0.0090802	0.00824017	0	0	8.42484e-05	2.65189e-05	0.000229305	0.000472776	0.000778375	0.000137099	0	0	0	0	0	0	0.000565515	0	0	0	0.000320634	0	0	0	0	0	0	0	0	0	0	0
k__Bacteria;p__Proteobacteria;c__Gammaproteobacteria;o__Betaproteobacteriales;f__SC-I-84;g__metagenome	0	0	0	0	0	0	0	0	0	0.000118231	0.000359124	9.74137e-05	0	0	1.89512e-05	3.85887e-05	0	0.000181151	2.76052e-05	0	0	0	0	0	0	0	0	0	0	0	0	0	0	0	0	0	0	0	0	0	0	0	0	0	0	0	0	0	0
k__Bacteria;p__Proteobacteria;c__Gammaproteobacteria;o__Betaproteobacteriales;f__SC-I-84;g__beta proteobacterium JGI 0001003-N18	0	0	0	0	0	0	0	0	0	5.91156e-05	0	0	0	0	0	0	2.28493e-05	0	0	0	0	0	0	0	0	0	0	0	0	0	0	0	0	0	0	0	0	0	0	0	0	0	0	0	0	0	0	0	0
k__Bacteria;p__Proteobacteria;c__Gammaproteobacteria;o__Betaproteobacteriales;f__SC-I-84;g__agricultural soil bacterium SC-I-39	3.57769e-05	0.00047576	7.65697e-05	0.000193386	0.000354498	0	0.00159896	0.000323703	4.12677e-05	0.000118231	0.000319221	0	0	0	0	0	0	6.79317e-05	0	0	0	0	0	1.91088e-05	0.000131327	9.43485e-05	0.000137099	0	0	0	0	0	0	0	0	0	0	0	0	0	0	0	0	0	0	0	0	0	0
k__Bacteria;p__Proteobacteria;c__Gammaproteobacteria;o__Betaproteobacteriales;f__Rhodocyclaceae;g__uncultured bacterium	0	0	0	0	0	0	0	0	0	5.91156e-05	3.99026e-05	0	0	0	0	0	0	1.1322e-05	0	0	0	0	0	0	0	0	0	0	0	0	0	0	0	0	0	0	0	0	0	0	0	0	0	0	0	0	0	0	0
k__Bacteria;p__Proteobacteria;c__Gammaproteobacteria;o__Betaproteobacteriales;f__Rhodocyclaceae;g__uncultured	0	0	0	0	0	0	0	0	4.12677e-05	0	0	0	0	0	0	2.57258e-05	0	0	1.38026e-05	0	0	0	0	0	0	0	0	0	0	0	0	0	0	0	0	0	0	0	0	0	0	0	0	0	0	0	0	0	0
k__Bacteria;p__Proteobacteria;c__Gammaproteobacteria;o__Betaproteobacteriales;f__Rhodocyclaceae;g__Uliginosibacterium	0	0	0	0	0	0	0	0	0	0	0	0	0	0	0	6.43145e-05	0	0	0	0	0	0	0	0	0	0	0.000137099	0	0	0	0	0	0	0	0	0	0	0	0	0	0	0	0	0	0	0	0	0	0
k__Bacteria;p__Proteobacteria;c__Gammaproteobacteria;o__Betaproteobacteriales;f__Rhodocyclaceae;g__Thauera	0	0	0	0	0	0	0	0	0	5.91156e-05	0	0	0	0	0	0	0	2.26439e-05	0	0	0	0	0	0	0	0	0	0	0	0	0	0	0	0	0	0	0	0	0	0	0	0	0	0	0	0	0	0	0
k__Bacteria;p__Proteobacteria;c__Gammaproteobacteria;o__Betaproteobacteriales;f__Rhodocyclaceae;g__Rhodocyclus	0	0	0	0	0	0	2.59994e-05	0	0	5.91156e-05	0	0	0	0	0	0	0	0	0	0	0	0	0	0	0	0	0	0	0	0	0	0	0	0	0	0	0	0	0	0	0	0	0	0	0	0	0	0	0
k__Bacteria;p__Proteobacteria;c__Gammaproteobacteria;o__Betaproteobacteriales;f__Rhodocyclaceae;g__Denitratisoma	0	0	0	0	0	0	0	0	0	0.000118231	0	0	0	0	0	0	0	5.66098e-05	0	0	0	0	0	0	0	0	0	0	0	0	0	0	0	0	0	0	0	0	0	0	0	0	0	0	0	0	0	0	0
k__Bacteria;p__Proteobacteria;c__Gammaproteobacteria;o__Betaproteobacteriales;f__Rhodocyclaceae;g__Dechloromonas	0	0	0	0	0	0	0	0	0	0	0	0	0	0	0	0.000128629	2.28493e-05	0	0	0	0	0	0	0	0	0	0	0	0	0	0	0	0	0	0	0	0	0	0	0	0	0	0	0	0	0	0	0	0
k__Bacteria;p__Proteobacteria;c__Gammaproteobacteria;o__Betaproteobacteriales;f__Rhodocyclaceae;g__Candidatus Accumulibacter	0	0	0	0	0	0	0	0	0	0	0	0	0	0	0	0.000475927	0	0	0	0	0	0	0	0	0	0	0	0	0	0	0	0	0	0	0	0	0	0	0	0	0	0	0	0	0	0	0	0	0
k__Bacteria;p__Proteobacteria;c__Gammaproteobacteria;o__Betaproteobacteriales;f__Rhodocyclaceae;g__C39	0	0	0	0	1.26606e-05	0	0	0	0	0	0	0	0	0	0	0	0	1.1322e-05	0	0	0	0	0	0	0	0	0	0	0	0	0	0	0	0	0	0	0	0	0	0	0	0	0	0	0	0	0	0	0
k__Bacteria;p__Proteobacteria;c__Gammaproteobacteria;o__Betaproteobacteriales;f__Rhodocyclaceae;g__Azovibrio	0	0	0	0	0	0	0	0	0	0	0	0	0	0	0	0	0	4.52878e-05	0	0	0	0	0	0	0	0	0	0	0	0	0	0	0	0	0	0	0	0	0	0	0	0	0	0	0	0	0	0	0
k__Bacteria;p__Proteobacteria;c__Gammaproteobacteria;o__Betaproteobacteriales;f__Rhodocyclaceae;g__Azoarcus	0	4.7576e-05	0	0	0	0	0	0	0.000330142	0	0.00119708	0.000243534	0	0	1.89512e-05	0.000218669	0.000308466	0.00480051	0	0	0	0	0	0	0	0	0	0	0	0	0	0	0	0	0	0	0	0	0	0	0	0	0	0	0	0	0	0	0
k__Bacteria;p__Proteobacteria;c__Gammaproteobacteria;o__Betaproteobacteriales;f__Nitrosomonadaceae;g__uncultured	0	0	0	0.000128924	2.53213e-05	0	0	0	0.000288874	0.000295578	0	2.43534e-05	0.000217723	0	0.000132659	0.000115766	0	0	2.76052e-05	0	0	0	0	3.82175e-05	0	0	0	0	0	0	0	0	0	0	0	0	0	0	0	0	0	0	0	0	0	0	0	0	0
k__Bacteria;p__Proteobacteria;c__Gammaproteobacteria;o__Betaproteobacteriales;f__Nitrosomonadaceae;g__P3OB-51	0	0	0	0	0	0	0	0	0	0	0	0	0	0	0	0	0	2.26439e-05	0	0	0	0	0	0	0	0	0	0	0	0	0	0	0	0	0	0	0	0	0	0	0	0	0	0	0	0	0	0	0
k__Bacteria;p__Proteobacteria;c__Gammaproteobacteria;o__Betaproteobacteriales;f__Nitrosomonadaceae;g__Nitrosospira	0	0	0	6.44621e-05	1.26606e-05	0	0	0.000121389	4.12677e-05	0.000295578	0.000119708	4.87068e-05	0.00174178	0.0024971	7.5805e-05	0.000102903	0.000148521	0.00035098	8.28157e-05	0	0	0	0	0	0	0	0	0	0	0	0	0	0	0	0	0	0	0	0	0	0	0	0	0	0	0	0	0	0
k__Bacteria;p__Proteobacteria;c__Gammaproteobacteria;o__Betaproteobacteriales;f__Nitrosomonadaceae;g__Nitrosomonas	0	0	0	0	0	0	0	0	0	0	0	0	0	0.000178364	0	3.85887e-05	2.28493e-05	5.66098e-05	0	0	0	0	0	0	0	0	0	0	0	0	0	0	0	0	0	0	0	0	0	0	0	0	0	0	0	0	0	0	0
k__Bacteria;p__Proteobacteria;c__Gammaproteobacteria;o__Betaproteobacteriales;f__Nitrosomonadaceae;g__MND1	0	0	0	0	7.59638e-05	0	0.000116997	4.04629e-05	0.010936	0.0168775	0.000678345	4.87068e-05	7.25742e-05	0	0.000227415	0.000231532	0.000159945	0.000792537	0.000648723	0	0	0	0	0.000401284	0.000131327	2.35871e-05	0.000137099	0	0	0.000141265	0	0	0	0	0	0	0	0	0	0	0	0	0	0	0	0	0	0	0
k__Bacteria;p__Proteobacteria;c__Gammaproteobacteria;o__Betaproteobacteriales;f__Nitrosomonadaceae;g__mle1-7	0	0	0	0	1.26606e-05	0	0	0	0.000577748	0.00144833	0.00143649	0.000170474	0.000217723	0	9.47562e-05	7.71774e-05	0.000262767	0.000769893	0.0010766	0	0	0	0	5.73263e-05	0	0	0	0	0	0	0	0	0	0	0	0	0	0	0	0	0	0	0	0	0	0	0	0	0
k__Bacteria;p__Proteobacteria;c__Gammaproteobacteria;o__Betaproteobacteriales;f__Nitrosomonadaceae;g__IS-44	0	0	0	0	0	0	0	0	0.0011555	0.00307401	0.000438929	0.000194827	7.25742e-05	0	0	0	5.71233e-05	0.000226439	0	0	0	0	0	3.82175e-05	0	0	0	0	0	0	0	0	0	0	0	0	0	0	0	0	0	0	0	0	0	0	0	0	0
k__Bacteria;p__Proteobacteria;c__Gammaproteobacteria;o__Betaproteobacteriales;f__Nitrosomonadaceae;g__GOUTA6	0	0	0	0	0	0	0	0	0	0.000325136	0	0	0	0	0	0	0	0	0	0	0	0	0	1.91088e-05	0	0	0	0	0	0	0	0	0	0	0	0	0	0	0	0	0	0	0	0	0	0	0	0	0
k__Bacteria;p__Proteobacteria;c__Gammaproteobacteria;o__Betaproteobacteriales;f__Nitrosomonadaceae;g__Ellin6067	0	0.00023788	0.000957121	0.000225617	0.0020257	0.000279548	0.000961976	0.00153759	0.0305794	0.0136262	0.00203503	0.00133944	0.000580594	0.000981004	0.00111812	0.0044377	0.000514109	0.00277388	0.00489993	0	0	0.000617821	0.00047734	0.00368799	0.00412366	0.000259458	0.000822594	0	0	0	0	0.000199402	0	0	0	0	0	0.00037789	0	0	0	0	0	0	0	0	0	0	0
k__Bacteria;p__Proteobacteria;c__Gammaproteobacteria;o__Betaproteobacteriales;f__Nitrosomonadaceae;g__DSSD61	0	0	0	0	0	0	0	0	0	5.91156e-05	0	0	0	0	0	0	0	0	0	0	0	0	0	0	0	0	0	0	0	0	0	0	6.5022e-05	0	0	0	0	0	0	0	0	0	0	0	0	0	0	0	0
k__Bacteria;p__Proteobacteria;c__Gammaproteobacteria;o__Betaproteobacteriales;f__Nitrosomonadaceae;g__966-1	0	0	0	0	0	0	0	0	0	0	0.000438929	4.87068e-05	0	0	0	0	1.14247e-05	0	2.76052e-05	0	0	0	0	0	0	0	0	0	0	0	0	0	0	0	0	0	0	0	0	0	0	0	0	0	0	0	0	0	0
k__Bacteria;p__Proteobacteria;c__Gammaproteobacteria;o__Betaproteobacteriales;f__Neisseriaceae;g__uncultured	0.000107331	0	0	0	2.53213e-05	0	5.19987e-05	0	8.25355e-05	2.95578e-05	0	0	0	0	0	0	0	2.26439e-05	0	0	0.00163526	0.000393159	0.000795566	3.82175e-05	0.000604103	9.43485e-05	0	0.0193345	0.000108096	0.000381415	0.00191885	0	0.0023538	0	0	1.64528e-05	0	0	0	0	0	0	0	0	0	0	0	0	0
k__Bacteria;p__Proteobacteria;c__Gammaproteobacteria;o__Betaproteobacteriales;f__Neisseriaceae;g__Neisseria	7.15538e-05	4.7576e-05	0.000421133	3.2231e-05	0	0	0	4.04629e-05	0	0	0	0	0	0	0	0	4.56986e-05	0.000384946	0	0.00745439	0.000856564	0.000252745	0.00023867	9.55438e-05	0.00404486	2.35871e-05	0	0.0127432	0.00551292	0	0	0	0.00222375	0.000848272	0.00588027	0.00110234	0	0	0	0	0	0	0	0	0	0	0	0	0
k__Bacteria;p__Proteobacteria;c__Gammaproteobacteria;o__Betaproteobacteriales;f__Neisseriaceae;g__Kingella	3.57769e-05	0	0	0	0	0	0	0	0	0	0	0	0	0	0	0	0	0	0	0	0	0	0	7.64351e-05	0.000105061	0	0	0	0	0	0	0	0.000819278	0	0	0	0	0	0	0	0	0	0	0	0	0	0	0	0
k__Bacteria;p__Proteobacteria;c__Gammaproteobacteria;o__Betaproteobacteriales;f__Neisseriaceae;g__Eikenella	0	0	0	0	0	0	0	0	0	0	0	0	0	0	0	0	0	0	0	0	0	0	0	3.82175e-05	0	0	0	0	0.000864771	0	0	0	0	0	0	0	0	0	0	0	0	0	0	0	0	0	0	0	0
k__Bacteria;p__Proteobacteria;c__Gammaproteobacteria;o__Betaproteobacteriales;f__Neisseriaceae;g__Alysiella	0	0	0	0	0	0	0	0	0	8.86734e-05	0	0	0	0	0	0	0	0	0	0	0	0	0	0	0	0	0	0	0	0	0	0	0	0	0	0	0	0	0	0	0	0	0	0	0	0	0	0	0
k__Bacteria;p__Proteobacteria;c__Gammaproteobacteria;o__Betaproteobacteriales;f__Methylophilaceae;g__uncultured	0	0	0	0	0	0	0	0	0	0.00440411	0	0	0	0	0	0	0	0	0	0	0	0	0	0	0	0	0.000137099	0	0	0	0	0	0	0	0	0	0	0	0	0	0	0	0	0	0	0	0	0	0
k__Bacteria;p__Proteobacteria;c__Gammaproteobacteria;o__Betaproteobacteriales;f__Methylophilaceae;g__UBA6140	0	0	0	0	0	0	0	0	0	0.000236463	0	0	0	0	0	0	0	0	0	0	0	0	0	0	0	0	0	0	0	0	0	0	0	0	0	0	0	0	0	0	0	0	0	0	0	0	0	0	0
k__Bacteria;p__Proteobacteria;c__Gammaproteobacteria;o__Betaproteobacteriales;f__Methylophilaceae;g__OM43 clade	0	0	0	0	0	0	0	0	0	0.000177347	0	0	0	0	0	5.14516e-05	0	0	0	0	0	0	0	0	0	0	0	0	0	0	0	0	0	0	0	0	0	0	0	0	0	0	0	0	0	0	0	0	0
k__Bacteria;p__Proteobacteria;c__Gammaproteobacteria;o__Betaproteobacteriales;f__Methylophilaceae;g__MM2	0	0	0	0	0	0	0	0	0	5.91156e-05	0	0	0	0	0	0	0	0	0	0	0	0	0	0	0	0	0	0	0	0	0	0	0	0	0	0	0	0	0	0	0	0	0	0	0	0	0	0	0
k__Bacteria;p__Proteobacteria;c__Gammaproteobacteria;o__Betaproteobacteriales;f__Methylophilaceae;g__Methylotenera	0	0	0	0	0	0	2.59994e-05	0.000242777	0	0.00115275	7.98053e-05	7.30603e-05	0.000217723	0	0	0.000154355	0	2.26439e-05	0	0	0.00147952	0	0	0	0	0	0.000274198	0	0	0	0	0	0	0	0	0	0	0	0	0	0	0	0	0	0	0	0	0	0
k__Bacteria;p__Proteobacteria;c__Gammaproteobacteria;o__Betaproteobacteriales;f__Methylophilaceae;g__Methylophilus	0	0	0	0	2.53213e-05	0	2.59994e-05	8.09258e-05	0	0	0	2.43534e-05	0	0	0	1.28629e-05	1.14247e-05	1.1322e-05	0	0	7.78695e-05	0.000308911	0	7.64351e-05	2.62653e-05	0	0.000274198	0	0	0	0	0	0	0	0	0	0	0	0	0	0	0	0	0	0	0	0	0	0
k__Bacteria;p__Proteobacteria;c__Gammaproteobacteria;o__Betaproteobacteriales;f__Methylophilaceae;g__Methylobacillus	0	0	0	0	0	0	0	0	0	0.000443367	0.000199513	0	0	0	0	0	0	0	8.28157e-05	0	0	0	0	0	0	0	0	0	0	0	0	0	0	0	0	0	0	0	0	0	0	0	0	0	0	0	0	0	0
k__Bacteria;p__Proteobacteria;c__Gammaproteobacteria;o__Betaproteobacteriales;f__Hydrogenophilaceae;g__uncultured	0	0	0	0	0	0	0	0	0	0	0	0	0	0	0	0	0	0	5.52105e-05	0	0	0	0	0	0	0	0	0	0	0	0	0	0	0	0	0	0	0	0	0	0	0	0	0	0	0	0	0	0
k__Bacteria;p__Proteobacteria;c__Gammaproteobacteria;o__Betaproteobacteriales;f__Hydrogenophilaceae;g__Tepidiphilus	0	0	0	0	0	0	0	0	4.12677e-05	0	0	0	0	0	0	0	0	0	0	0	0	0	0	0	0	0	0	0	0.000972868	0	0	0	0	0	0	0	0	0	0	0	0	0	0	0	0	0	0	0	0
k__Bacteria;p__Proteobacteria;c__Gammaproteobacteria;o__Betaproteobacteriales;f__Hydrogenophilaceae;g__Hydrogenophilus	0	0	0	0	0	0	0	0	8.25355e-05	0	0	0	0	0	0	0	0	2.26439e-05	0	0	0	0	0	0	0	0	0	0.00471378	0	0	0	0	0	0	0	0	0	0	0	0	0	0	0	0	0	0	0	0	0
k__Bacteria;p__Proteobacteria;c__Gammaproteobacteria;o__Betaproteobacteriales;f__Gallionellaceae;g__Sideroxydans	0	9.5152e-05	0	0	0	0	0	0	8.25355e-05	0	0	0	0	0	0	0	0	3.39659e-05	2.76052e-05	0	0	0	0	0	0	0	0	0	0	0	0	0	0	0	0	0	0	0	0	0	0	0	0	0	0	0	0	0	0
k__Bacteria;p__Proteobacteria;c__Gammaproteobacteria;o__Betaproteobacteriales;f__Gallionellaceae;g__Gallionella	0	0	0	0	0	0	0	0	0	5.91156e-05	0	0	0	0	0	0	0	0	0	0	0	0	0	0	0	0	0	0	0	0	0	0	0	0	0	0	0	0	0	0	0	0	0	0	0	0	0	0	0
k__Bacteria;p__Proteobacteria;c__Gammaproteobacteria;o__Betaproteobacteriales;f__Gallionellaceae;g__Candidatus Nitrotoga	0	0	0	0	0	0	0	0	0	0	0	0	0	0	0	1.28629e-05	0	0.000452878	4.14079e-05	0	0	0	0	0	0	0	0	0	0	0	0	0	0	0	0	0	0	0	0	0	0	0	0	0	0	0	0	0	0
k__Bacteria;p__Proteobacteria;c__Gammaproteobacteria;o__Betaproteobacteriales;f__Chromobacteriaceae;g__Vogesella	0	0	0	0	0	0	0	0	0	0	0	0	0	0	0	0	0	0	8.28157e-05	0	0	0	0	0	0	0	0	0	0	0	3.4574e-05	0	0	0	0	0	0	0	0	0	0	0	0	0	0	0	0	0	0
k__Bacteria;p__Proteobacteria;c__Gammaproteobacteria;o__Betaproteobacteriales;f__Chromobacteriaceae;g__Crenobacter	0	0	0	0	0	0	0	0	0	0	3.99026e-05	0	0	0	0	0	0	0	0	0	0	0	0	0	0	0	0	0	0	0	0	0	0	0	0	0	0	0	0	0	0	0	0	0	0	0	0	0	0
k__Bacteria;p__Proteobacteria;c__Gammaproteobacteria;o__Betaproteobacteriales;f__Chitinimonadaceae;g__Chitinimonas	0.000107331	0	0	0	0	0	0	0	0	0	0	0	0	0	0	0	0	0	0	0	0	0	0	0	0	0	0	0	0	0	0	0	0	0	0	0	0	0	0	0	0	0	0	0	0	0	0	0	0
k__Bacteria;p__Proteobacteria;c__Gammaproteobacteria;o__Betaproteobacteriales;f__Chitinibacteraceae;g__Silvimonas	0	0	0	0	0	0	0	0	0	0	0	0	0	0	0	0	0	1.1322e-05	0	0	0	0	0	0	0.000105061	0	0	0	0	0	0	0	0	0	0	0	0	0	0	0	0	0	0	0	0	0	0	0	0
k__Bacteria;p__Proteobacteria;c__Gammaproteobacteria;o__Betaproteobacteriales;f__Chitinibacteraceae;g__Chitinibacter	0	0	0	0	0	0	0	0	0	0	0	0	0	0	0	0	1.14247e-05	0	0	0	0	0	0	1.91088e-05	0	0	0	0	0	0	0	0	0	0	0	0	0	0	0	0	0	0	0	0	0	0	0	0	0
k__Bacteria;p__Proteobacteria;c__Gammaproteobacteria;o__Betaproteobacteriales;f__Chitinibacteraceae;g__Amantichitinum	0	0	0	0	0	0	0	0	0	0	0	0	0	0	0	0	0	4.52878e-05	0	0	0	0	0	0	0	0	0	0	0	0	0	0	0	0	0	0	0	0	0	0	0	0	0	0	0	0	0	0	0
k__Bacteria;p__Proteobacteria;c__Gammaproteobacteria;o__Betaproteobacteriales;f__Burkholderiaceae;g__Zhizhongheella	0	0	0	0	0	0	0	0	0	0	0	0	0	0	0	2.57258e-05	0	0	0	0	0	0	0	0	0	0	0	0	0	0	0	0	0	0	0	0	0	0	0	0	0	0	0	0	0	0	0	0	0
k__Bacteria;p__Proteobacteria;c__Gammaproteobacteria;o__Betaproteobacteriales;f__Burkholderiaceae;g__Xylophilus	0	0	0	0	0	0	0	4.04629e-05	0	0	0	0	0	0	0	2.57258e-05	1.14247e-05	2.26439e-05	2.76052e-05	0	0	0	0	0	0	0	0.000137099	0	0	0	0	0	0	0	0	0	0	0	0	0	0	0	0	0	0	0	0	0	0
k__Bacteria;p__Proteobacteria;c__Gammaproteobacteria;o__Betaproteobacteriales;f__Burkholderiaceae;g__Xenophilus	0	0	3.82848e-05	0	3.79819e-05	0	1.29997e-05	0	0.000288874	5.91156e-05	0.000518734	0.000316594	7.25742e-05	8.91822e-05	0	0.000141492	0.000422712	0.00116616	0	0	0	0	0	9.55438e-05	2.62653e-05	0	0	0	0	0	0	0	0	0	0	0	0	0	0	0	0	0	0	0	0	0	0	0	0
k__Bacteria;p__Proteobacteria;c__Gammaproteobacteria;o__Betaproteobacteriales;f__Burkholderiaceae;g__Verticia	0	0	0	0	0	0	0	0	0	0	0	0.000340948	0	0	0	0	2.28493e-05	0	0	0	0	0	0	0	0	0	0	0	0	0	0	0	0	0	0	0	0	0	0	0	0	0	0	0	0	0	0	0	0
k__Bacteria;p__Proteobacteria;c__Gammaproteobacteria;o__Betaproteobacteriales;f__Burkholderiaceae;g__Variovorax	0	4.7576e-05	0.000229709	0	0.000189909	0.000167729	0	0.000121389	0.000330142	0.00094585	0.00143649	0.00146121	0.00123376	0.000713458	0.000492732	0.000990443	0.0017594	0.00279652	2.76052e-05	0	0	0.000140414	0.000265189	0.000554154	0.000604103	0	0.000137099	0	0	0	0	0	0	0	0	0	0	0	0	0	0	0	0	0	0	0	0	0	0
k__Bacteria;p__Proteobacteria;c__Gammaproteobacteria;o__Betaproteobacteriales;f__Burkholderiaceae;g__Undibacterium	0.000178884	0	0	0	0	0	0	8.09258e-05	4.12677e-05	0	0	0	0	0	0	2.57258e-05	0	1.1322e-05	4.14079e-05	0	0	0	0	0	0	0	0	0.000239684	0.000108096	0	0	0	0	0	0	0	5.71053e-05	2.29024e-05	0	0	0	0	0	0	0	0	0	0	0
k__Bacteria;p__Proteobacteria;c__Gammaproteobacteria;o__Betaproteobacteriales;f__Burkholderiaceae;g__uncultured	7.15538e-05	0.00023788	0	0	5.06425e-05	0.000279548	1.29997e-05	0.000161852	0.00330142	0.00192126	0.00355133	0.00265452	0.00152406	0.00080264	0.00075805	0.00430907	0.00130241	0.00468729	0.00219462	0	0	0.000112331	0.000503858	0.000229305	0.000131327	0	0.000411297	0	0.000216193	0	0	0.00076693	0	0	0	0	0	0	0	0	0	0	0	0	0	0	0	0	0
k__Bacteria;p__Proteobacteria;c__Gammaproteobacteria;o__Betaproteobacteriales;f__Burkholderiaceae;g__Tepidimonas	0	0	0	0	0	0	0	0	0	0	0	0	0	0	0	2.57258e-05	0	0	2.76052e-05	0	0	0	0	0	0	0	0	0.00243678	0	0.00115837	0	0	0	0	0	0	0	0	0	0	0	0	0	0	0	0	0	0	0
k__Bacteria;p__Proteobacteria;c__Gammaproteobacteria;o__Betaproteobacteriales;f__Burkholderiaceae;g__Sphaerotilus	0	0	0	0	0	0	0	0	0	0.000118231	7.98053e-05	0	0	0.000178364	0	0	0	0	5.52105e-05	0	0	0	0	0	0	0	0	0	0	0	0	0	0	0	0	0	0	0	0	0	0	0	0	0	0	0	0	0	0
k__Bacteria;p__Proteobacteria;c__Gammaproteobacteria;o__Betaproteobacteriales;f__Burkholderiaceae;g__Simplicispira	0	0	0	0	2.53213e-05	0	0	0	0	0	0	0	0	0	0	5.14516e-05	0	0	6.90131e-05	0	0	0	0	0	0	0	0	0	0	0	0	0	0	0	0	0	0	0	0	0	0	0	0	0	0	0	0	0	0
k__Bacteria;p__Proteobacteria;c__Gammaproteobacteria;o__Betaproteobacteriales;f__Burkholderiaceae;g__Schlegelella	0	0	0	0	0	0	0	0	0	0	0	0	0	0	0	0	1.14247e-05	7.92537e-05	2.76052e-05	0	0	2.80828e-05	0	0	0.000105061	0	0	0	0	0	0.000103722	0	0	0.000622066	0	0	0	0	0	0	0	0	0	0	0	0	0	0	0
k__Bacteria;p__Proteobacteria;c__Gammaproteobacteria;o__Betaproteobacteriales;f__Burkholderiaceae;g__s3t2d-1089	3.57769e-05	4.7576e-05	0	6.44621e-05	0.000126606	0.000111819	6.49984e-05	0.00129481	0.000412677	2.95578e-05	0.00075815	0.000414008	0.000145148	0.00124855	0.000132659	0.000321572	0.000559808	0.00168697	0.000455487	0	0	0	0	3.82175e-05	0	0	0.000685495	0	0	0	0	0	0	0	0	0	0	0	0	0	0	0	0	0	0	0	0	0	0
k__Bacteria;p__Proteobacteria;c__Gammaproteobacteria;o__Betaproteobacteriales;f__Burkholderiaceae;g__Rubrivivax	0	0	0	0	0	0	0	0	0	0	0	0	0	0	0	2.57258e-05	0	4.52878e-05	0.000386473	0	0	0	0	0	0	0	0	0	0	0	0	0	0	0	0	0	0	0	0	0	0	0	0	0	0	0	0	0	0
k__Bacteria;p__Proteobacteria;c__Gammaproteobacteria;o__Betaproteobacteriales;f__Burkholderiaceae;g__Roseateles	0	0	0	0	0	0	0	0	0	0	0	0	0	0	0	0	0	0	0	0	0	0	0.000185632	0	7.8796e-05	0	0	0	0.000864771	0	0	0	0	0	0	0	0	0	0	0	0	0	0	0	0	0	0	0	0
k__Bacteria;p__Proteobacteria;c__Gammaproteobacteria;o__Betaproteobacteriales;f__Burkholderiaceae;g__Rivibacter	0	0	0	0	0	0	0	0	0	0	0	0	0	0	0	5.14516e-05	0	2.26439e-05	1.38026e-05	0	0	0	0	0	0	0	0	0	0	0	0	0	0	0	0	0	0	0	0	0	0	0	0	0	0	0	0	0	0
k__Bacteria;p__Proteobacteria;c__Gammaproteobacteria;o__Betaproteobacteriales;f__Burkholderiaceae;g__Rhodoferax	0	0	0	0	1.26606e-05	0	0	4.04629e-05	4.12677e-05	0.000295578	0.000199513	4.87068e-05	0.000798316	0.000624275	9.47562e-05	0.000231532	0.000114247	7.92537e-05	0.000220842	0	0	0	0	3.82175e-05	2.62653e-05	2.35871e-05	0	0	0	0	0	0	0	0	0	0	0	0	0	0	0	0	0	0	0	0	0	0	0
k__Bacteria;p__Proteobacteria;c__Gammaproteobacteria;o__Betaproteobacteriales;f__Burkholderiaceae;g__Rhizobacter	0	0	3.82848e-05	3.2231e-05	0.000151928	5.59097e-05	1.29997e-05	0.000161852	0.00090789	0.00183258	0.0015562	0.00180215	0.00101604	0.00329974	0.000701196	0.00293274	0.000971096	0.00354377	0.00139406	0	0	8.42484e-05	0.000159113	0.00030574	0.000288919	2.35871e-05	0.000411297	0	0	0	0	0.00021474	0	0	0	0	0	1.14512e-05	0	0	0	0	0	0	0	0	0	0	0
k__Bacteria;p__Proteobacteria;c__Gammaproteobacteria;o__Betaproteobacteriales;f__Burkholderiaceae;g__Ramlibacter	0	0	3.82848e-05	0.000128924	7.59638e-05	0	3.8999e-05	0.000971109	0.00251733	0.00127099	0.00123698	0.000267888	0.00159663	0.00642112	0.000189512	0.00167218	0.000297041	0.00134731	0.00280193	0	0	0.000280828	0.00397783	0.000324849	0.00120821	4.71743e-05	0.00191939	0	0.000108096	0.00056506	0	0	0	0	0	0	0	0	0	0	0	0	0	0	0	0	0	0	0
k__Bacteria;p__Proteobacteria;c__Gammaproteobacteria;o__Betaproteobacteriales;f__Burkholderiaceae;g__Ralstonia	0	0	0.000650842	0	0	0	0	0.000161852	0	0	3.99026e-05	0.000194827	0	0.000178364	0	0	0	0	4.14079e-05	0	0	5.61656e-05	0	0	0	0	0.000137099	0	0	0	0	0	0	0	0	0	0	0	0	0	0	0	0	0	0	0	0	0	0
k__Bacteria;p__Proteobacteria;c__Gammaproteobacteria;o__Betaproteobacteriales;f__Burkholderiaceae;g__Pseudorhodoferax	0	0	0	0	0	0	0	0	8.25355e-05	5.91156e-05	3.99026e-05	0.000243534	0	0.000178364	0	5.14516e-05	1.14247e-05	5.66098e-05	5.52105e-05	0	0	0	0	0	0	0	0	0	0	0	0	0	0	0	0	0	0	0	0	0	0	0	0	0	0	0	0	0	0
k__Bacteria;p__Proteobacteria;c__Gammaproteobacteria;o__Betaproteobacteriales;f__Burkholderiaceae;g__Polynucleobacter	0	0	0	0	0	0	0	0	0	0	0	0	0	0	0	1.28629e-05	0	0	0	0	0	0	0	0	0	0	0	0	0	0	0	0	0	0	0	0	0	0	0	0	0	0	0	0	0	0	0	0	0
k__Bacteria;p__Proteobacteria;c__Gammaproteobacteria;o__Betaproteobacteriales;f__Burkholderiaceae;g__Polaromonas	0	0	0	0	0	0	2.59994e-05	8.09258e-05	0	0.000325136	0.000558637	0.000219181	0.000362871	0.000178364	0.000416927	0.00102903	0.00210214	0.000735927	9.66184e-05	0	0.000778695	0	0	0	0.000105061	0	0.000959693	0	0	0	0	0	0	0	0	0	0	0	0	0	0	0	0	0	0	0	0	0	0
k__Bacteria;p__Proteobacteria;c__Gammaproteobacteria;o__Betaproteobacteriales;f__Burkholderiaceae;g__Piscinibacter	0	0	3.82848e-05	9.66931e-05	2.53213e-05	0.000111819	0	0	0.00239353	0.000886734	0.000997566	0.000389655	0.000653168	0.000178364	0.000113707	0.00141492	0.000742603	0.00253612	0.00710835	0	0	2.80828e-05	0	7.64351e-05	0.000630368	0	0	0	0	0	0	0	0	0	0	0	0	0.000125963	0	0	0	0	0	0	0	0	0	0	0
k__Bacteria;p__Proteobacteria;c__Gammaproteobacteria;o__Betaproteobacteriales;f__Burkholderiaceae;g__Pigmentiphaga	0	0	0	0	0	0	0	0	0	0	0	4.87068e-05	0.000290297	0	1.89512e-05	0	0	0	0	0	0	5.61656e-05	0	0	0	0	0	0	0	0	0	0	0	0	0	0	0	0	0	0	0	0	0	0	0	0	0	0	0
k__Bacteria;p__Proteobacteria;c__Gammaproteobacteria;o__Betaproteobacteriales;f__Burkholderiaceae;g__Pelomonas	0	0	0	0	0	0	0	0	0	0.000177347	3.99026e-05	2.43534e-05	0	0	0	0.000128629	1.14247e-05	1.1322e-05	0	0	0.000311478	5.61656e-05	0	0	0	0	0.000274198	0	0	0	0	0	0	0	0	0	0	0	0	0	0	0	0	0	0	0	0	0	0
k__Bacteria;p__Proteobacteria;c__Gammaproteobacteria;o__Betaproteobacteriales;f__Burkholderiaceae;g__Paucibacter	0	0	0	0	0	0	0	0	4.12677e-05	0.000236463	3.99026e-05	0.000121767	0	0	0	0.000102903	3.4274e-05	7.92537e-05	2.76052e-05	0	0	0	0	0.000114653	0	0	0	0.00631167	0	0	0	0	0	0	0	0	0	0	0	0	0	0	0	0	0	0	0	0	0
k__Bacteria;p__Proteobacteria;c__Gammaproteobacteria;o__Betaproteobacteriales;f__Burkholderiaceae;g__Parasutterella	0	0	0	0	0	0	0	0	0	0	0	0	0	0	0	0	0	0	0	0.000761913	0	0.000140414	0	0	0.000183857	0	0	0	0	0	0	0	0.0008843	0	0	0	0	0	0	0	0	0	0	0	0	0	0	0	0
k__Bacteria;p__Proteobacteria;c__Gammaproteobacteria;o__Betaproteobacteriales;f__Burkholderiaceae;g__Parapusillimonas	0	0	0	0	0	0	0	0	0	0	0	0	0.00087089	0.000356729	0	0	0	0	0	0	0	0	0	0	0	0	0	0	0	0	0	0	0	0	0	0	0	0	0	0	0	0	0	0	0	0	0	0	0
k__Bacteria;p__Proteobacteria;c__Gammaproteobacteria;o__Betaproteobacteriales;f__Burkholderiaceae;g__Paralcaligenes	0	0	0	0	0	0	0	0	0	0	0	0	0.000508019	0.000178364	0	0	0	0	0	0	0	0	0	0	0	0	0	0	0	0	0	0	0	0	0	0	0	0	0	0	0	0	0	0	0	0	0	0	0
k__Bacteria;p__Proteobacteria;c__Gammaproteobacteria;o__Betaproteobacteriales;f__Burkholderiaceae;g__Pandoraea	0	4.7576e-05	0	0	2.53213e-05	0	0	0	0	0	0	0	0	0	0	0	0	0	0	0	0	0	0	0	0	0	0	0	0	0	0	0	0	0	0	0	0	0	0	0	0	0	0	0	0	0	0	0	0
k__Bacteria;p__Proteobacteria;c__Gammaproteobacteria;o__Betaproteobacteriales;f__Burkholderiaceae;g__Oxalicibacterium	7.15538e-05	0	0	0	0	0	0	0	0	0	0	0	0	0	0	0	0	2.26439e-05	0	0	0	0	0	0	0	0	0	0	0	0	0	0	0	0	0	0	0	0	0	0	0	0	0	0	0	0	0	0	0
k__Bacteria;p__Proteobacteria;c__Gammaproteobacteria;o__Betaproteobacteriales;f__Burkholderiaceae;g__Ottowia	0	4.7576e-05	3.82848e-05	0	0	0	0	0.000121389	0.000330142	0.000325136	0	0.000194827	0	8.91822e-05	3.79025e-05	0.000180081	2.28493e-05	0.000135863	6.90131e-05	0	0	0	0.00023867	0	0	0	0	0	0	0	0	0	0	0	0	0	0	0	0	0	0	0	0	0	0	0	0	0	0
k__Bacteria;p__Proteobacteria;c__Gammaproteobacteria;o__Betaproteobacteriales;f__Burkholderiaceae;g__Oligella	0	0	0	0	0	0	0	0	0	0	0	0	0	0	0	0	0	0	0	0	0	0	0	0	0	0	0	0	0	0	0	0.00388067	0	0	0	0	0	0	0	0	0	0	0	0	0	0	0	0	0
k__Bacteria;p__Proteobacteria;c__Gammaproteobacteria;o__Betaproteobacteriales;f__Burkholderiaceae;g__Noviherbaspirillum	0.000143108	0.000285456	7.65697e-05	0	5.06425e-05	5.59097e-05	0.000207995	0.00182083	0.000123803	0.00026602	0.000319221	9.74137e-05	7.25742e-05	0.00115937	0.000227415	0.000823225	0.000148521	0.000283049	0.00143547	0	0.000856564	5.61656e-05	0	1.91088e-05	0	0.000188697	0.00246778	0.000239684	0.000324289	0	0	0	1.30044e-05	0	0	0	5.71053e-05	3.43536e-05	0	0	0	0	0	0	0	0	0	0	0
k__Bacteria;p__Proteobacteria;c__Gammaproteobacteria;o__Betaproteobacteriales;f__Burkholderiaceae;g__Mitsuaria	0	0	0	0	0	0	0	0	0	8.86734e-05	0	4.87068e-05	0	8.91822e-05	0	0.000308709	3.4274e-05	0.000101898	0.000303658	0	0	0	0	0	0	0	0	0	0	0	0	0	0	0	0	0	0	0	0	0	0	0	0	0	0	0	0	0	0
k__Bacteria;p__Proteobacteria;c__Gammaproteobacteria;o__Betaproteobacteriales;f__Burkholderiaceae;g__Methylibium	0	4.7576e-05	0	0	0	0	0	8.09258e-05	0.00218719	0.000709388	0.0014764	0.000316594	0.000580594	0.000535093	0.00015161	0.00100331	0.000228493	0.00126806	0.000634921	0	0	0	0	0	5.25307e-05	0	0	0	0.000216193	0	0	0	0	0	0	0	0	0	0	0	0	0	0	0	0	0	0	0	0
k__Bacteria;p__Proteobacteria;c__Gammaproteobacteria;o__Betaproteobacteriales;f__Burkholderiaceae;g__Massilia	0.000143108	0.000142728	0.000229709	6.44621e-05	3.79819e-05	0.000111819	0.00148196	0.00493647	0.000619016	0.00212816	0.000798053	0.000730603	0.000653168	0.00356729	0.000208464	0.00131202	0.000788301	0.00107559	0.000289855	0.000350068	0.000311478	0.000645904	0.00135246	0.00210196	0.00160219	0.00419851	0.0272827	0.0094675	0.00626959	0.00437921	0.00141753	0.00115039	0.000286097	5.65515e-05	0	0.00106943	0	0.0019238	0	0	0	0	0	0	0	0	0	0	0
k__Bacteria;p__Proteobacteria;c__Gammaproteobacteria;o__Betaproteobacteriales;f__Burkholderiaceae;g__Limnobacter	0	9.5152e-05	0	0	1.26606e-05	0	0	0	0	0.000413809	0	0	0	0.000178364	5.68537e-05	3.85887e-05	0.000148521	0.000362302	1.38026e-05	0	0	0	0	3.82175e-05	0	0	0.000137099	0	0	0	0	0	0	0	0	0	0	0	0	0	0	0	0	0	0	0	0	0	0
k__Bacteria;p__Proteobacteria;c__Gammaproteobacteria;o__Betaproteobacteriales;f__Burkholderiaceae;g__Leptothrix	0	0	7.65697e-05	0	0	0	0	4.04629e-05	0.000206339	0.000354694	0.000199513	0.000146121	0	0.000178364	0	9.00403e-05	1.14247e-05	7.92537e-05	0.000565908	0	0	5.61656e-05	0	0.000114653	0.000210123	2.35871e-05	0	0	0	0	0	0	0	0	0	0	0	0	0	0	0	0	0	0	0	0	0	0	0
k__Bacteria;p__Proteobacteria;c__Gammaproteobacteria;o__Betaproteobacteriales;f__Burkholderiaceae;g__Lautropia	0	0	3.82848e-05	0	0	0	0	0	0.000206339	0	0.000199513	0.000389655	0.00166921	0.00115937	9.47562e-05	0.00321572	0.000217068	0.000600063	0.00546584	0.0031712	0.000622956	0.000224662	0	0	0.000499041	0.000141523	0.000274198	0	0	0.000423795	0	0	1.30044e-05	0.000282757	0	0.00041132	0	0	0	0	0	0	0	0	0	0	0	0	0
k__Bacteria;p__Proteobacteria;c__Gammaproteobacteria;o__Betaproteobacteriales;f__Burkholderiaceae;g__Janthinobacterium	0	0.0314477	0.00114855	0.0511829	0.000139267	0.000167729	1.29997e-05	0	8.25355e-05	0	0	0.00272758	0.000290297	8.91822e-05	0.00403661	0.000437338	0.000239918	3.39659e-05	1.38026e-05	0	0.00264756	0.00230279	0.0114562	1.91088e-05	0.000288919	0	0	0	0	0	0	0	0	0	0	0	0	5.72561e-05	0	0	0	0	0	0	0	0	0	0	0
k__Bacteria;p__Proteobacteria;c__Gammaproteobacteria;o__Betaproteobacteriales;f__Burkholderiaceae;g__Inhella	0	0	0	0	0	0	0	0	0	0	0	0	0	0	0	0	0	0	1.38026e-05	0	0	0	0	0	0	0	0	0	0	0	0	0	0	0	0	0	0	0	0	0	0	0	0	0	0	0	0	0	0
k__Bacteria;p__Proteobacteria;c__Gammaproteobacteria;o__Betaproteobacteriales;f__Burkholderiaceae;g__Ideonella	0	0	0	0	0	0	0	0	0.00037141	2.95578e-05	0.000199513	4.87068e-05	7.25742e-05	0	5.68537e-05	0.000205806	0.000137096	0.000147185	0.000414079	0	0	0	0	5.73263e-05	2.62653e-05	2.35871e-05	0	0	0.000108096	0	0	0	0	0	0	0	0	0	0	0	0	0	0	0	0	0	0	0	0
k__Bacteria;p__Proteobacteria;c__Gammaproteobacteria;o__Betaproteobacteriales;f__Burkholderiaceae;g__Hylemonella	0	0	0	0	0	0	0	0	0	0	3.99026e-05	0	0	0	1.89512e-05	0	0	0	0	0	0	0	0	0	0	0	0	0	0	0	0	0	0	0	0	0	0	0	0	0	0	0	0	0	0	0	0	0	0
k__Bacteria;p__Proteobacteria;c__Gammaproteobacteria;o__Betaproteobacteriales;f__Burkholderiaceae;g__Hydrogenophaga	0	0	0	0	0	0	0	0	0	0	0	0	0.000217723	0.000178364	1.89512e-05	0.0019423	0	2.26439e-05	0.000386473	0	0	0	0	0	0	0	0	0	0	0	0	0	0	0	0	0	0	0	0	0	0	0	0	0	0	0	0	0	0
k__Bacteria;p__Proteobacteria;c__Gammaproteobacteria;o__Betaproteobacteriales;f__Burkholderiaceae;g__Herminiimonas	0	4.7576e-05	0.000650842	0	5.06425e-05	0	2.59994e-05	0.000242777	0	8.86734e-05	7.98053e-05	4.87068e-05	0	0	5.68537e-05	2.57258e-05	0	0	0	0	0	8.42484e-05	2.65189e-05	1.91088e-05	0	0	0	0.000239684	0	0	0	0	0	0	0	0	0	1.14512e-05	0	0	0	0	0	0	0	0	0	0	0
k__Bacteria;p__Proteobacteria;c__Gammaproteobacteria;o__Betaproteobacteriales;f__Burkholderiaceae;g__Herbaspirillum	0	0.00023788	3.82848e-05	0	7.59638e-05	0	0	8.09258e-05	0	0.000295578	3.99026e-05	2.43534e-05	7.25742e-05	0.000178364	3.79025e-05	0.000270121	0.000114247	6.79317e-05	0.000207039	0	0.000622956	2.80828e-05	2.65189e-05	5.73263e-05	0	0	0	0.000958734	0.000324289	0	0	0	3.90132e-05	0	0	0	0.000485395	0.000148866	0	0	0	0	0	0	0	0	0	0	0
k__Bacteria;p__Proteobacteria;c__Gammaproteobacteria;o__Betaproteobacteriales;f__Burkholderiaceae;g__Glaciimonas	0	0	0	0	3.79819e-05	0	0	0	0	0	0	0	0	0	0	0	0	0	0	0	0	0	0	0	0	0	0	0	0	0	0	0	0	0	0	0	0	0	0	0	0	0	0	0	0	0	0	0	0
k__Bacteria;p__Proteobacteria;c__Gammaproteobacteria;o__Betaproteobacteriales;f__Burkholderiaceae;g__Eoetvoesia	0	0	0	0	0	0	0	0	0	0	0	0	7.25742e-05	0.000624275	0	0	0	0	0	0	0	0	0	0	0	0	0	0	0	0	0	0	0	0	0	0	0	0	0	0	0	0	0	0	0	0	0	0	0
k__Bacteria;p__Proteobacteria;c__Gammaproteobacteria;o__Betaproteobacteriales;f__Burkholderiaceae;g__Duganella	0	0	0	0	0.000164588	0	0	0	8.25355e-05	0.000798061	0.00103747	0.0256929	0.000435445	0.000891822	0.00183827	0.000154355	0.000365589	2.26439e-05	2.76052e-05	0	0	0	0.000106075	0.000401284	0.000105061	0	0	0	0	0.000183644	0	0.000521512	0	0	0	0	0	0	0	0	0	0	0	0	0	0	0	0	0
k__Bacteria;p__Proteobacteria;c__Gammaproteobacteria;o__Betaproteobacteriales;f__Burkholderiaceae;g__Diaphorobacter	0	0	0	0	0	0	0	0	0	0	0	4.87068e-05	0	0	3.79025e-05	0	0	0	1.38026e-05	0	0	0	0	0	0	0	0	0	0	0	0	0	0	0	0	0	0	0	0	0	0	0	0	0	0	0	0	0	0
k__Bacteria;p__Proteobacteria;c__Gammaproteobacteria;o__Betaproteobacteriales;f__Burkholderiaceae;g__Derxia	0	0	0	0	0	0	0	0	0	5.91156e-05	0	0	0	0	0	3.85887e-05	0	0	0	0	0	0	0	0	0	0	0	0	0	0	0	0	0	0	0	0	0	0	0	0	0	0	0	0	0	0	0	0	0
k__Bacteria;p__Proteobacteria;c__Gammaproteobacteria;o__Betaproteobacteriales;f__Burkholderiaceae;g__Delftia	0	0	0	0	1.26606e-05	0	0	0	0	2.95578e-05	0.000119708	0.0010472	0.000217723	0.000267547	3.79025e-05	0.000167218	0.00149663	1.1322e-05	5.52105e-05	0	0	0	0	0	0.000236388	0	0	0	0	0	0	0	0	0	0	0	0	0	0	0	0	0	0	0	0	0	0	0	0
k__Bacteria;p__Proteobacteria;c__Gammaproteobacteria;o__Betaproteobacteriales;f__Burkholderiaceae;g__Curvibacter	3.57769e-05	0	0	0	0	0	0	0	0	0	0	0.000121767	0.000145148	0	0	0.000385887	1.14247e-05	0	0.000138026	0	0.000389347	2.80828e-05	0	0	0	0	0	0	0	0	0	0	0	0	0	4.93583e-05	0	0	0	0	0	0	0	0	0	0	0	0	0
k__Bacteria;p__Proteobacteria;c__Gammaproteobacteria;o__Betaproteobacteriales;f__Burkholderiaceae;g__Cupriavidus	0	0	0	3.2231e-05	2.53213e-05	0	0	0	0.000288874	5.91156e-05	0.00239416	9.74137e-05	0	0	0	1.28629e-05	0.0042614	0.0019587	0	0	0	0	0	0	0	0	0	0	0	0	0	0	0	0	0	0	0	0	0	0	0	0	0	0	0	0	0	0	0
k__Bacteria;p__Proteobacteria;c__Gammaproteobacteria;o__Betaproteobacteriales;f__Burkholderiaceae;g__Comamonas	0.000107331	0	7.65697e-05	0	0	0	2.59994e-05	0	0.000784087	0.000443367	0.000877858	0.000194827	0.000362871	0	9.47562e-05	0.00146637	0.000297041	0.00098501	0.00425121	0	0.000467217	0.000140414	0	3.82175e-05	2.62653e-05	7.07614e-05	0	0.00423441	0	0	0	0	0	0	0	0	0	0	0	0	0	0	0	0	0	0	0	0	0
k__Bacteria;p__Proteobacteria;c__Gammaproteobacteria;o__Betaproteobacteriales;f__Burkholderiaceae;g__Collimonas	0	0	0.000229709	0	0.00150662	0	1.29997e-05	0	0	0	0	0	0	0	0	0	0	0	2.76052e-05	0	0	0	0	0.000191088	0	0	0	0	0	0	0	0	0	0	0	0	0	0	0	0	0	0	0	0	0	0	0	0	0
k__Bacteria;p__Proteobacteria;c__Gammaproteobacteria;o__Betaproteobacteriales;f__Burkholderiaceae;g__CM1G08	0	0	7.65697e-05	0	0	0	3.8999e-05	0	0	0.000118231	0	0.000340948	0	0	1.89512e-05	3.85887e-05	0	0	0	0	0	0	0	9.55438e-05	0	0	0	0	0	0	0	0	0	0	0	0	0	0	0	0	0	0	0	0	0	0	0	0	0
k__Bacteria;p__Proteobacteria;c__Gammaproteobacteria;o__Betaproteobacteriales;f__Burkholderiaceae;g__Castellaniella	0	0	0	0	0	0	0	4.04629e-05	0	0	0	0	0.000435445	0.000535093	0	0	0	0	0	0	0	0	0	0	0	0	0	0	0	0	0	0	0	0	0	0	0	0	0	0	0	0	0	0	0	0	0	0	0
k__Bacteria;p__Proteobacteria;c__Gammaproteobacteria;o__Betaproteobacteriales;f__Burkholderiaceae;g__Candidimonas	0	0	0	0	0	0	0	0	0	0	0	0	0.000290297	8.91822e-05	0	0	0	0	0	0	0	0	0	0	0	0	0	0	0	0	0	0	0	0	0	0	0	0	0	0	0	0	0	0	0	0	0	0	0
k__Bacteria;p__Proteobacteria;c__Gammaproteobacteria;o__Betaproteobacteriales;f__Burkholderiaceae;g__Candidatus Symbiobacter	0	0	0	0	0	0	0	0	0	0	0	0	0	0	0	0	0	0	4.14079e-05	0	0	0	0	0	0	0	0	0	0	0	0	0	0	0	0	0	0	0	0	0	0	0	0	0	0	0	0	0	0
k__Bacteria;p__Proteobacteria;c__Gammaproteobacteria;o__Betaproteobacteriales;f__Burkholderiaceae;g__Candidatus Glomeribacter	0	0	0	0	1.26606e-05	0	0	0	0	0	0	0	0	0	0	0	0	0	0	0	0	0	0	1.91088e-05	0	0	0	0	0	0	0	0	0	0	0	0	0	0	0	0	0	0	0	0	0	0	0	0	0
k__Bacteria;p__Proteobacteria;c__Gammaproteobacteria;o__Betaproteobacteriales;f__Burkholderiaceae;g__Caldimonas	0	0	0	0	0	0	0	0	4.12677e-05	5.91156e-05	0.000199513	7.30603e-05	0	0	5.68537e-05	0.000630282	0	1.1322e-05	0.000455487	0	0	0	0	0	0	0	0	0	0	0	0	0	0	0	0	0	0	0	0	0	0	0	0	0	0	0	0	0	0
k__Bacteria;p__Proteobacteria;c__Gammaproteobacteria;o__Betaproteobacteriales;f__Burkholderiaceae;g__Caenimonas	0	0	7.65697e-05	9.66931e-05	1.26606e-05	0.000111819	2.59994e-05	4.04629e-05	0.000577748	0.000620714	0.000518734	0.000389655	0.000217723	0.000981004	0.00015161	0.00141492	0.000114247	0.000475522	0.000883368	0	0	0.000252745	2.65189e-05	3.82175e-05	0.000210123	0	0.000411297	0	0	0	0	0	0	0	0	0	0	0	0	0	0	0	0	0	0	0	0	0	0
k__Bacteria;p__Proteobacteria;c__Gammaproteobacteria;o__Betaproteobacteriales;f__Burkholderiaceae;g__Burkholderia-Caballeronia-Paraburkholderia	0.0164216	0.0117988	0.00597243	0.000354541	0.00589985	0.00184502	0.0039649	0.00178037	0.00218719	0.000798061	0.000279318	7.30603e-05	0	8.91822e-05	9.47562e-05	6.43145e-05	0.00189649	0.00134731	6.90131e-05	0	0.000311478	0.00696453	0.000344745	0.00533135	0.00199617	0.00113218	0.000411297	0	0	0	0	0	0	0	0	0	0	0	0	0	0	0	0	0	0	0	0	0	0
k__Bacteria;p__Proteobacteria;c__Gammaproteobacteria;o__Betaproteobacteriales;f__Burkholderiaceae;g__Brachymonas	0	0	0	0	0	0	0	0	4.12677e-05	0	0	0	0	0	0	5.14516e-05	0	3.39659e-05	2.76052e-05	0	0	0	0	0	0	0	0	0	0	0	0	0	0	0	0	0	0	0	0	0	0	0	0	0	0	0	0	0	0
k__Bacteria;p__Proteobacteria;c__Gammaproteobacteria;o__Betaproteobacteriales;f__Burkholderiaceae;g__Bordetella	0	0	7.65697e-05	0	0	0	0	0	0	0	0	0	0	0	0	0	2.28493e-05	0	0	0	0	0	0	0	0	0	0	0	0	0	0	0	0	0	0	0	0	0	0	0	0	0	0	0	0	0	0	0	0
k__Bacteria;p__Proteobacteria;c__Gammaproteobacteria;o__Betaproteobacteriales;f__Burkholderiaceae;g__Azohydromonas	0	0	0	0	0	0	0	0	0.000288874	0	0.000478832	2.43534e-05	7.25742e-05	0	1.89512e-05	0.000141492	0.000274192	0.00081518	4.14079e-05	0	0	0	0	0	0	0	0	0	0	0	0	0	0	0	0	0	0	0	0	0	0	0	0	0	0	0	0	0	0
k__Bacteria;p__Proteobacteria;c__Gammaproteobacteria;o__Betaproteobacteriales;f__Burkholderiaceae;g__Aquabacterium	0	0	0	0	0	0	0	4.04629e-05	4.12677e-05	0.000206905	0	0.000170474	0	0.000178364	0.00015161	0.000321572	1.14247e-05	1.1322e-05	0.000414079	0	0	0	0	0	0.000210123	0	0	0.000519315	0.000648579	0	0	0	0	0	0	0.000773281	0	2.29024e-05	0	0	0	0	0	0	0	0	0	0	0
k__Bacteria;p__Proteobacteria;c__Gammaproteobacteria;o__Betaproteobacteriales;f__Burkholderiaceae;g__Alicycliphilus	0	0	0	0	0	0	0	0	0	8.86734e-05	0.000159611	0.000365301	0	0.000178364	0	6.43145e-05	2.28493e-05	0	4.14079e-05	0	0	0	0	0	0	0	0	0	0	0	0	0	0	0	0	0	0	0	0	0	0	0	0	0	0	0	0	0	0
k__Bacteria;p__Proteobacteria;c__Gammaproteobacteria;o__Betaproteobacteriales;f__Burkholderiaceae;g__Alcaligenes	0	0	0	0	0	0	0	0	0	0	0	0	0	0	0	0	0	0	0	0	0	0	0.000344745	0	0	0	0	0	0	0	0	0	0	0	0	0	0	0	0	0	0	0	0	0	0	0	0	0	0
k__Bacteria;p__Proteobacteria;c__Gammaproteobacteria;o__Betaproteobacteriales;f__Burkholderiaceae;g__Acidovorax	7.15538e-05	9.5152e-05	0.000191424	0	8.86244e-05	0	0.000181995	0.00161852	0.000247606	0.00067983	0.000279318	0.00301982	0.00116119	0.00178364	0.000416927	0.00181367	0.0024106	0.0009284	0.00126984	0	0	0.000140414	7.95566e-05	0.000687916	0.000577837	0	0.000959693	0.0118244	0.0031348	0	0	0	0	0	0	0	0	0	0	0	0	0	0	0	0	0	0	0	0
k__Bacteria;p__Proteobacteria;c__Gammaproteobacteria;o__Betaproteobacteriales;f__Burkholderiaceae;g__Achromobacter	0	0	0	0	0	0	0	0.000121389	0	0	0	0.000292241	0.000217723	8.91822e-05	0	0	4.56986e-05	3.39659e-05	0	0	0	0	0.000212151	0	0	0	0	0	0	0	0	0	0	0	0	0	0	0	0	0	0	0	0	0	0	0	0	0	0
k__Bacteria;p__Proteobacteria;c__Gammaproteobacteria;o__Betaproteobacteriales;f__Burkholderiaceae;g__[Aquaspirillum] arcticum group	0	0	0	0	0	0	3.8999e-05	0.000121389	0	0.000147789	0	0	0	0	0	0	1.14247e-05	3.39659e-05	0	0	0	0	0	0	0	0	0.000137099	0	0	0	0	0	0	0	0	0	0	0	0	0	0	0	0	0	0	0	0	0	0
k__Bacteria;p__Proteobacteria;c__Gammaproteobacteria;o__Betaproteobacteriales;f__B1-7BS;g__uncultured bacterium	0	0	0	0	3.79819e-05	0	7.79981e-05	0	0.000536481	0.00103452	3.99026e-05	9.74137e-05	0.000290297	0	1.89512e-05	0.000102903	1.14247e-05	7.92537e-05	0.000234645	0	0	0	0	1.91088e-05	0	0	0	0	0	0	0	0	0	0	0	0	0	0	0	0	0	0	0	0	0	0	0	0	0
k__Bacteria;p__Proteobacteria;c__Gammaproteobacteria;o__Betaproteobacteriales;f__B1-7BS;g__metagenome	0	0	0	0	0	0	0	4.04629e-05	0	0	0	0	0.000145148	8.91822e-05	0	7.71774e-05	0	0	0	0	0	0	0	0	0	0	0	0	0	0	0	0	0	0	0	0	0	0	0	0	0	0	0	0	0	0	0	0	0
k__Bacteria;p__Proteobacteria;c__Gammaproteobacteria;o__Betaproteobacteriales;f__A21b;g__uncultured soil bacterium	0	0	0	6.44621e-05	3.79819e-05	5.59097e-05	0	0	0	0.00067983	0.000159611	7.30603e-05	0	0	3.79025e-05	1.28629e-05	1.14247e-05	0.000418912	0	0	0	0	0	0	0	0	0	0	0	0	0	0	0	0	0	0	0	0	0	0	0	0	0	0	0	0	0	0	0
k__Bacteria;p__Proteobacteria;c__Gammaproteobacteria;o__Betaproteobacteriales;f__A21b;g__uncultured Rubrobacterales bacterium	0	0	0	0	0	0	2.59994e-05	0	0	0	0	0	0	0	0	0	0	0	0	0	0	0	0	0	0	0	0	0	0	0	0	0	0	0	0	0	0	0	0	0	0	0	0	0	0	0	0	0	0
k__Bacteria;p__Proteobacteria;c__Gammaproteobacteria;o__Betaproteobacteriales;f__A21b;g__uncultured Rhodocyclaceae bacterium	0	0	0	0	0.000126606	0.000167729	3.8999e-05	4.04629e-05	0.000742819	0.00254197	0.00255377	0.000219181	7.25742e-05	0	0	0.000128629	7.99726e-05	0.00035098	0	0	0	0	0	0	7.8796e-05	0	0	0	0	0	0	0	0	0	0	0	0	0	0	0	0	0	0	0	0	0	0	0	0
k__Bacteria;p__Proteobacteria;c__Gammaproteobacteria;o__Betaproteobacteriales;f__A21b;g__uncultured delta proteobacterium	0	0	0	0	0	0	0	0	0	0	0	0	0	0	0	0	0	1.1322e-05	0	0	0	0	0	0	0	0	0	0	0	0	0	0	0	0	0	0	0	0	0	0	0	0	0	0	0	0	0	0	0
k__Bacteria;p__Proteobacteria;c__Gammaproteobacteria;o__Betaproteobacteriales;f__A21b;g__uncultured beta proteobacterium	0	0	0	0	0	0	0	0	0	0.000295578	7.98053e-05	0	0	0	0	0	0	0.00011322	1.38026e-05	0	0	0	0	0	0	0	0	0	0	0	0	0	0	0	0	0	0	0	0	0	0	0	0	0	0	0	0	0	0
k__Bacteria;p__Proteobacteria;c__Gammaproteobacteria;o__Betaproteobacteriales;f__A21b;g__uncultured bacterium	3.57769e-05	0	0	9.66931e-05	0.000341837	0.000279548	0.000168996	0	0.00226973	0.00334003	0.00111727	0.000511422	0	0	0.000284269	0.000617419	0.000217068	0.00186812	0.000386473	0	0	0	0	0.000133761	0.00039398	2.35871e-05	0	0	0	0	0	0	0	0	0	0	0	0	0	0	0	0	0	0	0	0	0	0	0
k__Bacteria;p__Proteobacteria;c__Gammaproteobacteria;o__BD7-8 marine group;f__uncultured gamma proteobacterium;g__uncultured gamma proteobacterium	0	0	0	0	0	0	0	0	0	0	0	0	0	0	0	0	0	0	0	0	0	0	0	0	0	0	0	0	0	0	0	0	0	0	0	0	0	0	0	0	0	0	0	0	0	0	0	0	0
k__Bacteria;p__Proteobacteria;c__Gammaproteobacteria;o__BD7-8 marine group;f__uncultured bacterium;g__uncultured bacterium	0	0	0	0	0	0	0	0	0	0	0	0	0	0	0	0	0	0	0	0	0	0	0	0	0	0	0	0	0	0	0	0	0	0	0	0	0	0	0	0	0	0	0	0	0	0	0	0	0
k__Bacteria;p__Proteobacteria;c__Gammaproteobacteria;o__BD3-1;f__uncultured gamma proteobacterium;g__uncultured gamma proteobacterium	0	0	0	0	0	0	0	0	0	0	0	0	0	0	0	0	0	0	0	0	0	0	0	0	0	0	0	0	0	0	0	0	0	0	0	0	0	0	0	0	0	0	0	0	0	0	0	0	0
k__Bacteria;p__Proteobacteria;c__Gammaproteobacteria;o__Arenicellales;f__Arenicellaceae;g__Perspicuibacter	0	0	0	0	0	0	0	0	0	0	0	0	0	0	0	0	0	0	0	0	0	0	0	0	0	0	0	0	0	0	0	0	0	0	0	0	0	0	0	0	0	0	0	0	0	0	0	0	0
k__Bacteria;p__Proteobacteria;c__Gammaproteobacteria;o__Alteromonadales;f__Shewanellaceae;g__Shewanella	0	0	0	0	0	0	0	0	0.000742819	0	0	0	0	0	0	0	0	0	0	0	0	0	0	0	0	0	0	0.00255663	0	0	0	0	0	0	0	0	0	0	0	0	0.000220617	0	0	0	0	0	0	0	0
k__Bacteria;p__Proteobacteria;c__Gammaproteobacteria;o__Alteromonadales;f__Psychromonadaceae;g__Psychromonas	0	0	0	0	0	0	0	0	0.000949158	0	0	0	0	0	0	0	0	0	0	0	0	0	0	0	0	0	0	0	0	0	0	0	0	0	0	0	0	0	0	0	0	0	0	0	0	0	0	0	0
k__Bacteria;p__Proteobacteria;c__Gammaproteobacteria;o__Alteromonadales;f__Pseudoalteromonadaceae;g__Psychrosphaera	0	0	0	0	0	0	0	0	0.000123803	0	0	0	0	0	0	0	0	0	0	0	0	0	0	0	0	0	0	0	0	0	0	0	0	0	0	0	0	0	0	0	0	0	0	0	0	0	0	0	0
k__Bacteria;p__Proteobacteria;c__Gammaproteobacteria;o__Alteromonadales;f__Pseudoalteromonadaceae;g__Pseudoalteromonas	0	0	0	0	0	0	0	0	0.000412677	2.95578e-05	0	0	0	0	0	0	0	0	0	0	0	0	0	0	0	0	0	0	0	0	0	0	0	0	0	0	0	0	0.00232442	0	2.75771e-05	0.000167907	0	0	0	0	0	0	0
k__Bacteria;p__Proteobacteria;c__Gammaproteobacteria;o__Alteromonadales;f__Moritellaceae;g__Moritella	0	0	0	0	0	0	0	0	4.12677e-05	0	0	0	0	0	0	0	0	0	0	0	0	0	0	0	0	0	0	0	0	0	0	0	0	0	0	0	0	0	0	0	0	0	0	0	0	0	0	0	0
k__Bacteria;p__Proteobacteria;c__Gammaproteobacteria;o__Alteromonadales;f__Marinobacteraceae;g__Marinobacter	0	0.000142728	0	0	0	0	0	0	0	0	0	0	0	0	0	0	0	0	0	0	0	0	0	0	0	0	0	0	0	0	0	0	0	0	0	0	0	0	0	0	0	0	0	0	0	0	0	0	0
k__Bacteria;p__Proteobacteria;c__Gammaproteobacteria;o__Alteromonadales;f__Colwelliaceae;g__uncultured	7.15538e-05	0.000523336	3.82848e-05	0.00128924	0.00334241	5.59097e-05	0	0.000121389	0	0	3.99026e-05	0.000511422	0	0	0.00045483	2.57258e-05	0.000239918	0	0	0	0	2.80828e-05	7.95566e-05	0.0017389	0.00110314	0	0.000137099	0	0	0	1.7287e-05	0	0	0	0	0	0	0	0	0	0	0	0	0	0	0	0	0	0
k__Bacteria;p__Proteobacteria;c__Gammaproteobacteria;o__Alteromonadales;f__Colwelliaceae;g__Thalassotalea	0	0	0	0	0	0	0	0	4.12677e-05	0	0	0	0	0	0	0	0	0	0	0	0	0	0	0	0	0	0	0	0	0	0	0	0	0	0	0	0	0	0	0	0	0	0	0	0	0	0	0	0
k__Bacteria;p__Proteobacteria;c__Gammaproteobacteria;o__Alteromonadales;f__Alteromonadales Incertae Sedis;g__Alkalimonas	0	0	0	0	0	0.000111819	0	0	0	0	0	0	0	0	0	0	0	0	0	0	0	0	0	0	0	0	0	0	0	0	0	0	0	0	0	0	0	0	0	0	0	0	0	0	0	0	0	0	0
k__Bacteria;p__Proteobacteria;c__Gammaproteobacteria;o__Alteromonadales;f__Alteromonadaceae;g__Rheinheimera	0	0	0	0	0	0.000111819	0	0	4.12677e-05	0	0	0	0	0	0	0	1.14247e-05	0	0	2.05922e-05	0	0	0	0	0	0	0	0.00403467	0	0	0	0	0	0	0	0	0	0	0	0	0	0	0	0	0	0	0	0	0
k__Bacteria;p__Proteobacteria;c__Gammaproteobacteria;o__Alteromonadales;f__Alteromonadaceae;g__Marinobacter	0	0	0	0	0	0	0	0	0	0	0	0	0	0	0	0	0	0	0	0	0	0	0	0	0	0	0	0	0	0	0	0	0	0	0	0	0	0	0	0	0	0	0	0	0	0	0	0	0
k__Bacteria;p__Proteobacteria;c__Gammaproteobacteria;o__Alteromonadales;f__Alteromonadaceae;g__Alishewanella	0	0	0	0	0	0	0	0	0	0	0	0	0	0	0	0	0	0	0	0	0	0	0	0	0	0	0	0	0	0	0	0	0	0.000339309	0	0	0	0	0	0	0	0	0	0	0	0	0	0	0
k__Bacteria;p__Proteobacteria;c__Gammaproteobacteria;o__Aeromonadales;f__Aeromonas hydrophila subsp. hydrophila;g__Aeromonas hydrophila subsp. hydrophila	0	0	0	0	0	0	0	0	0	0	0	0	0	0	0	0	2.28493e-05	0	0	0	0	0	0	0	0	0	0	0	0	0	0	0	0	0	0	0	0	0	0	0	0	0	0	0	0	0	0	0	0
k__Bacteria;p__Proteobacteria;c__Gammaproteobacteria;o__Aeromonadales;f__Aeromonadaceae;g__Aeromonas	0	0	3.82848e-05	0.000257848	0	0	1.29997e-05	0	0	0	0	4.87068e-05	0	0	3.79025e-05	1.28629e-05	0.025774	4.52878e-05	0	0	0	0	5.30377e-05	5.73263e-05	5.25307e-05	2.35871e-05	0	0	0	0	0	0	0	0	0	1.64528e-05	0	0	0	0.000630282	2.75771e-05	0	0	0	0	0	0	0	0
k__Bacteria;p__Proteobacteria;c__Gammaproteobacteria;o__Acidiferrobacterales;f__Acidiferrobacteraceae;g__Sulfurifustis	0	0	0	0	0	0	0	0	4.12677e-05	0.000177347	3.99026e-05	0	0	0	0	0	5.71233e-05	0.00011322	4.14079e-05	0	0	0	0	0	0	0	0	0	0	0	0	0	0	0	0	0	0	0	0	0	0	0	0	0	0	0	0	0	0
k__Bacteria;p__Proteobacteria;c__Gammaproteobacteria;o__211ds20;f__uncultured bacterium;g__uncultured bacterium	0	0	0	0	0	0	0	0	0	0	0	0	0	0	0	1.28629e-05	0	0	9.66184e-05	0	0	0	0	0	0	0	0	0	0	0	0	0	0	0	0	0	0	0	0	0	0	0	0	0	0	0	0	0	0
k__Bacteria;p__Proteobacteria;c__Epsilonproteobacteria;o__Campylobacterales;f__Campylobacteraceae;g__Campylobacter	0	0	0	0	0	0	0	0	0	0	0	0	0	0	0	0	0	0	0	0	0	0	0	0	0	0	0	0	0	0	0	0	0	0	0	0	0	0	0.00273634	0.00161072	0.00046881	0	0	0.000364842	0	0	0.000219272	0.000518859	0
k__Bacteria;p__Proteobacteria;c__Epsilonproteobacteria;o__Campylobacterales;f__Campylobacteraceae;g__Arcobacter	0	0	0	0	0	0	0	0	0	0	0	0	0	0	0	0	0	0	0	0	0	0	0	0	0	0	0	0	0	0	0	0	0	0	0	0	0	0	0	0.000910407	0.000579119	0.000167907	6.18908e-05	0.000961857	0	0	0	0	0
k__Bacteria;p__Proteobacteria;c__Deltaproteobacteria;o__Syntrophobacterales;f__Syntrophobacteraceae;g__uncultured	0	0	0	0	0	0	0	0	8.25355e-05	0	0	0	0	0	0	0	0	0	0	0	0	0	0	0	0	0	0	0	0	0	0	0	0	0	0	0	0	0	0	0	0	0	0	0	0	0	0	0	0
k__Bacteria;p__Proteobacteria;c__Deltaproteobacteria;o__Syntrophobacterales;f__Syntrophaceae;g__uncultured	0	0	0	0	0	0	0	0	0	0	3.99026e-05	0	0	0	0	0	2.28493e-05	3.39659e-05	0.000455487	0	0	0	0	0	0	0	0	0	0	0	0	0	0	0	0	0	0	0	0	0	0	0	0	0	0	0	0	0	0
k__Bacteria;p__Proteobacteria;c__Deltaproteobacteria;o__Sva0485;f__uncultured bacterium;g__uncultured bacterium	0	0	7.65697e-05	0	0	0	0	0	4.12677e-05	0	0	0	0	0	0	0	0	0	0	0	0	0	0	0	0	0	0	0	0	0	0	0	0	0	0	0	0	0	0	0	0	0	0	0	0	0	0	0	0
k__Bacteria;p__Proteobacteria;c__Deltaproteobacteria;o__SAR324 clade(Marine group B);f__uncultured delta proteobacterium;g__uncultured delta proteobacterium	0	0	0	3.2231e-05	0	0	0	0	4.12677e-05	0	0.000199513	0.000292241	0.000145148	0	5.68537e-05	0.000926128	3.4274e-05	0	0.00111801	0	0	0	0	0	0	0	0	0	0	0	0	0	0	0	0	0	0	0	0	0	0	0	0	0	0	0	0	0	0
k__Bacteria;p__Proteobacteria;c__Deltaproteobacteria;o__SAR324 clade(Marine group B);f__uncultured bacterium;g__uncultured bacterium	7.15538e-05	0	3.82848e-05	9.66931e-05	0	0	2.59994e-05	8.09258e-05	0	0.000325136	0.000678345	0.000414008	0.000217723	8.91822e-05	0.000227415	0.00227673	6.85479e-05	0.000294371	0.00391994	0	0	0	0	0	0	0	0	0	0	0	0	0	0	0	0	0	0	0	0	0	0	0	0	0	0	0	0	0.000270709	0
k__Bacteria;p__Proteobacteria;c__Deltaproteobacteria;o__SAR324 clade(Marine group B);f__metagenome;g__metagenome	0	0	0	0.000161155	2.53213e-05	0	0	0	0	0	0	0	7.25742e-05	0	1.89512e-05	0.000167218	2.28493e-05	0	0.000717736	0	0	0	0	0	0	0	0	0	0	0	0	0	0	0	0	0	0	0	0	0	0	0	0	0	0	0	0	0	0
k__Bacteria;p__Proteobacteria;c__Deltaproteobacteria;o__SAR324 clade(Marine group B);f__bacterium enrichment culture clone B30(2011);g__bacterium enrichment culture clone B30(2011)	0	0	0	0	0	0	0	0	0	0.000118231	3.99026e-05	0	0	0	0	0	2.28493e-05	2.26439e-05	0	0	0	0	0	0	0	0	0	0	0	0	0	0	0	0	0	0	0	0	0	0	0	0	0	0	0	0	0	0	0
k__Bacteria;p__Proteobacteria;c__Deltaproteobacteria;o__RCP2-54;f__uncultured delta proteobacterium;g__uncultured delta proteobacterium	0.000357769	0	0.000114855	6.44621e-05	0.000177249	0.000111819	0.000480988	0	0	5.91156e-05	0	0	0	0	0	0	0	0	0	0	0	8.42484e-05	0	7.64351e-05	0	2.35871e-05	0	0	0	0	0	0	0	0	0	0	0	0	0	0	0	0	0	0	0	0	0	0	0
k__Bacteria;p__Proteobacteria;c__Deltaproteobacteria;o__RCP2-54;f__uncultured bacterium;g__uncultured bacterium	0.00125219	0	0.000421133	0	0.000126606	0	0.000337992	0	8.25355e-05	0.000354694	0.000518734	0.000121767	0	0	0	0	7.99726e-05	0.000271727	0.00026225	0	0	0.000365076	0	1.91088e-05	0	9.43485e-05	0.000137099	0	0	0	0	0	0	0	0	0	0	0	0	0	0	0	0	0	0	0	0	0	0
k__Bacteria;p__Proteobacteria;c__Deltaproteobacteria;o__RCP2-54;f__metagenome;g__metagenome	0	0	0	0	3.79819e-05	0	0	0	4.12677e-05	0.000384252	0.000438929	9.74137e-05	0	0	1.89512e-05	2.57258e-05	0	2.26439e-05	9.66184e-05	0	0	0	0	0	0	0	0	0	0	0	0	0	0	0	0	0	0	0	0	0	0	0	0	0	0	0	0	0	0
k__Bacteria;p__Proteobacteria;c__Deltaproteobacteria;o__PB19;f__uncultured Desulfuromonadales bacterium;g__uncultured Desulfuromonadales bacterium	0	0	0	0	0	0	0	0	0	0	0	0	0	0	0	6.43145e-05	0	0	4.14079e-05	0	0	0	0	0	0	0	0	0	0	0	0	0	0	0	0	0	0	0	0	0	0	0	0	0	0	0	0	0	0
k__Bacteria;p__Proteobacteria;c__Deltaproteobacteria;o__PB19;f__uncultured bacterium;g__uncultured bacterium	0	0	0	0	0	0	0	0	0	2.95578e-05	0	0	0	0	0	0	0	0	0	0	0	0	0	0	0	0	0	0	0	0	0	0	0	0	0	0	0	0	0	0	0	0	0	0	0	0	0	0	0
k__Bacteria;p__Proteobacteria;c__Deltaproteobacteria;o__PB19;f__metagenome;g__metagenome	0	0	0	0	0	0	0	0	0	0	0	0	0	0	0	3.85887e-05	0	0	4.14079e-05	0	0	0	0	0	0	0	0	0	0	0	0	0	0	0	0	0	0	0	0	0	0	0	0	0	0	0	0	0	0
k__Bacteria;p__Proteobacteria;c__Deltaproteobacteria;o__Oligoflexales;f__Oligoflexaceae;g__uncultured bacterium	0	0	0	0	0	0	0	0	0	0	0	0	0	0	0	0	0	0	0	0	0	0	0	0	0	0	0	0	0	0	0	0	0	0	0	0	0	0	0	0	0	0	0	0	0	0	0	0	0
k__Bacteria;p__Proteobacteria;c__Deltaproteobacteria;o__Oligoflexales;f__Oligoflexaceae;g__uncultured	7.15538e-05	0	0.000229709	3.2231e-05	2.53213e-05	0	5.19987e-05	0.00028324	8.25355e-05	0.00026602	0	4.87068e-05	0.000217723	0.000178364	7.5805e-05	0.000115766	3.4274e-05	0.000339659	0.000303658	0	0	0	0	1.91088e-05	5.25307e-05	2.35871e-05	0.000411297	0	0	0	0	0	0	0	0	0	0	0	0	0	0	0	0	0	0	0	0	0	0
k__Bacteria;p__Proteobacteria;c__Deltaproteobacteria;o__Oligoflexales;f__Oligoflexaceae;g__Silvanigrella	3.57769e-05	0	0	0	7.59638e-05	0	0	0	0	0	7.98053e-05	0	0	0	0	5.14516e-05	0	0	0	0	0	0	0	1.91088e-05	5.25307e-05	0	0	0	0	0	0	0	0	0	0	0	0	0	0	0	0	0	0	0	0	0	0	0	0
k__Bacteria;p__Proteobacteria;c__Deltaproteobacteria;o__Oligoflexales;f__Oligoflexaceae;g__Oligoflexus	0	0	0	0	0	0	0	4.04629e-05	4.12677e-05	0	0	0	7.25742e-05	0.000178364	7.5805e-05	0.000501653	0.000422712	0.000452878	0.000469289	0	0	0	0	0	0	0	0	0	0	0	0	0	0	0	0	0	0	0	0	0	0	0	0	0	0.000474834	0	0	0	0
k__Bacteria;p__Proteobacteria;c__Deltaproteobacteria;o__Oligoflexales;f__053A03-B-DI-P58;g__uncultured delta proteobacterium	0	0	0	0	0	0	0	0	0	0	0	0	0	0	0	0	0	1.1322e-05	0	0	0	0	0	0	0	0	0	0	0	0	0	0	0	0	0	0	0	0	0	0	0	0	0	0	0	0	0	0	0
k__Bacteria;p__Proteobacteria;c__Deltaproteobacteria;o__Oligoflexales;f__053A03-B-DI-P58;g__uncultured bacterium	0	0	0	0	0	0	0	0	0	0	0	0	0	0	0	0	1.14247e-05	3.39659e-05	0	0	0	0	0	0	0	0	0	0	0	0	0	0	0	0	0	0	0	0	0	0	0	0	0	0	0	0	0	0	0
k__Bacteria;p__Proteobacteria;c__Deltaproteobacteria;o__Oligoflexales;f__0319-6G20;g__uncultured Syntrophobacteraceae bacterium	0	0	0	0	0	0	3.8999e-05	0	0	0	0	0	0	0	0	2.57258e-05	0	0	2.76052e-05	0	0	0	0	0	0	0	0	0	0	0	0	0	0	0	0	0	0	0	0	0	0	0	0	0	0	0	0	0	0
k__Bacteria;p__Proteobacteria;c__Deltaproteobacteria;o__Oligoflexales;f__0319-6G20;g__uncultured soil bacterium	0.000107331	0	3.82848e-05	0	5.06425e-05	0	6.49984e-05	0	0	0.000295578	0	0	7.25742e-05	0	0	1.28629e-05	0	1.1322e-05	0	0	0	0	0	5.73263e-05	0	0	0	0	0	0	0	0	0	0	0	0	0	0	0	0	0	0	0	0	0	0	0	0	0
k__Bacteria;p__Proteobacteria;c__Deltaproteobacteria;o__Oligoflexales;f__0319-6G20;g__uncultured proteobacterium	0	0	0	0	1.26606e-05	0	0.000116997	4.04629e-05	0	5.91156e-05	0	0	0	0	0	0	0	0	0	0	0	0	0	0	0	0	0	0	0	0	0	0	0	0	0	0	0	0	0	0	0	0	0	0	0	0	0	0	0
k__Bacteria;p__Proteobacteria;c__Deltaproteobacteria;o__Oligoflexales;f__0319-6G20;g__uncultured Geoalkalibacter sp.	7.15538e-05	0	0	0	0	0	0	0	0	2.95578e-05	0	0	0	0	0	2.57258e-05	0	0	6.90131e-05	0	0	0	0	0	0	0	0	0	0	0	0	0	0	0	0	0	0	0	0	0	0	0	0	0	0	0	0	0	0
k__Bacteria;p__Proteobacteria;c__Deltaproteobacteria;o__Oligoflexales;f__0319-6G20;g__uncultured delta proteobacterium	0	0	0	3.2231e-05	0	0	7.79981e-05	0	8.25355e-05	0.000325136	3.99026e-05	0	0	0	3.79025e-05	0.000115766	0	5.66098e-05	0.000455487	0	0	0	0	1.91088e-05	0	0	0	0	0	0	0	0	0	0	0	0	0	0	0	0	0	0	0	0	0	0	0	0	0
k__Bacteria;p__Proteobacteria;c__Deltaproteobacteria;o__Oligoflexales;f__0319-6G20;g__uncultured bacterium	0.00121641	0.00133213	0.000803982	0.000128924	0.000746977	5.59097e-05	0.00207995	0.000526018	0.00107296	0.00218728	0.000678345	0.000340948	0.000725742	0.00115937	0.000189512	0.00258544	7.99726e-05	0.000679317	0.00327122	0	0	0.000393159	5.30377e-05	0.000592372	0.000315184	0.000259458	0.000274198	0	0	0	0	0	0	0	0	0	0	0	0	0	0	0	0	0	0	0	0.000194908	0	0
k__Bacteria;p__Proteobacteria;c__Deltaproteobacteria;o__Oligoflexales;f__0319-6G20;g__metagenome	0.000143108	0	0	3.2231e-05	0.000126606	0	3.8999e-05	8.09258e-05	4.12677e-05	0.000443367	7.98053e-05	7.30603e-05	0.000435445	0.000445911	3.79025e-05	0.000514516	6.85479e-05	7.92537e-05	0.000496894	0	0	0	0	5.73263e-05	0	0.000141523	0	0	0	0	0	0.000644221	0	0	0	0	0	0	0	0	0	0	0	0	0	0	0	0	0
k__Bacteria;p__Proteobacteria;c__Deltaproteobacteria;o__Oligoflexales;f__0319-6G20;g__Bdellovibrionales bacterium GWC1_52_8	3.57769e-05	0	0	0	0	0	2.59994e-05	0	0	0	0	0	0	0	0	0	0	0	0	0	0	0	0	0	0	0	0	0	0	0	0	0	0	0	0	0	0	0	0	0	0	0	0	0	0	0	0	0	0
k__Bacteria;p__Proteobacteria;c__Deltaproteobacteria;o__Oligoflexales;f__0319-6G20;g__bacterium enrichment culture clone auto112_4W	0.00103753	0.000142728	3.82848e-05	6.44621e-05	0.000101285	0	0.000220994	8.09258e-05	0	5.91156e-05	0	0	0	0	0	0.000102903	0	0	0	0	0	0.000112331	0	0.00015287	0	0	0	0	0	0	0	0	0	0	0	0	0	0	0	0	0	0	0	0	0	0	0	0	0
k__Bacteria;p__Proteobacteria;c__Deltaproteobacteria;o__NB1-j;f__uncultured delta proteobacterium;g__uncultured delta proteobacterium	0	0	0	0	0	0	0	0	0	0	0.000279318	0	0	0	0	0	1.14247e-05	4.52878e-05	0	0	0	0	0	0	0	0	0	0	0	0	0	0	0	0	0	0	0	0	0	0	0	0	0	0	0	0	0	0	0
k__Bacteria;p__Proteobacteria;c__Deltaproteobacteria;o__NB1-j;f__uncultured bacterium;g__uncultured bacterium	0	0	0	0	0	0	0	0	0.000412677	0.000147789	0.00167591	7.30603e-05	7.25742e-05	0	0	0	0.000205644	0.000203795	0	0	0	0	0	0	0	0	0	0	0	0	0	0	0	0	0	0	0	0	0	0	0	0	0	0	0	0	0	0	0
k__Bacteria;p__Proteobacteria;c__Deltaproteobacteria;o__Myxococcales;f__Vulgatibacteraceae;g__Vulgatibacter	0	0	0	0	1.26606e-05	0	2.59994e-05	0	0	0	0	0	0	0.000267547	0	0	0	5.66098e-05	0	0	0	5.61656e-05	0	0	0	0	0	0	0	0	0	0	0	0	0	0	0	0	0	0	0	0	0	0	0	0	0	0	0
k__Bacteria;p__Proteobacteria;c__Deltaproteobacteria;o__Myxococcales;f__VHS-B3-70;g__uncultured bacterium	0	0	0	0	0	0	0	0	0.000123803	0	0	0	0	0	0	2.57258e-05	0	0	0	0	0	0	0	0	0	0	0	0	0	0	0	0	0	0	0	0	0	0	0	0	0	0	0	0	0	0	0	0	0
k__Bacteria;p__Proteobacteria;c__Deltaproteobacteria;o__Myxococcales;f__uncultured;g__uncultured delta proteobacterium	0	0	0	0	0	0	0	0	0.000165071	2.95578e-05	0	0	0	0	1.89512e-05	0	2.28493e-05	0	0	0	0	0	0	0	0	0	0	0	0	0	0	0	0	0	0	0	0	0	0	0	0	0	0	0	0	0	0	0	0
k__Bacteria;p__Proteobacteria;c__Deltaproteobacteria;o__Myxococcales;f__uncultured;g__uncultured bacterium	0.000107331	0	3.82848e-05	0	1.26606e-05	0	7.79981e-05	0	0.00144437	0.000236463	0	7.30603e-05	0.000145148	0	0.000132659	0.000527379	7.99726e-05	0.000237761	0.000165631	0	0	0.00019658	0	0.000171979	0	2.35871e-05	0	0	0	0	0	0	0	0	0	0	0	0.000366439	0	7.00313e-05	0	0	0	0	0.000474834	0	0	0	0
k__Bacteria;p__Proteobacteria;c__Deltaproteobacteria;o__Myxococcales;f__uncultured;g__metagenome	0	0	0	0	1.26606e-05	0	2.59994e-05	0	0.000453945	0.000384252	0	0	0	0	0	0	0	6.79317e-05	1.38026e-05	0	0	0	0	3.82175e-05	0	0	0.000137099	0	0	0	0	0	0	0	0	0	0	0	0	0	0	0	0	0	0	0	0	0	0
k__Bacteria;p__Proteobacteria;c__Deltaproteobacteria;o__Myxococcales;f__uncultured bacterium;g__uncultured bacterium	0	0	0	0	0	0	0	0	8.25355e-05	2.95578e-05	0	0	0	0	0	2.57258e-05	2.28493e-05	0	1.38026e-05	0	0	0	0	1.91088e-05	0	0	0	0	0	0	0	0	0	0	0	0	0	0	0	0	0	0	0	0	0	0	0	0	0
k__Bacteria;p__Proteobacteria;c__Deltaproteobacteria;o__Myxococcales;f__Sandaracinaceae;g__uncultured	0	0	0	0	2.53213e-05	0	0	0	0.000701552	0.00121187	0.000279318	0.000267888	0.000435445	0.000535093	7.5805e-05	0.00119625	0.000159945	0.0009284	0.00100759	0	0	0	0	0.000114653	0	0	0.000411297	0	0	0	0	0	0	0	0	0	0	0	0	0	0	0	0	0.00013267	0.00258521	0	4.8727e-05	0.000857246	0
k__Bacteria;p__Proteobacteria;c__Deltaproteobacteria;o__Myxococcales;f__Sandaracinaceae;g__Sandaracinus	0	0	0	0	0	0	0	0	0.000330142	8.86734e-05	0	2.43534e-05	0	0	0	2.57258e-05	0	6.79317e-05	0.000193237	0	0	0	0	3.82175e-05	0	0	0	0	0	0	0	0	0	0	0	0	0	0	0	0	0	0	0	0	0	0	0	0	0
k__Bacteria;p__Proteobacteria;c__Deltaproteobacteria;o__Myxococcales;f__Polyangiaceae;g__uncultured bacterium	0	0	0	0	1.26606e-05	0	0	0	0	0	0	0	0	0	0	0	0	0	2.76052e-05	0	0	0	0	0	0	0	0	0	0	0	0	0	0	0	0	0	0	0	0	0	0	0	0	0	0	0	0	0	0
k__Bacteria;p__Proteobacteria;c__Deltaproteobacteria;o__Myxococcales;f__Polyangiaceae;g__uncultured	0	9.5152e-05	0	0	3.79819e-05	0	0	0	0.000206339	0.000502483	0	0	0	0	0.000492732	0.00110621	0.000274192	0.00115484	2.76052e-05	0	0	0	0	3.82175e-05	0	0	0	0	0.000324289	0	0	0	0	0	0	0	0	0	0	0	0	0	0	0	0	0	0	0	0
k__Bacteria;p__Proteobacteria;c__Deltaproteobacteria;o__Myxococcales;f__Polyangiaceae;g__Sorangium	0	0	0	0	0	0	0	0	4.12677e-05	5.91156e-05	0	0	0	0	0	0	7.99726e-05	5.66098e-05	0	0	0	0	0	1.91088e-05	0	0	0	0	0	0	0	0	0	0	0	0	0	0	0	0.00107381	0	0	0	0	0	0	0	0	8.93056e-05
k__Bacteria;p__Proteobacteria;c__Deltaproteobacteria;o__Myxococcales;f__Polyangiaceae;g__Polyangium	0	0	0	0	0	0	0	0	0.000206339	0	0	0	0	0	1.89512e-05	0.000218669	0.000159945	0.00040759	1.38026e-05	0	0	0	0	0	0	0	0	0	0	0	0	0	0	0	0	0	0	0	0	0	0	0	0	0	0	0	0	0	0
k__Bacteria;p__Proteobacteria;c__Deltaproteobacteria;o__Myxococcales;f__Polyangiaceae;g__Pajaroellobacter	0.00286215	0.000285456	0.00141654	0	0.000430461	0	0.000974976	0.000485555	0.00185705	0.00162568	0.000239416	9.74137e-05	0	0.000178364	0.000113707	0.0011448	0.00017137	0.0011888	0.000234645	8.23689e-05	0	0.00205004	0	0.00340136	0.000420245	0.000707614	0.000685495	0	0	0	0	0	0	0	0	0	0	0	0	0	0	0	0	0	0	0	0	0	0
k__Bacteria;p__Proteobacteria;c__Deltaproteobacteria;o__Myxococcales;f__Polyangiaceae;g__Minicystis	0	0	0	0	0	0	0	0	8.25355e-05	8.86734e-05	0	2.43534e-05	0	0	0	1.28629e-05	2.28493e-05	0.000158507	0	0	0	0	0	3.82175e-05	0	0	0	0	0	0	0	0	0	0	0	0	0	0	0	0	0	0	0	0	0	0	0	0	0
k__Bacteria;p__Proteobacteria;c__Deltaproteobacteria;o__Myxococcales;f__Polyangiaceae;g__Labilithrix	0	0	0	0	0	0	0	0	0	0	0	0	0	0.000178364	0	0	0	0	0	0	0	0	0	0	0	0	0	0	0	0	0	0	0	0	0	0	0	0	0	0	0	0	0	0	0	0	0	0	0
k__Bacteria;p__Proteobacteria;c__Deltaproteobacteria;o__Myxococcales;f__Polyangiaceae;g__Chondromyces	0	0	0	0	0	0	0	0	0	0	0	0	0	0	0	0	0	2.26439e-05	0	0	0	0	0	0	0	0	0	0	0	0	0	0	0	0	0	0	0	0	0	0	0	0	0	0	0	0	0	0	0
k__Bacteria;p__Proteobacteria;c__Deltaproteobacteria;o__Myxococcales;f__Polyangiaceae;g__Byssovorax	0	4.7576e-05	0	0	0	0	0	0	0	0	0	0	0	0	0	0	1.14247e-05	0	0	0	0	0	0	0	0	0	0	0	0	0	0	0	0	0	0	0	0	0	0	0	0	0	0	0	0	0	0	0	0
k__Bacteria;p__Proteobacteria;c__Deltaproteobacteria;o__Myxococcales;f__Polyangiaceae;g__Aetherobacter	0	0	0	0	0	0	0	4.04629e-05	0	0.000147789	0	0	0	0	7.5805e-05	2.57258e-05	3.4274e-05	0.000169829	0	0	0	0	0	3.82175e-05	0	2.35871e-05	0	0	0	0	0	0	0	0	0	0	0	0	0	0	0	0	0	0	0	0	0	0	0
k__Bacteria;p__Proteobacteria;c__Deltaproteobacteria;o__Myxococcales;f__Phaselicystidaceae;g__Phaselicystis	0	0	0	0	5.06425e-05	0	0	0	0.000825355	0.000827619	0.000119708	2.43534e-05	7.25742e-05	0	7.5805e-05	0.000617419	5.71233e-05	0.000101898	0.000207039	0	0	2.80828e-05	0	0.00015287	0	0	0	0	0	0	0	0	0	0	0	0	0	0	0	0	0	0	0	0	0.000290176	0	0	0	0.000580487
k__Bacteria;p__Proteobacteria;c__Deltaproteobacteria;o__Myxococcales;f__P3OB-42;g__uncultured soil bacterium	0	0	0	0	0	0	0	0	0	0	0	0	0	0	0	2.57258e-05	0	0	0	0	0	0	0	0	0	0	0	0	0	0	0	0	0	0	0	0	0	0	0	0	0	0	0	0	0	0	0	0	0
k__Bacteria;p__Proteobacteria;c__Deltaproteobacteria;o__Myxococcales;f__P3OB-42;g__uncultured Myxococcales bacterium	0	0	0	0	0	0	0	0	8.25355e-05	0	0	0	0	0	0	0	1.14247e-05	2.26439e-05	0	0	0	0	0	0	0	0	0	0	0	0	0	0	0	0	0	0	0	0	0	0	0	0	0	0	0	0	0	0	0
k__Bacteria;p__Proteobacteria;c__Deltaproteobacteria;o__Myxococcales;f__P3OB-42;g__uncultured delta proteobacterium	0	0	0	0	2.53213e-05	0	0	0	0	2.95578e-05	0	0	0	0	0	5.14516e-05	0	0	0	0	0	0	0	0	0	0	0	0	0	0	0	0	0	0	0	0	0	0	0	0	0	0	0	0	0	0	0	0	0
k__Bacteria;p__Proteobacteria;c__Deltaproteobacteria;o__Myxococcales;f__P3OB-42;g__uncultured Cystobacterineae bacterium	0	0	0	0	1.26606e-05	0	0	8.09258e-05	0	0.000118231	0	0	0	0	1.89512e-05	9.00403e-05	0	0	6.90131e-05	0	0	0	0	0	0	0	0	0	0	0	0	0	0	0	0	0	0	0	0	0	0	0	0	0	0	0	0	0	0
k__Bacteria;p__Proteobacteria;c__Deltaproteobacteria;o__Myxococcales;f__P3OB-42;g__uncultured bacterium	0.000214661	0	0.000191424	0	5.06425e-05	0	0.000129997	4.04629e-05	0.000330142	0.000472925	0.000199513	0	0	8.91822e-05	5.68537e-05	0.000257258	0.000148521	0.000498166	0.000455487	0	0	2.80828e-05	0.000106075	7.64351e-05	0	4.71743e-05	0.000137099	0	0	0	0	0	0.00163856	0	0	0	0	0	0	0.00226434	0	0	0	0	0	0	0.00231453	0	0
k__Bacteria;p__Proteobacteria;c__Deltaproteobacteria;o__Myxococcales;f__P3OB-42;g__metagenome	0	0	0	0	0	0	0	0	0	0	0	0	0	8.91822e-05	0	5.14516e-05	0	1.1322e-05	5.52105e-05	0	0	0	0	0	0	0	0	0	0	0	0	0	0	0	0	0	0	0	0	0	0	0	0	0	0	0	0	0	0
k__Bacteria;p__Proteobacteria;c__Deltaproteobacteria;o__Myxococcales;f__Nannocystaceae;g__uncultured bacterium	0	0	0	0	0	0	0	0	4.12677e-05	0	0	0	0	0	0	0	1.14247e-05	0	0	0	0	0	0	0	0	0	0	0	0	0	0	0	0	0	0	0	0	0	0	0	0	0	0	0	0	0	0	0	0
k__Bacteria;p__Proteobacteria;c__Deltaproteobacteria;o__Myxococcales;f__Nannocystaceae;g__Nannocystis	0	0	0	0	3.79819e-05	0	0	0	0	0	7.98053e-05	7.30603e-05	0.000145148	0.000178364	0	6.43145e-05	4.56986e-05	0.000215117	4.14079e-05	0	0	0	0	0	0	0	0	0	0	0	0	0	0	0	0	0	0	0	0	0	0	0	0	0	0	0	0	0	0
k__Bacteria;p__Proteobacteria;c__Deltaproteobacteria;o__Myxococcales;f__Nannocystaceae;g__metagenome	0	0	0	0	0	0	0	0	8.25355e-05	0	0	0	0	0	0	0	3.4274e-05	0.000554776	4.14079e-05	0	0	0	0	0	0	0	0	0	0	0	0	0	0	0	0	0	0	0	0	0	0	0	0	0	0	0	0	0	0
k__Bacteria;p__Proteobacteria;c__Deltaproteobacteria;o__Myxococcales;f__Myxococcaceae;g__uncultured	0	0	0	0	0	0	0	0	0	5.91156e-05	0	0	0	0	0	1.28629e-05	0	0	1.38026e-05	0	0	0	0	0	0	0	0	0	0	0	0	0	0	0	0	0	0	0	0	0	0	0	0	0	0	0	0	0	0
k__Bacteria;p__Proteobacteria;c__Deltaproteobacteria;o__Myxococcales;f__Myxococcaceae;g__Myxococcus	0	0	0	0	0	0	0	0	4.12677e-05	0	0	0	0	0	0	3.85887e-05	2.28493e-05	1.1322e-05	1.38026e-05	0	0	0	0	0	0	0	0	0	0	0	0	0	0	0	0	0	0	0	0	0	0	0	0	0	0	0	0	0	0
k__Bacteria;p__Proteobacteria;c__Deltaproteobacteria;o__Myxococcales;f__Myxococcaceae;g__Corallococcus	0	0	0	6.44621e-05	1.26606e-05	0	0	0	8.25355e-05	0.000147789	0	0	0	0	3.79025e-05	5.14516e-05	0.000102822	0.000101898	2.76052e-05	0	0	0.000112331	0	0	0	0	0	0	0	0	0	0	0	0	0	0	0	0	0	0	0	0	0	0	0	0	0	0	0
k__Bacteria;p__Proteobacteria;c__Deltaproteobacteria;o__Myxococcales;f__Myxococcaceae;g__Aggregicoccus	0	0	0	0	0	0	0	0	0.000165071	0	0	0	0	0	0	2.57258e-05	0	0	2.76052e-05	0	0	0	0	0	0	0	0	0	0	0	0	0	0	0	0	0	0	0	0	0	0	0	0	0	0	0	0	0	0
k__Bacteria;p__Proteobacteria;c__Deltaproteobacteria;o__Myxococcales;f__MSB-4B10;g__uncultured bacterium	0	0	0	0	0	0	0	0	0.000165071	8.86734e-05	0	0	0	0	0	0	0	2.26439e-05	0.000110421	0	0	0	0	0	0	0	0	0	0	0	0	0	0	0	0	0	0	0	0	0.000887063	0	0	0	0	0	0	0	0	0
k__Bacteria;p__Proteobacteria;c__Deltaproteobacteria;o__Myxococcales;f__mle1-27;g__uncultured Sorangiineae bacterium	0	0	0	0	1.26606e-05	0	0	0	0	0.00026602	0	0	0	0	0	0	0	0	0	0	0	0	0	0	0	0	0	0	0	0	0	0	0	0	0	0	0	0	0	0	0	0	0	0	0	0	0	0	0
k__Bacteria;p__Proteobacteria;c__Deltaproteobacteria;o__Myxococcales;f__mle1-27;g__uncultured proteobacterium	0	0	7.65697e-05	0	0	0	0	0	4.12677e-05	0	0	0	0	0	0	0	0	0	0	0	0	0	0	0	0	0	0	0	0	0	0	0	0	0	0	0	0	0	0	0	0	0	0	0	0	0	0	0	0
k__Bacteria;p__Proteobacteria;c__Deltaproteobacteria;o__Myxococcales;f__mle1-27;g__uncultured Polyangiaceae bacterium	0	0	0	0	0	0	0	0	0	5.91156e-05	0	0	0	8.91822e-05	0	0	0	1.1322e-05	0	0	0	0	0	0	0	0	0.000137099	0	0	0	0	0	0	0	0	0	0	0	0	0	0	0	0	0	0	0	0	0	0
k__Bacteria;p__Proteobacteria;c__Deltaproteobacteria;o__Myxococcales;f__mle1-27;g__uncultured Myxococcales bacterium	0	0	0	0	0	0	0	0	0	0	0	0	0	0	3.79025e-05	0	0	0	0	0	0	0	0	0	0	0	0	0	0	0	0	0	0	0	0	0	0	0	0	0	0	0	0	0	0	0	0	0	0
k__Bacteria;p__Proteobacteria;c__Deltaproteobacteria;o__Myxococcales;f__mle1-27;g__uncultured delta proteobacterium	0	0	3.82848e-05	0	0	0	0	0	0.000247606	0.000295578	0	0	0	0	0	9.00403e-05	0	0	0.000207039	0	0	0	0	0.00015287	0	0	0	0	0	0	0	0	0	0	0	0	0	0	0	0	0	0	0	0	0	0	0	0	0
k__Bacteria;p__Proteobacteria;c__Deltaproteobacteria;o__Myxococcales;f__mle1-27;g__uncultured bacterium	0	0	0	0	0	0	0	0	0.000949158	5.91156e-05	0	0	0	0	3.79025e-05	0.000231532	0	2.26439e-05	0.000207039	0	0	0	0	3.82175e-05	0	0	0	0	0	0	0	0	0	0	0	0	0	0	0	0	0	0	0	0	0	0	0	0	0
k__Bacteria;p__Proteobacteria;c__Deltaproteobacteria;o__Myxococcales;f__mle1-27;g__metagenome	0	0	0	0	0	0	0	0	0.000742819	0.000177347	0	0	0	0	3.79025e-05	0.000282984	0	0	0	0	0	0	0	0	0	0	0	0	0	0	0	0	0	0	0	0	0	0	0	0	0	0	0	0	0	0	0	0	0
k__Bacteria;p__Proteobacteria;c__Deltaproteobacteria;o__Myxococcales;f__KD3-10;g__uncultured bacterium	0	0	0	0	0	0	1.29997e-05	0	0.000453945	2.95578e-05	0	0	0	0	0	9.00403e-05	0	0.000158507	0.000165631	0	0	0	0	0	0	0	0	0	0	0	0	0	0	0	0	0	0	0	0	0	0	0	0	0	0	0	0	0	0
k__Bacteria;p__Proteobacteria;c__Deltaproteobacteria;o__Myxococcales;f__KD3-10;g__uncultured Archangiaceae bacterium	7.15538e-05	0	0	0	2.53213e-05	0	1.29997e-05	0	4.12677e-05	0.00144833	0.000239416	0	7.25742e-05	0.000267547	0	1.28629e-05	0	6.79317e-05	0	0	0	2.80828e-05	0	0.000363067	0	0	0	0	0	0	0	0	0	0	0	0	0	0	0	0	0	0	0	0	0	0	0	0	0
k__Bacteria;p__Proteobacteria;c__Deltaproteobacteria;o__Myxococcales;f__KD3-10;g__metagenome	0	0	0	0	0	0	0	0	0	0	0	0	0	0	0	0	0	1.1322e-05	0	0	0	0	0	0	0	0	0	0	0	0	0	0	0	0	0	0	0	0	0	0	0	0	0	0	0	0	0	0	0
k__Bacteria;p__Proteobacteria;c__Deltaproteobacteria;o__Myxococcales;f__Haliangiaceae;g__Haliangium	0.000143108	4.7576e-05	0.000574273	3.2231e-05	0.000493765	0	0.00127397	0.000323703	0.0118851	0.00765547	0.000638442	0.000219181	0.000290297	0.000445911	0.000360074	0.00427048	0.000605507	0.00251347	0.00303658	0	0	0.00112331	0.000132594	0.00246503	0.00039398	0.000400981	0.000822594	0	0	0	0	0	0	0	0	0	0	0	0	0.00126056	0.000248194	0	0.000185672	0	0	0	0	6.76773e-05	0
k__Bacteria;p__Proteobacteria;c__Deltaproteobacteria;o__Myxococcales;f__Eel-36e1D6;g__uncultured organism	0	0	0	0	0	0	0	0	0	2.95578e-05	0	0	0	0	0	0	0	0	0	0	0	0	0	0	0	0	0	0	0	0	0	0	0	0	0	0	0	0	0	0	0	0	0	0	0	0	0	0	0
k__Bacteria;p__Proteobacteria;c__Deltaproteobacteria;o__Myxococcales;f__Blfdi19;g__uncultured soil bacterium	0	0	0	0	0	0	0	0	0	0	0	9.74137e-05	7.25742e-05	0	3.79025e-05	0.000154355	4.56986e-05	0.000101898	2.76052e-05	0	0	0	0	0	0	0	0	0	0	0	0	0	0	0	0	0	0	0	0	0	0	0	0	0	0	0	0	0	0
k__Bacteria;p__Proteobacteria;c__Deltaproteobacteria;o__Myxococcales;f__Blfdi19;g__uncultured Firmicutes bacterium	0	0	0	0	3.79819e-05	0	0.000129997	0	0	0	7.98053e-05	0	0	0	0	0	0	0	4.14079e-05	0	0	0	0	0	0	2.35871e-05	0	0	0	0	0	0	0	0	0	0	0	0	0	0	0	0	0	0	0	0	0	0	0
k__Bacteria;p__Proteobacteria;c__Deltaproteobacteria;o__Myxococcales;f__Blfdi19;g__uncultured delta proteobacterium	7.15538e-05	0	3.82848e-05	0.000128924	0	0	1.29997e-05	0	0	5.91156e-05	0.000159611	7.30603e-05	0	0.000356729	0	0	3.4274e-05	0.00011322	0	0	0	0	0	0	0	0	0	0	0	0	0	0	0	0	0	0	0	0	0	0	0	0	0	0	0	0	0	0	0
k__Bacteria;p__Proteobacteria;c__Deltaproteobacteria;o__Myxococcales;f__Blfdi19;g__uncultured Cystobacterineae bacterium	0	0	0	0	0	0	0	0	0	2.95578e-05	0	0	0	0	0	0	0	0.000158507	9.66184e-05	0	0	0	0	0	0	0	0	0	0	0	0	0	0	0	0	0	0	0	0	0	0	0	0	0	0	0	0	0	0
k__Bacteria;p__Proteobacteria;c__Deltaproteobacteria;o__Myxococcales;f__Blfdi19;g__uncultured bacterium	0	0	0	0	1.26606e-05	0	0.000207995	0	0	0.000147789	7.98053e-05	2.43534e-05	7.25742e-05	0	3.79025e-05	0.000411613	2.28493e-05	0.000317015	0.000124224	0	0	2.80828e-05	0	0	0	0	0	0	0	0	0	0	0	0	0	0	0	0	0	0.0003735	0	0	0	0	0	0	0	0	0
k__Bacteria;p__Proteobacteria;c__Deltaproteobacteria;o__Myxococcales;f__Blfdi19;g__metagenome	0	0	0	0	0	0	0	0	0.00037141	2.95578e-05	0.000199513	4.87068e-05	7.25742e-05	0	0	0.000295847	0	1.1322e-05	0.000207039	0	0	0	0	0	0	0	0	0	0	0	0	0	0	0	0	0	0	0	0	0	0	0	0	0	0	0	0	0	0
k__Bacteria;p__Proteobacteria;c__Deltaproteobacteria;o__Myxococcales;f__BIrii41;g__uncultured proteobacterium	0	0	0	0	0	0	0	0	0.000123803	8.86734e-05	0	0	0	0	0	0	0	0	0	0	0	0	0	0	0	0	0	0	0	0	0	0	0	0	0	0	0	0	0	0	0	0	0	0	0	0	0	0	0
k__Bacteria;p__Proteobacteria;c__Deltaproteobacteria;o__Myxococcales;f__BIrii41;g__uncultured Polyangiaceae bacterium	0	0	0	0	0	0	0	0	8.25355e-05	0	0	0	0	0	0	0	0	0	0	0	0	0	0	0	0	0	0	0	0	0	0	0	0	0	0	0	0	0	0	0	0	0	0	0	0	0	0	0	0
k__Bacteria;p__Proteobacteria;c__Deltaproteobacteria;o__Myxococcales;f__BIrii41;g__uncultured delta proteobacterium	0	0	0	0	0	0	0	0	0	0	0	0	0	0	0	5.14516e-05	4.56986e-05	0.00011322	4.14079e-05	0	0	0	0	0	0	0	0	0	0	0	0	0	0	0	0	0	0	0	0	0	0	0	0	0	0	0	0	0.000631655	0
k__Bacteria;p__Proteobacteria;c__Deltaproteobacteria;o__Myxococcales;f__BIrii41;g__uncultured bacterium	0	0	0	0	1.26606e-05	0	0	0	0.0011555	0.00106408	0.000319221	2.43534e-05	0.000290297	0	5.68537e-05	0.000192943	3.4274e-05	0.000418912	0.000151829	0	0	0	0	7.64351e-05	0	0	0	0	0	0	0	0	0	0	0	0	0	0	0	0	0	0	0	0	0	0	0	0	0
k__Bacteria;p__Proteobacteria;c__Deltaproteobacteria;o__Myxococcales;f__BIrii41;g__metagenome	0	0	3.82848e-05	0	1.26606e-05	0	0	0	8.25355e-05	0.000295578	0	2.43534e-05	0	0	0	1.28629e-05	1.14247e-05	2.26439e-05	0	0	0	2.80828e-05	0	0.000171979	2.62653e-05	0	0.00109679	0	0	0	0	0	0	0	0	0	0	0	0	0	0	0	0	0	0	0	0	0	0
k__Bacteria;p__Proteobacteria;c__Deltaproteobacteria;o__Myxococcales;f__bacteriap25;g__unidentified	0	0	0	0	0	0	0	0	4.12677e-05	2.95578e-05	0	0	0	0	0	0	0	0	0	0	0	0	0	0	0	0	0	0	0	0	0	0	0	0	0	0	0	0	0	0	0	0	0	0	0	0	0	0	0
k__Bacteria;p__Proteobacteria;c__Deltaproteobacteria;o__Myxococcales;f__bacteriap25;g__uncultured Syntrophobacterales bacterium	0	0	0	0	0	0	0	0	0	0	0	0	0	0	0	0	0	4.52878e-05	0	0	0	0	0	0	0	0	0	0	0	0	0	0	0	0	0	0	0	0	0	0	0	0	0	0	0	0	0	0	0
k__Bacteria;p__Proteobacteria;c__Deltaproteobacteria;o__Myxococcales;f__bacteriap25;g__uncultured proteobacterium	0	0	0	0	0	0	0	0	0	0	0.000319221	0	0.000217723	0	0	0	0	1.1322e-05	0	0	0	0	0	0	0	0	0	0	0	0	0	0	0	0	0	0	0	0	0	0	0	0	0	0	0	0	0	0	0
k__Bacteria;p__Proteobacteria;c__Deltaproteobacteria;o__Myxococcales;f__bacteriap25;g__uncultured delta proteobacterium	0	0	0	0	0	0	0	0	8.25355e-05	0	0	0	0	0	0	0	0	1.1322e-05	0.000138026	0	0	0	0	0	0	0	0	0	0	0	0	0	0	0	0	0	0	0	0	0	0	0	0	0	0	0	0	0	0
k__Bacteria;p__Proteobacteria;c__Deltaproteobacteria;o__Myxococcales;f__bacteriap25;g__uncultured bacterium	0	0	0	0	0	0	0	0	0.00156817	0.000738945	0.00678345	0.000657542	0.000290297	0	3.79025e-05	6.43145e-05	7.99726e-05	0.000396268	0.00026225	0	0	0	0	3.82175e-05	0	0	0	0	0	0	0	0	0	0	0	0	0	0	0	0	0	0	0	0	0	0	0	0	0
k__Bacteria;p__Proteobacteria;c__Deltaproteobacteria;o__Myxococcales;f__bacteriap25;g__uncultured Acidobacteriales bacterium	0	0	0	0	0	0	0	0	0.000206339	0.000325136	0.00251387	0.000170474	7.25742e-05	0	0	2.57258e-05	3.4274e-05	0.00011322	0.000124224	0	0	0	0	3.82175e-05	0	0	0	0	0	0	0	0	0	0	0	0	0	0	0	0	0	0	0	0	0	0	0	0	0
k__Bacteria;p__Proteobacteria;c__Deltaproteobacteria;o__Myxococcales;f__bacteriap25;g__metagenome	0	0	0	0	0	0	0	0	0.000247606	0	0.000199513	0	0	0	0	0	0.00017137	0.000147185	0.000138026	0	0	0	0	0	0	0	0	0	0	0	0	0	0	0	0	0	0	0	0	0	0	0	0	0	0	0	0	0	0
k__Bacteria;p__Proteobacteria;c__Deltaproteobacteria;o__Myxococcales;f__bacteriap25;g__Deltaproteobacteria bacterium RIFCSPLOWO2_02_FULL_40_36	0	0	0	0	0	0	0	0	0	0	0	0	0	0	0	2.57258e-05	0	0	0	0	0	0	0	0	0	0	0	0	0	0	0	0	0	0	0	0	0	0	0	0	0	0	0	0	0	0	0	0	0
k__Bacteria;p__Proteobacteria;c__Deltaproteobacteria;o__Myxococcales;f__Archangiaceae;g__Vitiosangium	0	0	0	0	1.26606e-05	0	2.59994e-05	0	0.000123803	5.91156e-05	0	0	0	0	0	0	0	5.66098e-05	6.90131e-05	0	0	0	0	0	0	0	0	0	0	0	0	0	0	0	0	0	0	0	0	0	0	0	0	0	0	0	0	0	0
k__Bacteria;p__Proteobacteria;c__Deltaproteobacteria;o__Myxococcales;f__Archangiaceae;g__uncultured	0	0	0	0	0	0	0	0	0.000825355	0	0	0	0	0	0	2.57258e-05	0	0	5.52105e-05	0	0	0	0	0	0	0	0	0	0	0	0	0	0	0	0	0	0	0	0	0	0	0	0	0	0	0	0	0	0
k__Bacteria;p__Proteobacteria;c__Deltaproteobacteria;o__Myxococcales;f__Archangiaceae;g__Melittangium	0	0	0	0	0	0	0	0	0	0	0	0	0	0	0	0	0	0	0	0	0	0	0	0	0	0	0	0	0	0	0	0	0	0	0	0	0	0	0	0	0	0	0	0	0	0	0	0	0
k__Bacteria;p__Proteobacteria;c__Deltaproteobacteria;o__Myxococcales;f__Archangiaceae;g__Hyalangium	0	0	0	0	0	0	0	0	0.000825355	0	0	0	7.25742e-05	0	0	0	0.000102822	0.000124541	0.000110421	0	0	0	0	0	0	0	0	0	0	0	0	0	0	0	0	0	0	0.00111077	0	0	0	0	0	0	0	0	0	0	0
k__Bacteria;p__Proteobacteria;c__Deltaproteobacteria;o__Myxococcales;f__Archangiaceae;g__Cystobacter	0	0	0	0	0	0	0	0	0	0	0	0	0	0	0	0	0	4.52878e-05	0	0	0	0	0	0	0	0	0	0	0	0	0	0	0	0	0	0	0	0	0	0	0	0	0	0	0	0	0	0	0
k__Bacteria;p__Proteobacteria;c__Deltaproteobacteria;o__Myxococcales;f__Archangiaceae;g__Archangium	0	0	0	0	0	0	0	0	4.12677e-05	0	0	0	0	0	0	0	0	3.39659e-05	0	0	0	0	0	3.82175e-05	0	2.35871e-05	0	0	0	0	0	0	0	0	0	0	0	0	0	0	0	0	0	0	0	0	0	0	0
k__Bacteria;p__Proteobacteria;c__Deltaproteobacteria;o__Myxococcales;f__Archangiaceae;g__Anaeromyxobacter	0.000536653	0	0.000229709	0	0.000126606	0	0.000493988	0.000121389	0.000949158	0.00171435	7.98053e-05	0	0	0	7.5805e-05	0.000463064	5.71233e-05	0.000192473	2.76052e-05	0	0	0.000112331	0	0.000515937	0	0.000283046	0.000137099	0	0	0	0	0	0	0	0	0	0	0	0	0	0	0	0	0	0	0	0	4.51182e-05	0
k__Bacteria;p__Proteobacteria;c__Deltaproteobacteria;o__Myxococcales;f__Amb-16S-1034;g__uncultured Polyangiaceae bacterium	0	4.7576e-05	0	0	0	0	0	0	0	0.000532041	3.99026e-05	4.87068e-05	0	0	0	0	1.14247e-05	0.000339659	0	0	0	0	0	0.000114653	0	0	0	0	0	0	0	0	0	0	0	0	0	0	0	0	0	0	0	0	0	0	0	0	0
k__Bacteria;p__Proteobacteria;c__Deltaproteobacteria;o__Myxococcales;f__27F-1492R;g__uncultured delta proteobacterium	0	0	0	0	0	0	0	0	0	0	0	0	0	0	0	0.000115766	0	0	0	0	0	0	0	0	0	0	0	0	0	0	0	0	0	0	0	0	0	0	0	0	0	0	0	0	0	0	0	0	0
k__Bacteria;p__Proteobacteria;c__Deltaproteobacteria;o__Myxococcales;f__27F-1492R;g__uncultured bacterium	0	0	7.65697e-05	0	0	0	0.000116997	8.09258e-05	0	0.00130054	0	0	0	0	0	0	0	0	0	0	0	0	0	5.73263e-05	0	0	0	0	0	0	0	0	0	0	0	0	0	0	0	0	0	0	0	0	0	0	0	0	0
k__Bacteria;p__Proteobacteria;c__Deltaproteobacteria;o__MBNT15;f__uncultured Syntrophobacteraceae bacterium;g__uncultured Syntrophobacteraceae bacterium	0	0	0	0	0	0	0	0	0	5.91156e-05	0	0	0	0	0	0	0	0	0	0	0	0	0	0	0	0	0	0	0	0	0	0	0	0	0	0	0	0	0	0	0	0	0	0	0	0	0	0	0
k__Bacteria;p__Proteobacteria;c__Deltaproteobacteria;o__MBNT15;f__uncultured proteobacterium;g__uncultured proteobacterium	0	0	0	0	1.26606e-05	0	0	0	8.25355e-05	0.00026602	0.000119708	0.000170474	0	0	0	0	0.000251342	0.000667995	6.90131e-05	0	0	0	0	0	0	0	0	0	0	0	0	0	0	0	0	0	0	0	0	0	0	0	0	0	0	0	0	0	0
k__Bacteria;p__Proteobacteria;c__Deltaproteobacteria;o__MBNT15;f__uncultured delta proteobacterium;g__uncultured delta proteobacterium	0	0	0	0	0	0	0	0	0.000206339	0.000354694	0.000478832	7.30603e-05	0	0	0	0	7.99726e-05	0.000215117	9.66184e-05	0	0	0	0	0	0	0	0	0	0	0	0	0	0	0	0	0	0	0	0	0	0	0	0	0	0	0	0	0	0
k__Bacteria;p__Proteobacteria;c__Deltaproteobacteria;o__MBNT15;f__uncultured bacterium;g__uncultured bacterium	0	0	0	0	7.59638e-05	0	3.8999e-05	4.04629e-05	0.000288874	0.000354694	0.000678345	0.000121767	0	0	0	0	0.000274192	0.000747249	4.14079e-05	0	0	0	0	1.91088e-05	0	0	0	0	0	0	0	0	0	0	0	0	0	0	0	0	0	0	0	0	0	0	0	0	0
k__Bacteria;p__Proteobacteria;c__Deltaproteobacteria;o__MBNT15;f__uncultured Anaeromyxobacter sp.;g__uncultured Anaeromyxobacter sp.	0	0	0	0	0	0	0	0	0	0	0	0	0	0	0	0	0	3.39659e-05	0	0	0	0	0	0	0	0	0	0	0	0	0	0	0	0	0	0	0	0	0	0	0	0	0	0	0	0	0	0	0
k__Bacteria;p__Proteobacteria;c__Deltaproteobacteria;o__Desulfuromonadales;f__Sva1033;g__uncultured Pelobacter sp.	0	0	0	0	0	0	0	0	0	0	0	0	0	0	0	0	0	0	0	0	0	0	0	0	0	0	0	0	0	0	0	0	0	0	0	0	0	0	0	0	0	0	0	0	0	0.00597858	0	0	0
k__Bacteria;p__Proteobacteria;c__Deltaproteobacteria;o__Desulfuromonadales;f__Sva1033;g__uncultured bacterium	0	0	0	0	0	0	0	0	4.12677e-05	0	0	0	0	0	0	0	0	0	0	0	0	0	0	0	2.62653e-05	0	0	0	0	0	0	0.00108904	0	0.000508963	0	1.64528e-05	0.00242698	0.00247346	0	0.000303469	0	0	0	0	0	0	0.00148617	0	0
k__Bacteria;p__Proteobacteria;c__Deltaproteobacteria;o__Desulfuromonadales;f__Sva1033;g__Pelobacter sp. A3b3	0	0	0	0	0	0	0	0	4.12677e-05	0	0	0	0	0	0	0	0	0	0	0	0	0	0	0	0	0	0	0	0	0	0	0	0	0	0	0.000904903	0	0	0	0	0	0	0	0	0	0	0	0	0
k__Bacteria;p__Proteobacteria;c__Deltaproteobacteria;o__Desulfuromonadales;f__Geobacteraceae;g__Geothermobacter	0	0	0	0	0	0	0	0	0	0	0	0	0	0	0	0	0	0	0	0	0	0	0	0	0	0	0	0	0	0	0	0	0	0	0	0	0	0	0	0	0	0	0	0	0	0	0	0.000428623	0
k__Bacteria;p__Proteobacteria;c__Deltaproteobacteria;o__Desulfuromonadales;f__Geobacteraceae;g__Geobacter	0	0	0	0	0	0	0	0	0	0	0	0	0	0	3.79025e-05	0	0	0	0	0	0	0	0	0	0	0	0	0	0	0	0	0	0	0	0	0	0	0	0	0	0	0	0	0	0	0	0	0	0
k__Bacteria;p__Proteobacteria;c__Deltaproteobacteria;o__Desulfurellales;f__Desulfurellaceae;g__H16	0	0	0	0	0	0	0	0	0	0	0	0	0	0	0	0	0	0	0	0	0	0	0	0	0	0	0	0	0	0	0	0	0	0	0	0	0	0	0	0	0	0	0	0	0.00131898	0	0	0	0
k__Bacteria;p__Proteobacteria;c__Deltaproteobacteria;o__Desulfovibrionales;f__Desulfovibrionaceae;g__uncultured	0	0	0	0	0	0	0	0	0	0	0	0	0	0	0	0	0	0	0	0.00092665	0.000545086	0	0	0	0.000131327	0	0	0	0	0	0	0	0	0	0	0	0	0	0	0	0	0	0	0	0	0	0	0	0
k__Bacteria;p__Proteobacteria;c__Deltaproteobacteria;o__Desulfovibrionales;f__Desulfovibrionaceae;g__Desulfovibrio	0	0	0	0	0	0	0	0	0	5.91156e-05	0	0	0	0	0	0	0	0	0	0	0	0	0	0	0	0	0	0	0	0	0	0	0	0	0	0	0	0	0	0	0	0	0	0.000165837	0	0	0	0	0
k__Bacteria;p__Proteobacteria;c__Deltaproteobacteria;o__Desulfovibrionales;f__Desulfovibrionaceae;g__Bilophila	0	0	0	0	0	0	0	0	0	0	0	0	0	0	0	0	0	0	0	0	0	0	0	0	0	0	0	0	0	0	0	0	0	0	0	0	0	0	0	0	0	0	0	0	0	0	0	0	0
k__Bacteria;p__Proteobacteria;c__Deltaproteobacteria;o__Desulfobacterales;f__Desulfobulbaceae;g__uncultured	0	0	0.000114855	0	0	0	0	0	8.25355e-05	0	0	0	0	0	0	0	0	0	0	0	0	0	0.000291708	0	0	9.43485e-05	0	0	0	0	0	0.00200936	0	0	0	0	0	0	0	0	0	0	0	0	0	0	0	0	0
k__Bacteria;p__Proteobacteria;c__Deltaproteobacteria;o__Desulfobacterales;f__Desulfobulbaceae;g__SEEP-SRB4	0	0	0	0	0	0	0	0	8.25355e-05	0	0	0	0	0	0	0	0	0	0	0	0	0	0	0	0	0	0	0	0	0	0	0	0	0	0	0	0	0	0	0	0	0	0	0	0	0	0	0	0
k__Bacteria;p__Proteobacteria;c__Deltaproteobacteria;o__Desulfobacterales;f__Desulfobulbaceae;g__Desulfotalea	0	0	0	0	0	0	0	0	0.000165071	0	0	0	0	0	0	0	0	0	0	0	0	0	0	0	0	0	0	0	0	0	0	0	0	0	0	0	0	0	0	0	0	0	0	0	0	0	0	0	0
k__Bacteria;p__Proteobacteria;c__Deltaproteobacteria;o__Desulfobacterales;f__Desulfobulbaceae;g__Desulfopila	0	0	0	0	0	0	0	0	0	0	0	0	0	0	0	0	0	0	0	0	0	0	0	0	0	0	0	0	0	0	0	0	0	0	0	0	0	0	0	0	0	0	0	0	0	0	0	0	0
k__Bacteria;p__Proteobacteria;c__Deltaproteobacteria;o__Desulfobacterales;f__Desulfobulbaceae;g__Desulfocapsa	0	0	0	0	0	0	0	0	0	0	0	0	0	0	0	0	0	0	0	0	0	0	0	0	0	0	0	0	0.000108096	0	0	0	0	0	0	0	0	0	0	0	0	0	0	0	0	0	0	0	0
k__Bacteria;p__Proteobacteria;c__Deltaproteobacteria;o__Desulfobacterales;f__Desulfobulbaceae;g__Desulfobulbus	0	0	0	0	0	0	0	0	0	0	0	0	0	0	0	0	0	0	0	0	0	0	0	0	0	0	0	0	0	0	0	0	0	0	0	0	0	0	0	0	0	0	0	0	0	0	0	0	0
k__Bacteria;p__Proteobacteria;c__Deltaproteobacteria;o__Desulfobacterales;f__Desulfobacteraceae;g__uncultured	0	0	0	0	0	0	0	0	8.25355e-05	0	0	0	0	0	0	0	0	0	0	0	0	0	0	0	0	0	0	0	0	0	0	0	0	0	7.08466e-05	0	0	0	0	0	0	0	0	0	0	0	0	0	0
k__Bacteria;p__Proteobacteria;c__Deltaproteobacteria;o__Desulfobacterales;f__Desulfobacteraceae;g__Sva0081 sediment group	0	0	0	0	0	0	0	0	0.000206339	0	0	0	0	0	0	0	0	0	0	0.000988427	0	0	0	0	0	0	0	0	0	0	0	0	0	0	0	0	0	0	0	0	0	0	0	0	0	0	0	0	0
k__Bacteria;p__Proteobacteria;c__Deltaproteobacteria;o__Desulfobacterales;f__Desulfobacteraceae;g__SEEP-SRB1	0	0	0	0	0	0	0	0	0.000123803	0	0	0	0	0	0	0	0	0	0	0	0	0	0	0	0	0	0	0	0	0	0	0	0	0	0	0	0	0	0	0	0	0	0	0	0	0	0	0	0
k__Bacteria;p__Proteobacteria;c__Deltaproteobacteria;o__Desulfobacterales;f__Desulfobacteraceae;g__Desulfofaba	0	0	0	0	0	0	0	0	8.25355e-05	0	0	0	0	0	0	0	0	0	0	0	0	0	0	0	0	0	0	0	0	0	0	0	0	0	0	0	0	0	0	0	0	0	0	0	0	0	0	0	0
k__Bacteria;p__Proteobacteria;c__Deltaproteobacteria;o__Desulfobacterales;f__Desulfobacteraceae;g__Desulfococcus	0	0	0	0	0	0	0	0	8.25355e-05	0	0	0	0	0	0	0	0	0	0	0	0	0	0	0	0	0	0	0	0	0	0	0	0	0	0	0	0	0	0	0	0	0	0	0	0	0	0	0	0
k__Bacteria;p__Proteobacteria;c__Deltaproteobacteria;o__Desulfobacterales;f__Desulfobacteraceae;g__Desulfobacterium	0	0	0	0	0	0	0	0	8.25355e-05	0	0	0	0	0	0	0	0	0	0	0	0	0	0	0	0	0	0	0	0	0	0	0	0	0	0	0	0	0	0	0	0	0	0	0	0	0	0	0	0
k__Bacteria;p__Proteobacteria;c__Deltaproteobacteria;o__Desulfarculales;f__Desulfarculaceae;g__uncultured	7.15538e-05	0	0.000842266	0	0.000101285	5.59097e-05	0.000207995	8.09258e-05	0.0014031	0.0018917	0.00255377	0.000487068	0	0	0	0	0.000913972	0.0033513	0.000303658	0	0	0.000168497	0	0	0	7.07614e-05	0	0	0	0	0	0	0	0	0	0	0	0	0	0	0	0	0	0	0	0	0	0	0
k__Bacteria;p__Proteobacteria;c__Deltaproteobacteria;o__Desulfarculales;f__Desulfarculaceae;g__Desulfatiglans	0	0	0	0	0	0	0	0	0.000123803	0	0	0	0	0	0	0	0	0	0	0	0	0	0	0	0	0	0	0	0	0	0	0	0	0	0	0	0	0	0	0	0	0	0	0	0	0	0	0	0
k__Bacteria;p__Proteobacteria;c__Deltaproteobacteria;o__Bradymonadales;f__uncultured deep-sea bacterium;g__uncultured deep-sea bacterium	0	0	0	0	0	0	0	0	0	0	0	0	0	0	0	0	0	0	0	0	0	0	0	0	0	0	0	0	0	0	0	0	0	0	0	0	0	0	0	0	0	0	0	0	0	0	0	0	0
k__Bacteria;p__Proteobacteria;c__Deltaproteobacteria;o__Bdellovibrionales;f__Bdellovibrionaceae;g__OM27 clade	0	0	0	0	0	0	0	0	0.000495213	0.00121187	7.98053e-05	2.43534e-05	0	0	0	0.000192943	7.99726e-05	0.000135863	0.000193237	0	0	0	0	0	0	0	0	0	0	0	0	0	0	0	0	0	0	0	0	0	0	0	0	0	0.000131898	0	0	0	0
k__Bacteria;p__Proteobacteria;c__Deltaproteobacteria;o__Bdellovibrionales;f__Bdellovibrionaceae;g__Bdellovibrio	0.000787092	0.00123698	0.00111026	0.00032231	0.00145597	0.000335458	0.00113097	0.0010925	0.000784087	0.00292622	0.000917761	0.00107155	0.00319327	0.00231874	0.000549586	0.00382028	0.000308466	0.000860468	0.00477571	0	0	0.000308911	7.95566e-05	0.00107009	0.000183857	0.000212284	0.00109679	0	0	0	0	0	0	0	0	0	0	0	0	0	0.000248194	8.39537e-05	0	0	0	0	0	9.02364e-05	0
k__Bacteria;p__Proteobacteria;c__Deltaproteobacteria;o__Bdellovibrionales;f__Bacteriovoracaceae;g__Peredibacter	0	0	0	0	0	0	0	0	0	0	0	0	0.000217723	0	3.79025e-05	0.000154355	0	3.39659e-05	0.000690131	0	0	0	0	0	0	0	0	0	0	0	0	0	0	0	0	0	0	0	0	0	0	0	0	0	0	0	0	0	0
k__Bacteria;p__Proteobacteria;c__Deltaproteobacteria;o__Bdellovibrionales;f__Bacteriovoracaceae;g__Bacteriovorax	0	0	0	3.2231e-05	0	0	0	4.04629e-05	4.12677e-05	2.95578e-05	7.98053e-05	0	0	0	0	0	0	0	1.38026e-05	0	0	0	0	1.91088e-05	0	2.35871e-05	0	0	0	0	0	0	0	0	0	0	0	0	0	0	0	0	0	0	0	0	0	0	0
k__Bacteria;p__Proteobacteria;c__Betaproteobacteria;o__UCT N117;f__uncultured bacterium;g__uncultured bacterium	0	0	0	0	0	0	0	0	0	0	0	0	0	0	0	0	0	0	0	0	0	0	0	0	0	0	0	0	0	0	0	0	0	0	0	0	0	0	0	0	0	0	0	0	0.00546059	0	0.000219272	0.000157914	0.000223264
k__Bacteria;p__Proteobacteria;c__Betaproteobacteria;o__TRA3-20;f__uncultured bacterium;g__uncultured bacterium	0	0	0	0	0	0	0	0	0	0	0	0	0	0	0	0	0	0	0	0	0	0	0	0	0	0	0	0	0	0	0	0	0	0	0	0	0	0	0	0.000303469	0	0	0	0	0.000131898	0	0	0	0
k__Bacteria;p__Proteobacteria;c__Betaproteobacteria;o__SC-I-84;f__uncultured proteobacterium;g__uncultured proteobacterium	0	0	0	0	0	0	0	0	0	0	0	0	0	0	0	0	0	0	0	0	0	0	0	0	0	0	0	0	0	0	0	0	0	0	0	0	0	0	0	0.000163406	0	0	0	0	0	0	0	0	0
k__Bacteria;p__Proteobacteria;c__Betaproteobacteria;o__SC-I-84;f__uncultured bacterium;g__uncultured bacterium	0	0	0	0	0	0	0	0	0	0	0	0	0	0	0	0	0	0	0	0	0	0	0	0	0	0	0	0	0	0	0	0	0	0	0	0	0	0	0	0	0.000248194	0	0	0	0	0	0	0	0
k__Bacteria;p__Proteobacteria;c__Betaproteobacteria;o__Rhodocyclales;f__Rhodocyclaceae;g__uncultured	0	0	0	0	0	0	0	0	0	0	0	0	0	0	0	0	0	0	0	0	0	0	0	0	0	0	0	0	0	0	0	0	0	0	0	0	0	0	0.00158884	0	0	0	3.09454e-05	0	0	0	0	4.51182e-05	0
k__Bacteria;p__Proteobacteria;c__Betaproteobacteria;o__Rhodocyclales;f__Rhodocyclaceae;g__Thauera	0	0	0	0	0	0	0	0	0	0	0	0	0	0	0	0	0	0	0	0	0	0	0	0	0	0	0	0	0	0	0	0	0	0	0	0	0	0	0	0	0	0	0	0	0	0	0	0	0
k__Bacteria;p__Proteobacteria;c__Betaproteobacteria;o__Rhodocyclales;f__Rhodocyclaceae;g__Sulfuritalea	0	0	0	0	0	0	0	0	0	0	0	0	0	0	0	0	0	0	0	0	0	0	0	0	0	0	0	0	0	0	0	0	0	0	0	0	0	0	0	0	0	0	6.18908e-05	0	0	0	0	0	0
k__Bacteria;p__Proteobacteria;c__Betaproteobacteria;o__Rhodocyclales;f__Rhodocyclaceae;g__Methyloversatilis	0	0	0	0	0	0	0	0	0	0	0	0	0	0	0	0	0	0	0	0	0	0	0	0	0	0	0	0	0	0	0	0	0	0	0	0	0	0	0	0	0	0	0	0	0	0	0	0	0
k__Bacteria;p__Proteobacteria;c__Betaproteobacteria;o__Rhodocyclales;f__Rhodocyclaceae;g__Dechloromonas	0	0	0	0	0	0	0	0	0	0	0	0	0	0	0	0	0	0	0	0	0	0	0	0	0	0	0	0	0	0	0	0	0	0	0	0	0	0	0	7.00313e-05	0	8.39537e-05	0	0	0	0	0	0.000360946	0
k__Bacteria;p__Proteobacteria;c__Betaproteobacteria;o__Rhodocyclales;f__Rhodocyclaceae;g__Azospira	0	0	0	0	0	0	0	0	0	0	0	0	0	0	0	0	0	0	0	0	0	0	0	0	0	0	0	0	0	0	0	0	0	0	0	0	0	0	0	0	0	0	0	3.31675e-05	0	0	0	0	0
k__Bacteria;p__Proteobacteria;c__Betaproteobacteria;o__Rhodocyclales;f__Rhodocyclaceae;g__Azoarcus	0	0	0	0	0	0	0	0	0	0	0	0	0	0	0	0	0	0	0	0	0	0	0	0	0	0	0	0	0	0	0	0	0	0	0	0	0	0	0	0.003735	8.27312e-05	0.000279846	0.000278508	0.00013267	0.000606732	0	0.00289926	0.00184985	0.000178611
k__Bacteria;p__Proteobacteria;c__Betaproteobacteria;o__Rhodocyclales;f__Rhodocyclaceae;g__12up	0	0	0	0	0	0	0	0	0	0	0	0	0	0	0	0	0	0	0	0	0	0	0	0	0	0	0	0	0	0	0	0	0	0	0	0	0	0	0	0	0	0	0	0	0	0	0	0	0
k__Bacteria;p__Proteobacteria;c__Betaproteobacteria;o__Nitrosomonadales;f__Nitrosomonadaceae;g__uncultured	0	0	0	0	0	0	0	0	0	0	0	0	0	0	0	0	0	0	0	0	0	0	0	0	0	0	0	0	0	0	0	0	0	0	0	0	0	0	0	0.00100378	0	0	0	0	0.00102881	0	4.8727e-05	0.000180473	0
k__Bacteria;p__Proteobacteria;c__Betaproteobacteria;o__Nitrosomonadales;f__Nitrosomonadaceae;g__Nitrosospira	0	0	0	0	0	0	0	0	0	0	0	0	0	0	0	0	0	0	0	0	0	0	0	0	0	0	0	0	0	0	0	0	0	0	0	0	0	0	0	0	0	0	0	0	0	0	0.00041418	0	0
k__Bacteria;p__Proteobacteria;c__Betaproteobacteria;o__Neisseriales;f__Neisseriaceae;g__uncultured	0	0	0	0	0	0	0	0	0	0	0	0	0	0	0	0	0	0	0	0	0	0	0	0	0	0	0	0	0	0	0	0	0	0	0	0	0	0	0	0	0	0.000587676	0	0.000497512	0.000976047	0.0184031	0	0	0.000982362
k__Bacteria;p__Proteobacteria;c__Betaproteobacteria;o__Neisseriales;f__Neisseriaceae;g__Neisseria	0	0	0	0	0	0	0	0	0	0	0	0	0	0	0	0	0	0	0	0	0	0	0	0	0	0	0	0	0	0	0	0	0	0	0	0	0	0	0	0.000513563	0.000827312	0.000363799	0.000185672	0.00175788	0.00126622	0	0.00138872	0.000428623	0.00366153
k__Bacteria;p__Proteobacteria;c__Betaproteobacteria;o__Neisseriales;f__Neisseriaceae;g__Kingella	0	0	0	0	0	0	0	0	0	0	0	0	0	0	0	0	0	0	0	0	0	0	0	0	0	0	0	0	0	0	0	0	0	0	0	0	0	0	0	0	0	0	0	0	0	0	0	0	0
k__Bacteria;p__Proteobacteria;c__Betaproteobacteria;o__Neisseriales;f__Neisseriaceae;g__Eikenella	0	0	0	0	0	0	0	0	0	0	0	0	0	0	0	0	0	0	0	0	0	0	0	0	0	0	0	0	0	0	0	0	0	0	0	0	0	0	0	0	0	0	0	0	0	0	0	0	0
k__Bacteria;p__Proteobacteria;c__Betaproteobacteria;o__Neisseriales;f__Neisseriaceae;g__Conchiformibius	0	0	0	0	0	0	0	0	0	0	0	0	0	0	0	0	0	0	0	0	0	0	0	0	0	0	0	0	0	0	0	0	0	0	0	0	0	0	0	0	0	0	0	0	0	0	0	0	0
k__Bacteria;p__Proteobacteria;c__Betaproteobacteria;o__Methylophilales;f__Methylophilaceae;g__Methylotenera	0	0	0	0	0	0	0	0	0	0	0	0	0	0	0	0	0	0	0	0	0	0	0	0	0	0	0	0	0	0	0	0	0	0	0	0	0	0	0	0	2.75771e-05	0	0	0	0	0	0	0	0
k__Bacteria;p__Proteobacteria;c__Betaproteobacteria;o__Methylophilales;f__Methylophilaceae;g__Methylophilus	0	0	0	0	0	0	0	0	0	0	0	0	0	0	0	0	0	0	0	0	0	0	0	0	0	0	0	0	0	0	0	0	0	0	0	0	0	0	0	0	0	0	0	0	0	0	0	0	0
k__Bacteria;p__Proteobacteria;c__Betaproteobacteria;o__Hydrogenophilales;f__Hydrogenophilaceae;g__uncultured	0	0	0	0	0	0	0	0	0	0	0	0	0	0	0	0	0	0	0	0	0	0	0	0	0	0	0	0	0	0	0	0	0	0	0	0	0	0	0	0	0	0	0	0	0	0	0	0	0
k__Bacteria;p__Proteobacteria;c__Betaproteobacteria;o__Hydrogenophilales;f__Hydrogenophilaceae;g__Tepidiphilus	0	0	0	0	0	0	0	0	0	0	0	0	0	0	0	0	0	0	0	0	0	0	0	0	0	0	0	0	0	0	0	0	0	0	0	0	0	0	0	0	0	0	0	0	0	0	0	0	0
k__Bacteria;p__Proteobacteria;c__Betaproteobacteria;o__Hydrogenophilales;f__Hydrogenophilaceae;g__Hydrogenophilus	0	0	0	0	0	0	0	0	0	0	0	0	0	0	0	0	0	0	0	0	0	0	0	0	0	0	0	0	0	0	0	0	0	0	0	0	0	0	0	0	0	0	0	0	0	0	0	0.000338387	0
k__Bacteria;p__Proteobacteria;c__Betaproteobacteria;o__Hot Creek 32;f__uncultured bacterium;g__uncultured bacterium	0	0	0	0	0	0	0	0	0	0	0	0	0	0	0	0	0	0	0	0	0	0	0	0	0	0	0	0	0	0	0	0	0	0	0	0	0	0	0	0	0	2.79846e-05	3.09454e-05	0	0	0	0	0	0
k__Bacteria;p__Proteobacteria;c__Betaproteobacteria;o__Burkholderiales;f__s3t2d-1089;g__uncultured Oxalobacteraceae bacterium	0	0	0	0	0	0	0	0	0	0	0	0	0	0	0	0	0	0	0	0	0	0	0	0	0	0	0	0	0	0	0	0	0	0	0	0	0	0	0	0	0	0	0	0	0	0	0	0	0
k__Bacteria;p__Proteobacteria;c__Betaproteobacteria;o__Burkholderiales;f__Oxalobacteraceae;g__Undibacterium	0	0	0	0	0	0	0	0	0	0	0	0	0	0	0	0	0	0	0	0	0	0	0	0	0	0	0	0	0	0	0	0	0	0	0	0	0	0	8.8269e-05	0.000140063	0.000744581	8.39537e-05	0.000371345	0.00109453	0.0326316	0	0.00168108	0.000338387	0.00156285
k__Bacteria;p__Proteobacteria;c__Betaproteobacteria;o__Burkholderiales;f__Oxalobacteraceae;g__uncultured	0	0	0	0	0	0	0	0	0	0	0	0	0	0	0	0	0	0	0	0	0	0	0	0	0	0	0	0	0	0	0	0	0	0	0	0	0	0	0	0	0	0	0	0	0	0	0.000511634	0.000203032	0
k__Bacteria;p__Proteobacteria;c__Betaproteobacteria;o__Burkholderiales;f__Oxalobacteraceae;g__Oxalobacter	0	0	0	0	0	0	0	0	0	0	0	0	0	0	0	0	0	0	0	0	0	0	0	0	0	0	0	0	0	0	0	0	0	0	0	0	0	0	0	0	0	0	0	0	0	0	0	0	0
k__Bacteria;p__Proteobacteria;c__Betaproteobacteria;o__Burkholderiales;f__Oxalobacteraceae;g__Oxalicibacterium	0	0	0	0	0	0	0	0	0	0	0	0	0	0	0	0	0	0	0	0	0	0	0	0	0	0	0	0	0	0	0	0	0	0	0	0	0	0	0	0	0	0	0	0	0	0	0	0	0
k__Bacteria;p__Proteobacteria;c__Betaproteobacteria;o__Burkholderiales;f__Oxalobacteraceae;g__Noviherbaspirillum	0	0	0	0	0	0	0	0	0	0	0	0	0	0	0	0	0	0	0	0	0	0	0	0	0	0	0	0	0	0	0	0	0	0	0	0	0	0	0.000941536	0.000653625	0.000827312	0.000363799	0.000154727	0.000364842	0.00110795	0	0.0015349	0.00151146	0.000245591
k__Bacteria;p__Proteobacteria;c__Betaproteobacteria;o__Burkholderiales;f__Oxalobacteraceae;g__Massilia	0	0	0	0	0	0	0	0	0	0	0	0	0	0	0	0	0	0	0	0	0	0	0	0	0	0	0	0	0	0	0	0	0	0	0	0	0	0	0.037279	0.00723657	0.0540235	0.182431	0.201454	0.0100498	0.21692	0	0.0121818	0.0111442	0.0650368
k__Bacteria;p__Proteobacteria;c__Betaproteobacteria;o__Burkholderiales;f__Oxalobacteraceae;g__Janthinobacterium	0	0	0	0	0	0	0	0	0	0	0	0	0	0	0	0	0	0	0	0	0	0	0	0	0	0	0	0	0	0	0	0	0	0	0	0	0	0	0	0	0.0145883	2.79846e-05	3.09454e-05	0	0.000131898	0	0	0	0
k__Bacteria;p__Proteobacteria;c__Betaproteobacteria;o__Burkholderiales;f__Oxalobacteraceae;g__Herminiimonas	0	0	0	0	0	0	0	0	0	0	0	0	0	0	0	0	0	0	0	0	0	0	0	0	0	0	0	0	0	0	0	0	0	0	0	0	0	0	0	0	0	0	0	0	0	0	2.43635e-05	0.000157914	0
k__Bacteria;p__Proteobacteria;c__Betaproteobacteria;o__Burkholderiales;f__Oxalobacteraceae;g__Herbaspirillum	0	0	0	0	0	0	0	0	0	0	0	0	0	0	0	0	0	0	0	0	0	0	0	0	0	0	0	0	0	0	0	0	0	0	0	0	0	0	0	0	0	0	0	0	5.27593e-05	0	0.000146181	0	0
k__Bacteria;p__Proteobacteria;c__Betaproteobacteria;o__Burkholderiales;f__Oxalobacteraceae;g__Glaciimonas	0	0	0	0	0	0	0	0	0	0	0	0	0	0	0	0	0	0	0	0	0	0	0	0	0	0	0	0	0	0	0	0	0	0	0	0	0	0	0	0.000163406	0	0	0	3.31675e-05	0	0	0	0	0
k__Bacteria;p__Proteobacteria;c__Betaproteobacteria;o__Burkholderiales;f__Oxalobacteraceae;g__Duganella	0	0	0	0	0	0	0	0	0	0	0	0	0	0	0	0	0	0	0	0	0	0	0	0	0	0	0	0	0	0	0	0	0	0	0	0	0	0	0.000735575	0.00385172	0.0129061	0.00201489	0.00346588	0.0182421	0.0372217	0	0.00708978	0.00331619	0.0595669
k__Bacteria;p__Proteobacteria;c__Betaproteobacteria;o__Burkholderiales;f__Comamonadaceae;g__Variovorax	0	0	0	0	0	0	0	0	0	0	0	0	0	0	0	0	0	0	0	0	0	0	0	0	0	0	0	0	0	0	0	0	0	0	0	0	0	0	0	0.000980438	0.000110308	0.000195892	0.000247563	3.31675e-05	0.00100243	0	0.000633451	0.00166937	6.69792e-05
k__Bacteria;p__Proteobacteria;c__Betaproteobacteria;o__Burkholderiales;f__Comamonadaceae;g__uncultured	0	0	0	0	0	0	0	0	0	0	0	0	0	0	0	0	0	0	0	0	0	0	0	0	0	0	0	0	0	0	0	0	0	0	0	0	0	0	0.000147115	0.000163406	0.000220617	0.000251861	0.000185672	0.000696517	0.00102881	0	4.8727e-05	0.000315827	6.69792e-05
k__Bacteria;p__Proteobacteria;c__Betaproteobacteria;o__Burkholderiales;f__Comamonadaceae;g__Tepidimonas	0	0	0	0	0	0	0	0	0	0	0	0	0	0	0	0	0	0	0	0	0	0	0	0	0	0	0	0	0	0	0	0	0	0	0	0	0	0	0	0	0	0	0	0	0	0	0	6.76773e-05	0
k__Bacteria;p__Proteobacteria;c__Betaproteobacteria;o__Burkholderiales;f__Comamonadaceae;g__Schlegelella	0	0	0	0	0	0	0	0	0	0	0	0	0	0	0	0	0	0	0	0	0	0	0	0	0	0	0	0	0	0	0	0	0	0	0	0	0	0	0	0.000256781	0	0	0	0	0	0	0	0	6.69792e-05
k__Bacteria;p__Proteobacteria;c__Betaproteobacteria;o__Burkholderiales;f__Comamonadaceae;g__Roseateles	0	0	0	0	0	0	0	0	0	0	0	0	0	0	0	0	0	0	0	0	0	0	0	0	0	0	0	0	0	0	0	0	0	0	0	0	0	0	0	0	0	0	0	0	0	0	0	0	0
k__Bacteria;p__Proteobacteria;c__Betaproteobacteria;o__Burkholderiales;f__Comamonadaceae;g__Rhodoferax	0	0	0	0	0	0	0	0	0	0	0	0	0	0	0	0	0	0	0	0	0	0	0	0	0	0	0	0	0	0	0	0	0	0	0	0	0	0	0	0.000163406	0	0	0	0	0.000105519	0	0	0	0
k__Bacteria;p__Proteobacteria;c__Betaproteobacteria;o__Burkholderiales;f__Comamonadaceae;g__Rhizobacter	0	0	0	0	0	0	0	0	0	0	0	0	0	0	0	0	0	0	0	0	0	0	0	0	0	0	0	0	0	0	0	0	0	0	0	0	0	0	0	0	0	2.79846e-05	0	0	0	0	0	0	0
k__Bacteria;p__Proteobacteria;c__Betaproteobacteria;o__Burkholderiales;f__Comamonadaceae;g__Ramlibacter	0	0	0	0	0	0	0	0	0	0	0	0	0	0	0	0	0	0	0	0	0	0	0	0	0	0	0	0	0	0	0	0	0	0	0	0	0	0	0	0.000256781	5.51542e-05	5.59691e-05	9.28361e-05	6.6335e-05	0	0	9.7454e-05	0.000180473	0.000781424
k__Bacteria;p__Proteobacteria;c__Betaproteobacteria;o__Burkholderiales;f__Comamonadaceae;g__Pseudorhodoferax	0	0	0	0	0	0	0	0	0	0	0	0	0	0	0	0	0	0	0	0	0	0	0	0	0	0	0	0	0	0	0	0	0	0	0	0	0	0	0	2.33438e-05	0	0	0	9.95025e-05	0	0	0	0.0004963	0
k__Bacteria;p__Proteobacteria;c__Betaproteobacteria;o__Burkholderiales;f__Comamonadaceae;g__Polaromonas	0	0	0	0	0	0	0	0	0	0	0	0	0	0	0	0	0	0	0	0	0	0	0	0	0	0	0	0	0	0	0	0	0	0	0	0	0	0	0.00111807	0.000256781	0	0	6.18908e-05	0	0	0	0	0	0
k__Bacteria;p__Proteobacteria;c__Betaproteobacteria;o__Burkholderiales;f__Comamonadaceae;g__Piscinibacter	0	0	0	0	0	0	0	0	0	0	0	0	0	0	0	0	0	0	0	0	0	0	0	0	0	0	0	0	0	0	0	0	0	0	0	0	0	0	0	0	0	0	0	3.31675e-05	0	0	0	0	0
k__Bacteria;p__Proteobacteria;c__Betaproteobacteria;o__Burkholderiales;f__Comamonadaceae;g__Pelomonas	0	0	0	0	0	0	0	0	0	0	0	0	0	0	0	0	0	0	0	0	0	0	0	0	0	0	0	0	0	0	0	0	0	0	0	0	0	0	0	0	0	0	0	0	0	0	0	0	0
k__Bacteria;p__Proteobacteria;c__Betaproteobacteria;o__Burkholderiales;f__Comamonadaceae;g__Paucibacter	0	0	0	0	0	0	0	0	0	0	0	0	0	0	0	0	0	0	0	0	0	0	0	0	0	0	0	0	0	0	0	0	0	0	0	0	0	0	0	0.000256781	0.00019304	0	0	3.31675e-05	0	0	0	0	0.000491181
k__Bacteria;p__Proteobacteria;c__Betaproteobacteria;o__Burkholderiales;f__Comamonadaceae;g__Ottowia	0	0	0	0	0	0	0	0	0	0	0	0	0	0	0	0	0	0	0	0	0	0	0	0	0	0	0	0	0	0	0	0	0	0	0	0	0	0	0	7.00313e-05	0	0	0	0	0	0	0	0.000180473	0
k__Bacteria;p__Proteobacteria;c__Betaproteobacteria;o__Burkholderiales;f__Comamonadaceae;g__Limnohabitans	0	0	0	0	0	0	0	0	0	0	0	0	0	0	0	0	0	0	0	0	0	0	0	0	0	0	0	0	0	0	0	0	0	0	0	0	0	0	0	0	0	5.59691e-05	0	0	0	0	0	0	0
k__Bacteria;p__Proteobacteria;c__Betaproteobacteria;o__Burkholderiales;f__Comamonadaceae;g__Leptothrix	0	0	0	0	0	0	0	0	0	0	0	0	0	0	0	0	0	0	0	0	0	0	0	0	0	0	0	0	0	0	0	0	0	0	0	0	0	0	0	0	0	0	0	0	0	0	0	0	0
k__Bacteria;p__Proteobacteria;c__Betaproteobacteria;o__Burkholderiales;f__Comamonadaceae;g__Hydrogenophaga	0	0	0	0	0	0	0	0	0	0	0	0	0	0	0	0	0	0	0	0	0	0	0	0	0	0	0	0	0	0	0	0	0	0	0	0	0	0	0	0	0.000165462	0.00030783	0.000309454	9.95025e-05	0.000237417	0	0	0	0.000513507
k__Bacteria;p__Proteobacteria;c__Betaproteobacteria;o__Burkholderiales;f__Comamonadaceae;g__Diaphorobacter	0	0	0	0	0	0	0	0	0	0	0	0	0	0	0	0	0	0	0	0	0	0	0	0	0	0	0	0	0	0	0	0	0	0	0	0	0	0	0	7.00313e-05	8.27312e-05	0	0	0	0	0	0	0	0
k__Bacteria;p__Proteobacteria;c__Betaproteobacteria;o__Burkholderiales;f__Comamonadaceae;g__Delftia	0	0	0	0	0	0	0	0	0	0	0	0	0	0	0	0	0	0	0	0	0	0	0	0	0	0	0	0	0	0	0	0	0	0	0	0	0	0	0	0.000606938	0.00184766	0.00167907	0.00256847	0.00135987	7.9139e-05	0	0	4.51182e-05	0
k__Bacteria;p__Proteobacteria;c__Betaproteobacteria;o__Burkholderiales;f__Comamonadaceae;g__Comamonas	0	0	0	0	0	0	0	0	0	0	0	0	0	0	0	0	0	0	0	0	0	0	0	0	0	0	0	0	0	0	0	0	0	0	0	0	0	0	0	0.000233438	0	2.79846e-05	3.09454e-05	0	0.000896908	0	0.00114508	0.000451182	0
k__Bacteria;p__Proteobacteria;c__Betaproteobacteria;o__Burkholderiales;f__Comamonadaceae;g__Caldimonas	0	0	0	0	0	0	0	0	0	0	0	0	0	0	0	0	0	0	0	0	0	0	0	0	0	0	0	0	0	0	0	0	0	0	0	0	0	0	0	0	0	0	0	0	0.000131898	0	0	0	0
k__Bacteria;p__Proteobacteria;c__Betaproteobacteria;o__Burkholderiales;f__Comamonadaceae;g__Caenimonas	0	0	0	0	0	0	0	0	0	0	0	0	0	0	0	0	0	0	0	0	0	0	0	0	0	0	0	0	0	0	0	0	0	0	0	0	0	0	0.0025598	7.00313e-05	0	0	0	6.6335e-05	0	0	0	0.000406064	6.69792e-05
k__Bacteria;p__Proteobacteria;c__Betaproteobacteria;o__Burkholderiales;f__Comamonadaceae;g__Azohydromonas	0	0	0	0	0	0	0	0	0	0	0	0	0	0	0	0	0	0	0	0	0	0	0	0	0	0	0	0	0	0	0	0	0	0	0	0	0	0	0	0.000420188	0	0	0	0	0	0	0	0.000112796	0.000401875
k__Bacteria;p__Proteobacteria;c__Betaproteobacteria;o__Burkholderiales;f__Comamonadaceae;g__Aquincola	0	0	0	0	0	0	0	0	0	0	0	0	0	0	0	0	0	0	0	0	0	0	0	0	0	0	0	0	0	0	0	0	0	0	0	0	0	0	0	0	0	0	0	0	0	0	0	4.51182e-05	0
k__Bacteria;p__Proteobacteria;c__Betaproteobacteria;o__Burkholderiales;f__Comamonadaceae;g__Aquabacterium	0	0	0	0	0	0	0	0	0	0	0	0	0	0	0	0	0	0	0	0	0	0	0	0	0	0	0	0	0	0	0	0	0	0	0	0	0	0	0	0	0.00614969	0.00548497	0.0057249	0.00955224	0.000131898	0	0.000633451	0.000360946	0.000580487
k__Bacteria;p__Proteobacteria;c__Betaproteobacteria;o__Burkholderiales;f__Comamonadaceae;g__Alicycliphilus	0	0	0	0	0	0	0	0	0	0	0	0	0	0	0	0	0	0	0	0	0	0	0	0	0	0	0	0	0	0	0	0	0	0	0	0	0	0	0	0	0.000110308	2.79846e-05	0.000154727	0.00026534	0	0	0	0	0
k__Bacteria;p__Proteobacteria;c__Betaproteobacteria;o__Burkholderiales;f__Comamonadaceae;g__Albidiferax	0	0	0	0	0	0	0	0	0	0	0	0	0	0	0	0	0	0	0	0	0	0	0	0	0	0	0	0	0	0	0	0	0	0	0	0	0	0	0	0	0.000275771	0.000167907	0.000123782	6.6335e-05	0	0	0	0	0
k__Bacteria;p__Proteobacteria;c__Betaproteobacteria;o__Burkholderiales;f__Comamonadaceae;g__Acidovorax	0	0	0	0	0	0	0	0	0	0	0	0	0	0	0	0	0	0	0	0	0	0	0	0	0	0	0	0	0	0	0	0	0	0	0	0	0	0	0.0325124	0.0360661	0.185042	0.133458	0.108804	0.141028	0.000158278	0	0.000657815	4.51182e-05	0
k__Bacteria;p__Proteobacteria;c__Betaproteobacteria;o__Burkholderiales;f__Comamonadaceae;g__[Polyangium] brachysporum group	0	0	0	0	0	0	0	0	0	0	0	0	0	0	0	0	0	0	0	0	0	0	0	0	0	0	0	0	0	0	0	0	0	0	0	0	0	0	0	0	0.000137885	0	0	0	0	0	0	0	0
k__Bacteria;p__Proteobacteria;c__Betaproteobacteria;o__Burkholderiales;f__Burkholderiaceae;g__uncultured	0	0	0	0	0	0	0	0	0	0	0	0	0	0	0	0	0	0	0	0	0	0	0	0	0	0	0	0	0	0	0	0	0	0	0	0	0	0	0	0	2.75771e-05	0	0	0	0	0	0	0	0
k__Bacteria;p__Proteobacteria;c__Betaproteobacteria;o__Burkholderiales;f__Burkholderiaceae;g__Ralstonia	0	0	0	0	0	0	0	0	0	0	0	0	0	0	0	0	0	0	0	0	0	0	0	0	0	0	0	0	0	0	0	0	0	0	0	0	0	0	0	0	0	0	0	0	0	0	0	0	0
k__Bacteria;p__Proteobacteria;c__Betaproteobacteria;o__Burkholderiales;f__Burkholderiaceae;g__Pandoraea	0	0	0	0	0	0	0	0	0	0	0	0	0	0	0	0	0	0	0	0	0	0	0	0	0	0	0	0	0	0	0	0	0	0	0	0	0	0	0	4.66875e-05	0	2.79846e-05	0	0	0	0	2.43635e-05	0	0
k__Bacteria;p__Proteobacteria;c__Betaproteobacteria;o__Burkholderiales;f__Burkholderiaceae;g__Limnobacter	0	0	0	0	0	0	0	0	0	0	0	0	0	0	0	0	0	0	0	0	0	0	0	0	0	0	0	0	0	0	0	0	0	0	0	0	0	0	0	0.00310472	0.000220617	0.000223876	0.000123782	0.000497512	0.000817769	0	0.000950177	0.000924923	0.00165215
k__Bacteria;p__Proteobacteria;c__Betaproteobacteria;o__Burkholderiales;f__Burkholderiaceae;g__Lautropia	0	0	0	0	0	0	0	0	0	0	0	0	0	0	0	0	0	0	0	0	0	0	0	0	0	0	0	0	0	0	0	0	0	0	0	0	0	0	0	0.000770344	0	2.79846e-05	3.09454e-05	9.95025e-05	2.63797e-05	0	0	0.000203032	0
k__Bacteria;p__Proteobacteria;c__Betaproteobacteria;o__Burkholderiales;f__Burkholderiaceae;g__Cupriavidus	0	0	0	0	0	0	0	0	0	0	0	0	0	0	0	0	0	0	0	0	0	0	0	0	0	0	0	0	0	0	0	0	0	0	0	0	0	0	0	0	0.000137885	0.000111938	0.000216618	0	0	0	0	0	0
k__Bacteria;p__Proteobacteria;c__Betaproteobacteria;o__Burkholderiales;f__Burkholderiaceae;g__Burkholderia-Paraburkholderia	0	0	0	0	0	0	0	0	0	0	0	0	0	0	0	0	0	0	0	0	0	0	0	0	0	0	0	0	0	0	0	0	0	0	0	0	0	0	0.00211846	0	2.75771e-05	0.000195892	3.09454e-05	0	0	0	0	0	2.23264e-05
k__Bacteria;p__Proteobacteria;c__Betaproteobacteria;o__Burkholderiales;f__Alcaligenaceae;g__Verticia	0	0	0	0	0	0	0	0	0	0	0	0	0	0	0	0	0	0	0	0	0	0	0	0	0	0	0	0	0	0	0	0	0	0	0	0	0	0	0	0	5.51542e-05	0	0	0	0.000158278	0	0	0	0
k__Bacteria;p__Proteobacteria;c__Betaproteobacteria;o__Burkholderiales;f__Alcaligenaceae;g__uncultured	0	0	0	0	0	0	0	0	0	0	0	0	0	0	0	0	0	0	0	0	0	0	0	0	0	0	0	0	0	0	0	0	0	0	0	0	0	0	0	9.3375e-05	0	0	0	0	0	0	0	0	0
k__Bacteria;p__Proteobacteria;c__Betaproteobacteria;o__Burkholderiales;f__Alcaligenaceae;g__Sutterella	0	0	0	0	0	0	0	0	0	0	0	0	0	0	0	0	0	0	0	0	0	0	0	0	0	0	0	0	0	0	0	0	0	0	0	0	0	0	0	0	0	0	0	0	0	0	0	0	0
k__Bacteria;p__Proteobacteria;c__Betaproteobacteria;o__Burkholderiales;f__Alcaligenaceae;g__Pusillimonas	0	0	0	0	0	0	0	0	0	0	0	0	0	0	0	0	0	0	0	0	0	0	0	0	0	0	0	0	0	0	0	0	0	0	0	0	0	0	0	0	0	0	0	0	0	0	0	0	0.000111632
k__Bacteria;p__Proteobacteria;c__Betaproteobacteria;o__Burkholderiales;f__Alcaligenaceae;g__Pigmentiphaga	0	0	0	0	0	0	0	0	0	0	0	0	0	0	0	0	0	0	0	0	0	0	0	0	0	0	0	0	0	0	0	0	0	0	0	0	0	0	0	0	0	0	0	0	0	0	0	0	0
k__Bacteria;p__Proteobacteria;c__Betaproteobacteria;o__Burkholderiales;f__Alcaligenaceae;g__Pelistega	0	0	0	0	0	0	0	0	0	0	0	0	0	0	0	0	0	0	0	0	0	0	0	0	0	0	0	0	0	0	0	0	0	0	0	0	0	0	0	0	0	0	0	0	0	0	0	0	0
k__Bacteria;p__Proteobacteria;c__Betaproteobacteria;o__Burkholderiales;f__Alcaligenaceae;g__Parasutterella	0	0	0	0	0	0	0	0	0	0	0	0	0	0	0	0	0	0	0	0	0	0	0	0	0	0	0	0	0	0	0	0	0	0	0	0	0	0	0	0	0	0	9.28361e-05	0	0	0	0	0	0
k__Bacteria;p__Proteobacteria;c__Betaproteobacteria;o__Burkholderiales;f__Alcaligenaceae;g__GKS98 freshwater group	0	0	0	0	0	0	0	0	0	0	0	0	0	0	0	0	0	0	0	0	0	0	0	0	0	0	0	0	0	0	0	0	0	0	0	0	0	0	0	0.000396844	0	0	0	0	0	0	0	0	0
k__Bacteria;p__Proteobacteria;c__Betaproteobacteria;o__Burkholderiales;f__Alcaligenaceae;g__Alcaligenes	0	0	0	0	0	0	0	0	0	0	0	0	0	0	0	0	0	0	0	0	0	0	0	0	0	0	0	0	0	0	0	0	0	0	0	0	0	0	0	0	0	0	0	0	0	0	0	0	0
k__Bacteria;p__Proteobacteria;c__Betaproteobacteria;o__Burkholderiales;f__Alcaligenaceae;g__Achromobacter	0	0	0	0	0	0	0	0	0	0	0	0	0	0	0	0	0	0	0	0	0	0	0	0	0	0	0	0	0	0	0	0	0	0	0	0	0	0	0	0	0	0	0	0	0.000184658	0	0	0	0
k__Bacteria;p__Proteobacteria;c__ARKICE-90;o__uncultured marine bacterium;f__uncultured marine bacterium;g__uncultured marine bacterium	0	0	0	0	0	0	0	0	0	0	0	0	0	0	0	0	0	0	0	0	0	0	0	0	0	0	0	0	0	0	0	0	0	0	0	0	0	0	0	4.66875e-05	0	0	0	0	0	0	0	0	0
k__Bacteria;p__Proteobacteria;c__Alphaproteobacteria;o__uncultured;f__uncultured Stella sp.;g__uncultured Stella sp.	0	0	0	0	0	0	5.19987e-05	0	0	0	0	0	0	0	0	0	0	5.66098e-05	0	0	0	0	0	0	0	0	0	0	0	0	0	0	0	0	0	0	0	0	0	0	0	0	0	0	0	0	0	0	0
k__Bacteria;p__Proteobacteria;c__Alphaproteobacteria;o__uncultured;f__uncultured soil bacterium;g__uncultured soil bacterium	3.57769e-05	4.7576e-05	0	0	0	0	1.29997e-05	0	4.12677e-05	2.95578e-05	0.000997566	2.43534e-05	0	0	0	0	0	0.00011322	0	0	0	0	0	0	0	0	0	0	0	0	0	0	0	0	0	0	0	0	0	0	0	0	0	0	0	0	0	0	0
k__Bacteria;p__Proteobacteria;c__Alphaproteobacteria;o__uncultured;f__uncultured Rhodospirillales bacterium;g__uncultured Rhodospirillales bacterium	0	0	0	0	0	0	0	0	0.000577748	0.000147789	0.000119708	0	0	0	0	0	0	2.26439e-05	4.14079e-05	0	0	0	0	3.82175e-05	0	0	0	0	0	0	0	0	0	0	0	0	0	0	0	0	0	0	0	0	0	0	0	0	0
k__Bacteria;p__Proteobacteria;c__Alphaproteobacteria;o__uncultured;f__uncultured Rhodospirillaceae bacterium;g__uncultured Rhodospirillaceae bacterium	0	0	0	0	0	0	0	0	0	0	0	0	0	0	0	0	6.85479e-05	0.000203795	0	0	0	0	0	0	0	0	0	0	0	0	0	0	0	0	0	0	0	0	0	0	0	0	0	0	0	0	0	0	0
k__Bacteria;p__Proteobacteria;c__Alphaproteobacteria;o__uncultured;f__uncultured Bradyrhizobiaceae bacterium;g__uncultured Bradyrhizobiaceae bacterium	0	0	0	0	0.000113946	0	0	0	0.000165071	0.00106408	0.000438929	0.000170474	0	0	0	0	0.000102822	0.000283049	0	0	0	0	0	0	0	0	0	0	0	0	0	0	0	0	0	0	0	0	0	0	0	0	0	0	0	0	0	0	0
k__Bacteria;p__Proteobacteria;c__Alphaproteobacteria;o__uncultured;f__uncultured bacterium;g__uncultured bacterium	0.000715538	0.000142728	0.000306279	6.44621e-05	0.000455783	0.000111819	0.00111797	8.09258e-05	0.00181578	0.00195082	0.00319221	0.000535775	0.000798316	8.91822e-05	3.79025e-05	0.000308709	0.000845424	0.00271727	0.00102139	0	0	0.000280828	0	0.000554154	0.000157592	0.000636853	0.000137099	0	0	0.00080521	0	0	0	0	0	0	0	0	0	0	0	0	0	0	0	0	0	0	0
k__Bacteria;p__Proteobacteria;c__Alphaproteobacteria;o__uncultured;f__uncultured alpha proteobacterium;g__uncultured alpha proteobacterium	0	0	0	3.2231e-05	0	0	2.59994e-05	0	0.000123803	0	0	0	0	0	0	0	1.14247e-05	0	0	0	0	5.61656e-05	0	3.82175e-05	0	0	0	0	0	0	0	0	0	0	0	0	0	0	0	0	0	0	0	0	0	0	0	0	0
k__Bacteria;p__Proteobacteria;c__Alphaproteobacteria;o__uncultured;f__metagenome;g__metagenome	0	0	0	0	0	0	2.59994e-05	0	0.000495213	0.000502483	0.00103747	0.000121767	0.000217723	0	1.89512e-05	0	0.000159945	0.000543454	0.000248447	2.05922e-05	0	5.61656e-05	0	1.91088e-05	0	0	0	0	0	0	0	0	0	0	0	0	0	0	0	0	0	0	0	0	0	0	0	0	0
k__Bacteria;p__Proteobacteria;c__Alphaproteobacteria;o__Tistrellales;f__Geminicoccaceae;g__uncultured	0	0	0	0	0	0	0	0	8.25355e-05	0	0	0	0	0	0	0	0	3.39659e-05	0	0	0	0	0	0	0	0	0	0	0	0	0	0	0	0	0	0	0	0	0	0	0	0	0	0	0	0	0	0	0
k__Bacteria;p__Proteobacteria;c__Alphaproteobacteria;o__Tistrellales;f__Geminicoccaceae;g__Geminicoccus	0	0	0	0	0	0	0	0	4.12677e-05	0	0	0	0.000217723	0	1.89512e-05	9.00403e-05	0.000125671	0.000271727	4.14079e-05	0	0	0	0	0	0	0	0	0	0	0	0	0	0	5.65515e-05	0	0	0	0	0	0	0	0	0	0	0	0	0	0	0
k__Bacteria;p__Proteobacteria;c__Alphaproteobacteria;o__Tistrellales;f__Geminicoccaceae;g__Candidatus Alysiosphaera	0	0	0	0	0	0	0	0	0.000742819	8.86734e-05	0.000438929	4.87068e-05	0	0	5.68537e-05	0.00048879	0.000856849	0.00234364	0.000220842	0	0.000856564	0.000365076	0	0	0	0	0	0	0.00248622	0	0	0	0	0	0	0	0	0	0	0	0	0	0	0	0	0	0	0	0
k__Bacteria;p__Proteobacteria;c__Alphaproteobacteria;o__Thalassobaculales;f__uncultured;g__uncultured bacterium	0	0	0	0	0	0	0	0	0	0	0	0	0	0	0	0	2.28493e-05	2.26439e-05	2.76052e-05	0	0	0	0	0	0	0	0	0	0	0	0	0	0	0	0	0	0	0	0	0	0	0	0	0	0	0	0	0	0
k__Bacteria;p__Proteobacteria;c__Alphaproteobacteria;o__Thalassobaculales;f__uncultured;g__metagenome	0	0	0	0	0	0	0	0	0	0	0	0	0	0	0	0	3.4274e-05	0	0	0	0	0	0	0	0	0	0	0	0	0	0	0	0	0	0	0	0	0	0	0	0	0	0	0	0	0	0	0	0
k__Bacteria;p__Proteobacteria;c__Alphaproteobacteria;o__Thalassobaculales;f__Oceanibaculaceae;g__Oceanibaculum	0	0	0	0	0	0	2.59994e-05	0	0	0	0	0	0	0	0	0	0	0	0	0	0	0	0	0	0	0	0	0	0	0	0	0	0	0	0	0	0	0	0	0	0	0	0	0	0	0	0	0	0
k__Bacteria;p__Proteobacteria;c__Alphaproteobacteria;o__Sphingomonadales;f__uncultured;g__alpha proteobacterium K4-11	0	0	0	0	0	0	0	0	0	0	0	0	0	0	0	0	0	0	0	0	0	0	0	0	0	0	0	0	0	0	0	0	0	0	0	0	0	0	0	0	0	0	0	0	0	1.94742e-05	0	0	0
k__Bacteria;p__Proteobacteria;c__Alphaproteobacteria;o__Sphingomonadales;f__uncultured bacterium;g__uncultured bacterium	0	0	0	0	0	0	0	0	0	0	0	0	0	0	0	0	0	0	0	0	0	0	0	0	0	0	0	0	0	0	0	0	0	0	0	0	0	0	0	0	0	5.59691e-05	0	3.31675e-05	0	0	0	0	0
k__Bacteria;p__Proteobacteria;c__Alphaproteobacteria;o__Sphingomonadales;f__Sphingomonadaceae;g__Zymomonas	0	0	0	0	0	0	0	0	0	0	0	0	0	0	0	0	0	0	0	0	0	0	0	0	0	0	0	0	0	0	0	0	0	0	0	0	0	0	0	0.00018675	0	0	0	0	0.000422074	0	0.000170545	4.51182e-05	0.000357223
k__Bacteria;p__Proteobacteria;c__Alphaproteobacteria;o__Sphingomonadales;f__Sphingomonadaceae;g__uncultured Novosphingobium sp.	0	0	0	0	0	0	0	0	0	0	0	0	0	0	0	0	2.28493e-05	1.1322e-05	0	0	0	0	0	0	0	0	0	0	0	0	0	0	0	0	0	0	0	0	0	0	0	0	0	0	0	0	0	0	0
k__Bacteria;p__Proteobacteria;c__Alphaproteobacteria;o__Sphingomonadales;f__Sphingomonadaceae;g__uncultured bacterium	0	0	0	0	0	0	2.59994e-05	0	0	0	0	0	0	0	0	0	0	2.26439e-05	0	0	0	0	0	0	0	0	0	0	0	0	0	0	0	0	0	0	0	0	0	0	0	0	0	0	0	0	0	0	0
k__Bacteria;p__Proteobacteria;c__Alphaproteobacteria;o__Sphingomonadales;f__Sphingomonadaceae;g__uncultured	0	0.000285456	0	0.000225617	0.000265873	0.000223639	0.000324992	0.00194222	0.0011555	0.00121187	0.00410997	0.00172909	0.00384643	0.00356729	0.000682245	0.00277839	0.00639781	0.00287578	0.00351967	0.00121494	0.00218035	0.000393159	0.00124639	0.000687916	0.00110314	0.000117936	0.00219358	0.0192546	0.0125392	0.00197771	0.00164226	1.53386e-05	0.000702238	0.000961375	7.08466e-05	0	0.001085	0.000572561	0	0	0	0	0	0	0	0	0	0	4.46528e-05
k__Bacteria;p__Proteobacteria;c__Alphaproteobacteria;o__Sphingomonadales;f__Sphingomonadaceae;g__Stakelama	0	0	0	0	0	0	0	0	0	0	0	0	0	0	0	0	1.14247e-05	0	0	0	0	0	0	0	0	0	0	0	0	0	0	0	0	5.65515e-05	0	0	0	0	0	0	0	0	0	0	0	0	0	0	0
k__Bacteria;p__Proteobacteria;c__Alphaproteobacteria;o__Sphingomonadales;f__Sphingomonadaceae;g__Sphingosinicella	0	0	0	0	0	0	0	0	0	0	7.98053e-05	2.43534e-05	7.25742e-05	8.91822e-05	1.89512e-05	0.000141492	0	0	0.000345066	0	0	0	0	0	0	0	0	0	0	0	0	0	0	0	0	0	0	0	0	0	0	0	0	0	0	0	0	0	0
k__Bacteria;p__Proteobacteria;c__Alphaproteobacteria;o__Sphingomonadales;f__Sphingomonadaceae;g__Sphingorhabdus	0	0	0	0	0	0	0	0	0	0	0.000119708	0	0	0	0	0.000154355	0	2.26439e-05	6.90131e-05	0	0	0	0	0	0	0	0.000274198	0	0	0	0	0	0	0	0	0	0	0	0	0	0	0	0	0	0	0	2.43635e-05	0	0
k__Bacteria;p__Proteobacteria;c__Alphaproteobacteria;o__Sphingomonadales;f__Sphingomonadaceae;g__Sphingopyxis	0	0	0	0	0	0	0	0	0	2.95578e-05	3.99026e-05	0.00099849	0.00210465	0	0	0.000128629	0.000194219	5.66098e-05	4.14079e-05	0	0	0	0.000450821	0	0	0	0	0	0	0	0	0.000245418	0	0	0	0	0	0	0.000794421	0.000536906	0.00154432	0.0016231	0.000618908	0.000364842	0.000131898	0	0.000389816	4.51182e-05	0
k__Bacteria;p__Proteobacteria;c__Alphaproteobacteria;o__Sphingomonadales;f__Sphingomonadaceae;g__Sphingomonas	0.00128797	0.00666064	0.00267994	0.00302972	0.00422865	0.00391368	0.00857979	0.029983	0.0434137	0.0108477	0.0936116	0.0231845	0.0592206	0.0705431	0.00881233	0.0693439	0.0371644	0.0764232	0.108585	0.000761913	0.000311478	0.00106715	0.00360657	0.00328671	0.00724923	0.00134447	0.0137099	0.0219311	0.00821533	0.00812273	0.00195343	0.000797607	0.00283496	0.000339309	0.00134609	0	0	0.00212993	0.0226557	0.0266586	0.0177321	0.0191694	0.0146991	0.0199005	0.0173314	0.0230769	0.0159094	0.0123624	0.00997991
k__Bacteria;p__Proteobacteria;c__Alphaproteobacteria;o__Sphingomonadales;f__Sphingomonadaceae;g__Sphingomicrobium	0	0	0	0	1.26606e-05	0	0	0	0	0	0	0	0	0	0	0	0	0	1.38026e-05	0	0	0	0	0	0	0	0	0	0	0	0	0	0	0	0	0	0	0	0	0	0	0	0	0	0	0	0	0	0
k__Bacteria;p__Proteobacteria;c__Alphaproteobacteria;o__Sphingomonadales;f__Sphingomonadaceae;g__Sphingobium	0	0.000142728	0	3.2231e-05	1.26606e-05	5.59097e-05	2.59994e-05	0.000566481	0.000453945	8.86734e-05	0.000798053	0.00158297	0.000580594	0.000178364	0.000113707	0.000656008	0.000891123	0.00108691	0.000276052	0	0	2.80828e-05	0.000265189	5.73263e-05	0.000105061	0	0.000137099	0.00619183	0.000216193	0.00118663	0	0	0.0011704	0	0	0	0	0	0.0168005	0.0169009	0.0301693	0.0357363	0.0293981	0.0279602	0	0	0.00112072	0	0
k__Bacteria;p__Proteobacteria;c__Alphaproteobacteria;o__Sphingomonadales;f__Sphingomonadaceae;g__Sphingoaurantiacus	0	0	0	0	0	0	0	0	0	0	7.98053e-05	2.43534e-05	0.000290297	0	0	0.000244395	3.4274e-05	0	5.52105e-05	0	0	0	0	0	0	0	0	0.000399473	0	0	0	0	0	0	0	0	0	0	0	0	0	0	0	0	0	0	0	0	0
k__Bacteria;p__Proteobacteria;c__Alphaproteobacteria;o__Sphingomonadales;f__Sphingomonadaceae;g__SD04E11	0	0	0	0	0	0	0	0	0	2.95578e-05	0	0	0	0	0	0	0	0	0	0	0	0	0	0	0	0	0	0	0	0	0	0	0	0	0	0	0	0	0	0	0	0	0	0	0	0	0	0	0
k__Bacteria;p__Proteobacteria;c__Alphaproteobacteria;o__Sphingomonadales;f__Sphingomonadaceae;g__Sandaracinobacter	0	0	0	0	0	0	0	0	0	0	0	0	0	0	0	0	0	0	0	0	0	0	0	0	0	0	0	0	0	0	0	0	0	0	0	0	0	0	0	0	0	0	3.09454e-05	0	0	0	0	0	0.000290243
k__Bacteria;p__Proteobacteria;c__Alphaproteobacteria;o__Sphingomonadales;f__Sphingomonadaceae;g__Rhizorhapis	0	0	0	3.2231e-05	1.26606e-05	0.000111819	3.8999e-05	0.000161852	4.12677e-05	2.95578e-05	7.98053e-05	0	0.000290297	0.000267547	0.000170561	0.000154355	0.00017137	6.79317e-05	2.76052e-05	0	0	0	0	0.000229305	7.8796e-05	0	0.000274198	0	0	0	0	0	0	0	0	0	0	0	0	0	0	0.000167907	0	0	0	0	0	0	0
k__Bacteria;p__Proteobacteria;c__Alphaproteobacteria;o__Sphingomonadales;f__Sphingomonadaceae;g__Qipengyuania	0	0	0	0	0	0	0	0	0	0	7.98053e-05	2.43534e-05	7.25742e-05	8.91822e-05	0	3.85887e-05	0	1.1322e-05	0.000607315	0	0	0	0	0	0	0	0	0	0	0	0	0	0	0	0	0	0	0	0	0	0	0	0	0	0	0	0	0	0
k__Bacteria;p__Proteobacteria;c__Alphaproteobacteria;o__Sphingomonadales;f__Sphingomonadaceae;g__Porphyrobacter	0	0	0	0	0	0	2.59994e-05	0	0	0	0	0	0	0	0	0	1.14247e-05	3.39659e-05	0	0	0	0	0	0	0	0	0	0	0	0	0	0	0	0	0	0	0	0	0	0	0	0	0	0	0	0	0	0	0
k__Bacteria;p__Proteobacteria;c__Alphaproteobacteria;o__Sphingomonadales;f__Sphingomonadaceae;g__Plot4-2H12	0	0	0	0	0	0	0	0	4.12677e-05	0	0	0	0	0	0	0	0	0	0	0	0	0	0	0	0	0	0	0	0	0	0	0	0	0	0	0	0	0	0	0	0	0	0	0	0	0	0	0	0
k__Bacteria;p__Proteobacteria;c__Alphaproteobacteria;o__Sphingomonadales;f__Sphingomonadaceae;g__Novosphingobium	0.000178884	0.000999096	0.000306279	3.2231e-05	0.000759638	0.000559097	0.000454989	0.0046937	0.000206339	0.000620714	0.0015562	0.00114461	0.0042093	0.00338892	0.000568537	0.00348584	0.00404433	0.00270595	0.00448585	0	0.000389347	0.000617821	0.000583415	0.00149048	0.00144459	0.000188697	0.00109679	0	0	0	0	0	0.000572194	0.00169654	0	0	2.85527e-05	2.29024e-05	0	0.00205425	0.0052948	0.00783567	0.005663	0.00855721	0.00079139	0	0.000950177	0.000631655	0.00055816
k__Bacteria;p__Proteobacteria;c__Alphaproteobacteria;o__Sphingomonadales;f__Sphingomonadaceae;g__MN 122.2a	0	0	0	0	0	0	0	0	0	0	0	0	0	0	0	6.43145e-05	0	0	1.38026e-05	0	0	0	0	0	0	0	0	0	0	5.6506e-05	0	0	0	0	0	0	0	0	0	0	0	0	0	0	0	0	0	0	0
k__Bacteria;p__Proteobacteria;c__Alphaproteobacteria;o__Sphingomonadales;f__Sphingomonadaceae;g__Erythrobacter sp. HME6855	0	0	0	0	0	0	0	0	0	0	0	0	0	0	0	0	0	0	8.28157e-05	0	0	0	0	0	0	0	0	0	0	0	0	0	0	0	0	0	0	0	0	0	0	0	0	0	0	0	0	0	0
k__Bacteria;p__Proteobacteria;c__Alphaproteobacteria;o__Sphingomonadales;f__Sphingomonadaceae;g__Erythrobacter	0	0	0	0	0	0	0	0	0	0	0	2.43534e-05	0.000435445	0.000267547	0	5.14516e-05	0	1.1322e-05	0.00139406	0	0	0	0	0	0	0	0	0	0	0	0	0	0	0	0	0	0	0.000801585	0	0	0	0	0	0	0	0	0	0	0
k__Bacteria;p__Proteobacteria;c__Alphaproteobacteria;o__Sphingomonadales;f__Sphingomonadaceae;g__Ellin6055	0	4.7576e-05	0	0.000290079	3.79819e-05	0.000111819	0.000103997	0.000161852	0.00466326	0.00100497	0.00554647	0.0017778	0.00181436	0.000624275	0.000189512	0.00191657	0.00204501	0.00485712	0.00117322	4.11845e-05	0	2.80828e-05	0	0.000248414	0.00160219	0.000306633	0.000548396	0	0.000756675	0.000692198	0	0	0.000247084	0	0	0	0	0.000515305	0	0	0	0	0	0	0	0	0	0	0
k__Bacteria;p__Proteobacteria;c__Alphaproteobacteria;o__Sphingomonadales;f__Sphingomonadaceae;g__Croceicoccus	0	0	0	0	0	0	0	0	0	0	0	0	0	0	0	0	0	0	5.52105e-05	0	0	0	0	0	0	0	0	0	0	0	0	0	0	0	0	0	0	0	0	0	0	0	0	0	0	0	0	0	0
k__Bacteria;p__Proteobacteria;c__Alphaproteobacteria;o__Sphingomonadales;f__Sphingomonadaceae;g__Blastomonas	0	4.7576e-05	0	0	2.53213e-05	0	6.49984e-05	0	0	0	0	0	0.000217723	0	0	0	5.71233e-05	3.39659e-05	1.38026e-05	0	0	0	0	0	2.62653e-05	2.35871e-05	0	0	0	0	0	0.000720914	0	0	0	0	0	0	0.000470768	0.000606938	0	0.000363799	9.28361e-05	0.000165837	0.000395695	0	0.000243635	0	0.000133958
k__Bacteria;p__Proteobacteria;c__Alphaproteobacteria;o__Sphingomonadales;f__Sphingomonadaceae;g__B48	0	0	0	0	0	0	0	0	0	0	0	0	0	0	0	2.57258e-05	0	0	0	0	0	0	0	0	0	0	0	0	0	0	0	0	0	0	0	0	0	0	0	0	0	0	0	0	0	0	0	0	0
k__Bacteria;p__Proteobacteria;c__Alphaproteobacteria;o__Sphingomonadales;f__Sphingomonadaceae;g__Altererythrobacter	0	0	0.000229709	0.000225617	8.86244e-05	5.59097e-05	0.000142996	0.00182083	0.00123803	0.00026602	0.00139659	0.000535775	0.00856376	0.0080264	0.00060644	0.0089783	0.00266194	0.0039174	0.0486266	0	0	0	0.00119335	0.000171979	0.000288919	9.43485e-05	0.000959693	0.000639156	0.000108096	0	0	0	0.000494168	0.000339309	0	0	0	0.00257652	0	0	0	0	0	0	0	0	0	0	0
k__Bacteria;p__Proteobacteria;c__Alphaproteobacteria;o__Sphingomonadales;f__SD04E11;g__uncultured bacterium	0	0	0	0	0	0	0	0	0	0	0	0	0	0	0	0	0	0	0	0	0	0	0	0	0	0	0	0	0	0	0	0	0	0	0	0	0	0	0	0	0	0	0	0	0	0	0	0	0
k__Bacteria;p__Proteobacteria;c__Alphaproteobacteria;o__Sphingomonadales;f__MN 122.2a;g__uncultured bacterium	0	0	0	0	0	0	0	0	0	0	0	0	0	0	0	0	0	0	0	0	0	0	0	0	0	0	0	0	0	0	0	0	0	0	0	0	0	0	0	0	0	2.79846e-05	0.000154727	0	0.000342936	0	0.000755269	0	0.000647466
k__Bacteria;p__Proteobacteria;c__Alphaproteobacteria;o__Sphingomonadales;f__MN 122.2a;g__Sphingomonas sp. WW11	0	0	0	0	0	0	0	0	0	0	0	0	0	0	0	0	0	0	0	0	0	0	0	0	0	0	0	0	0	0	0	0	0	0	0	0	0	0	0	0.000140063	0.000110308	2.79846e-05	0	0.00039801	0	0	0	0	0
k__Bacteria;p__Proteobacteria;c__Alphaproteobacteria;o__Sphingomonadales;f__M05-Pitesti;g__uncultured bacterium	0	0	0	0	0	0	0	0	0	0	0	0	0	0	0	0	0	0	0	0	0	0	0	0	0	0	0	0	0	0	0	0	0	0	0	0	0	0	0	9.3375e-05	0	0	0	0	0	0	0	0	0
k__Bacteria;p__Proteobacteria;c__Alphaproteobacteria;o__Sphingomonadales;f__JG34-KF-161;g__uncultured soil bacterium	0	0	0	0	0	0	0	0	0	0	0	0	0	0	0	0	0	0	0	0	0	0	0	0	0	0	0	0	0	0	0	0	0	0	0	0	0	0	0	0	0	0	0	0	0	0	0	0	0
k__Bacteria;p__Proteobacteria;c__Alphaproteobacteria;o__Sphingomonadales;f__JG34-KF-161;g__Sphingomonadaceae bacterium Gsoil 690	0	0	0	0	0	0	0	0	0	0	0	0	0	0	0	0	0	0	0	0	0	0	0	0	0	0	0	0	0	0	0	0	0	0	0	0	0	0	0	0	0	0	0	0	0	0	0	0	0
k__Bacteria;p__Proteobacteria;c__Alphaproteobacteria;o__Sphingomonadales;f__Erythrobacteraceae;g__uncultured	0	0	0	0	0	0	0	0	0	0	0	0	0	0	0	0	0	0	0	0	0	0	0	0	0	0	0	0	0	0	0	0	0	0	0	0	0	0	0	0	0.000220617	0	0.000123782	0	5.27593e-05	0	0.000219272	0.000135355	0
k__Bacteria;p__Proteobacteria;c__Alphaproteobacteria;o__Sphingomonadales;f__Erythrobacteraceae;g__Porphyrobacter	0	0	0	0	0	0	0	0	0	0	0	0	0	0	0	0	0	0	0	0	0	0	0	0	0	0	0	0	0	0	0	0	0	0	0	0	0	0	0	0	0	0.000111938	0.000185672	0.000165837	0	0	0	0	0.00127261
k__Bacteria;p__Proteobacteria;c__Alphaproteobacteria;o__Sphingomonadales;f__Erythrobacteraceae;g__Erythrobacter	0	0	0	0	0	0	0	0	0	0	0	0	0	0	0	0	0	0	0	0	0	0	0	0	0	0	0	0	0	0	0	0	0	0	0	0	0	0	0	0.00119053	2.75771e-05	0.000251861	3.09454e-05	3.31675e-05	0.000211037	0	0.000560361	0.000203032	0.00062514
k__Bacteria;p__Proteobacteria;c__Alphaproteobacteria;o__Sphingomonadales;f__Erythrobacteraceae;g__Altererythrobacter	0	0	0	0	0	0	0	0	0	0	0	0	0	0	0	0	0	0	0	0	0	0	0	0	0	0	0	0	0	0	0	0	0	0	0	0	0	0	0	0.00177413	0.000358502	2.79846e-05	0.000123782	9.95025e-05	0.000527593	0	0.00104763	0.000473741	0.000759098
k__Bacteria;p__Proteobacteria;c__Alphaproteobacteria;o__Sphingomonadales;f__Ellin6055;g__uncultured bacterium	0	0	0	0	0	0	0	0	0	0	0	0	0	0	0	0	0	0	0	0	0	0	0	0	0	0	0	0	0	0	0	0	0	0	0	0	0	0	0	0.000116719	2.75771e-05	0.000195892	0	6.6335e-05	2.63797e-05	0	2.43635e-05	0	0
k__Bacteria;p__Proteobacteria;c__Alphaproteobacteria;o__Sphingomonadales;f__AKYG937;g__uncultured Sphingomonadaceae bacterium	0	0	0	0	0	0	0	0	0	0	0	0	0	0	0	0	0	0	0	0	0	0	0	0	0	0	0	0	0	0	0	0	0	0	0	0	0	0	0	0	0	0.000111938	0	0	0	0	0.000925813	0	0.000424202
k__Bacteria;p__Proteobacteria;c__Alphaproteobacteria;o__Sphingomonadales;f__7B-8;g__uncultured bacterium	0	0	0	0	0	0	0	0	0	0	0	0	0	0	0	0	0	0	0	0	0	0	0	0	0	0	0	0	0	0	0	0	0	0	0	0	0	0	0	0.000747	0	0	0	3.31675e-05	0	0	4.8727e-05	2.25591e-05	0.000223264
k__Bacteria;p__Proteobacteria;c__Alphaproteobacteria;o__Sphingomonadales;f__7B-8;g__Sphingomonadaceae bacterium MWH-CaK2	0	0	0	0	0	0	0	0	0	0	0	0	0	0	0	0	0	0	0	0	0	0	0	0	0	0	0	0	0	0	0	0	0	0	0	0	0	0	0	0	0	0	0	0	0	0	0	0	0
k__Bacteria;p__Proteobacteria;c__Alphaproteobacteria;o__Sneathiellales;f__Sneathiellaceae;g__uncultured	0	0	0	0	0	0	0	0	8.25355e-05	0	0	0	0	0	0	0	0	0	0	0	0	0	0	0	0	0	0	0	0	0	0	0	0	0	0	0	0	0	0	0	0	0	0	0	0	0	0	0	0
k__Bacteria;p__Proteobacteria;c__Alphaproteobacteria;o__Rickettsiales;f__SM2D12;g__uncultured Bradyrhizobium sp.	0	0	0	0	0	0	1.29997e-05	0	0	0	0	0	0	0	0	0	0	0	0	0	0	0	0	0	0	0	0	0	0	0	0	0	0	0	0	0	0	0	0	0	0	0	0	0	0	0	0	0	0
k__Bacteria;p__Proteobacteria;c__Alphaproteobacteria;o__Rickettsiales;f__SM2D12;g__uncultured bacterium	0.00100175	0.000190304	0.00122511	0.000128924	0.000341837	5.59097e-05	0.000441989	0	4.12677e-05	0.000147789	0	0.000146121	0	8.91822e-05	3.79025e-05	1.28629e-05	1.14247e-05	0	0	0	0	0.000112331	0.000159113	0.000477719	0.000131327	9.43485e-05	0.000137099	0	0	0	0	0	0	0	0	0	0	0	0	0	0	0	0.000185672	0	0	0	0	0	0
k__Bacteria;p__Proteobacteria;c__Alphaproteobacteria;o__Rickettsiales;f__SM2D12;g__uncultured alpha proteobacterium	0.000321992	0	0.000191424	0	0.000101285	0	0.000376991	0	8.25355e-05	2.95578e-05	0	0	7.25742e-05	0	0	0	0	0	4.14079e-05	0	0.000934434	0.000224662	0	3.82175e-05	0.000157592	2.35871e-05	0	0	0	0	0	0	0	0	0	0	0	0	0	0	0	0	0	0	0	0	0	0	0
k__Bacteria;p__Proteobacteria;c__Alphaproteobacteria;o__Rickettsiales;f__SM2D12;g__metagenome	0.0004651	0.00023788	0.000306279	9.66931e-05	0.000189909	0	0.000194995	4.04629e-05	0	0.000177347	0	2.43534e-05	0.000290297	0.000267547	0	6.43145e-05	0	0	0	0	0	0.000421242	0	0.000439502	0.000105061	4.71743e-05	0.000548396	0	0	0	0	0.000674898	0	0	0	0	0	0	0	0	0	0	0	0	0	0	0	0	0
k__Bacteria;p__Proteobacteria;c__Alphaproteobacteria;o__Rickettsiales;f__Rickettsiales Incertae Sedis;g__uncultured	0	0	0	0	0	0	0	0	0	0	0	0	0	0	0	0	0	0	0	0	0	0	0	0	0	0	0	0	0	0	0	0	0	0	0	0	0	0	0	0	0	0	0	0	0	0	0	0	0
k__Bacteria;p__Proteobacteria;c__Alphaproteobacteria;o__Rickettsiales;f__Rickettsiales Incertae Sedis;g__Candidatus Odyssella	0	0	0	0	0	0	0	0	0	0	0	0	0	0	0	0	0	0	0	0	0	0	0	0	0	0	0	0	0	0	0	0	0	0	0	0	0	0	0	0	0	0	0	0	0	0	0	0	0
k__Bacteria;p__Proteobacteria;c__Alphaproteobacteria;o__Rickettsiales;f__Rickettsiaceae;g__uncultured	0	0	0	0	2.53213e-05	0	9.09977e-05	8.09258e-05	0	5.91156e-05	0	0	0	0	3.79025e-05	0	1.14247e-05	2.26439e-05	0	0	0	0	0	1.91088e-05	2.62653e-05	0	0	0	0	0	0	0	0	0	0	0	0	0	0	0	0	0	0	0	0	0	0	0	0
k__Bacteria;p__Proteobacteria;c__Alphaproteobacteria;o__Rickettsiales;f__Rickettsiaceae;g__Rickettsia	7.15538e-05	0.000190304	7.65697e-05	3.2231e-05	2.53213e-05	0	0	0	0	0	0	0	0	0	0	0	3.4274e-05	0	0	0	0	0	0	0	0	0	0	0	0	0	0	0	0	0	0	0	0	0	0	0	0	0	0	0	0	0	0	0	0
k__Bacteria;p__Proteobacteria;c__Alphaproteobacteria;o__Rickettsiales;f__Rickettsiaceae;g__Candidatus Trichorickettsia	0	0	0	0	1.26606e-05	0	0	0	0	0	0	2.43534e-05	0	8.91822e-05	0	1.28629e-05	0	0	0	0	0	0	0	0	0	0	0	0	0	0	0	0	0	0	0	0	0	0	0	0	0	0	0	0	0	0	0	0	0
k__Bacteria;p__Proteobacteria;c__Alphaproteobacteria;o__Rickettsiales;f__Rickettsiaceae;g__Candidatus Megaira	3.57769e-05	0	0	0	0	0	0	0	0	2.95578e-05	0	0	0	0	3.79025e-05	0	0	0	0	0	0	0	0	0	0	0	0	0	0	0	0	0	0	0	0	0	0	0	0	0	0	0	0	0	0	0	0	0	0
k__Bacteria;p__Proteobacteria;c__Alphaproteobacteria;o__Rickettsiales;f__Mitochondria;g__Vitis vinifera (wine grape)	0	0	0	0	0	0	0	0	0	0	0	0	0	0	0	0	0	0	0	0	0	0	0	0	0	0	0	0	0	0	0	0	0	0	0	0	0	0	0	0	0	0	0	0	0	0	0	0	0
k__Bacteria;p__Proteobacteria;c__Alphaproteobacteria;o__Rickettsiales;f__Mitochondria;g__Vigna angularis (adzuki bean)	0	0	0	0	0	0	0	0	0	0	0	0	0	0	0	0	0	0	0	0	0	0	0	0	0	0	0	0	0	0	0	0	0	0	0	0	0	0	0	0	0	0	0	0	0	0	4.8727e-05	0	0
k__Bacteria;p__Proteobacteria;c__Alphaproteobacteria;o__Rickettsiales;f__Mitochondria;g__Vicia faba (fava bean)	0	0	0	0	0	0	0	0	0	0	0	0	0	0	0	0	0	0	0	0	0	0	0	0	0	0	0	0	0	0	0	0	0	0	0	0	0	0	0	0	0	0	0	0	0	0	0	0	0
k__Bacteria;p__Proteobacteria;c__Alphaproteobacteria;o__Rickettsiales;f__Mitochondria;g__Vaccinium macrocarpon	0	0	0	0	0	0	0	0	0	0	0	0	0	0	0	0	0	0	0	0	0	0	0	0	0	0	0	0	0	0	0	0	0	0	0	0	0	0	0	7.00313e-05	0	0	0	0	0	0	0	0	0
k__Bacteria;p__Proteobacteria;c__Alphaproteobacteria;o__Rickettsiales;f__Mitochondria;g__Utricularia gibba	0	0	0	0	0	0	0	0	0	0	0	0	0	0	0	0	0	0	0	0	0	0	0	0	0	0	0	0	0	0	0	0	0	0	0	0	0	0	0	0	0	0	0	0	0	0	0	0	0
k__Bacteria;p__Proteobacteria;c__Alphaproteobacteria;o__Rickettsiales;f__Mitochondria;g__unidentified proteobacterium	0	0	0	0	0	0	0	0	0	0	0	0	0	0	0	0.000167218	0	0	0	0	0	0	0	0	0	0	0	0	0	0	0	0	0	0	0	0	0	0	0	0	0	0	0	0	0	0	0	0	0
k__Bacteria;p__Proteobacteria;c__Alphaproteobacteria;o__Rickettsiales;f__Mitochondria;g__uncultured bacterium	0	0	7.65697e-05	0	0	0	0	0	0	2.95578e-05	0	0	0	0	0	0	0	0	0	0	0	0	0	0	0	0	0	0	0.000216193	0	0	0	0	0	0	0	0	0	0	0	0	0	0	0	0	0	0	0	0
k__Bacteria;p__Proteobacteria;c__Alphaproteobacteria;o__Rickettsiales;f__Mitochondria;g__Triticum aestivum (bread wheat)	0	0	0	0	0	0	0	0	0	0	0	0	0	0	0	0	0	0	0	0	0	0	0	0	0	0	0	0	0	0	0	0	0	0	0	0	0	0	0	0	0	0	0	0	0	0	4.8727e-05	0	2.23264e-05
k__Bacteria;p__Proteobacteria;c__Alphaproteobacteria;o__Rickettsiales;f__Mitochondria;g__Tectona grandis	0	0	0	0	0	0	0	0	0	0	0	0	0	0	0	0	0	0	0	0	0	0	0	0	0	0	0	0	0	0	0	0	0	0	0	0	0	0	0	0	0	0	0	0	0	0	0	0	0
k__Bacteria;p__Proteobacteria;c__Alphaproteobacteria;o__Rickettsiales;f__Mitochondria;g__Tasmannia insipida	0	0	0	0	0	0	0	0	0	0	0	0	0	0	0	0	0	0	0	0	0	0	0	0	0	0	0	0.000239684	0	0	0	0	0	0	0	0	0	0	0	0	0	0	0	0	0	0	0	0	0
k__Bacteria;p__Proteobacteria;c__Alphaproteobacteria;o__Rickettsiales;f__Mitochondria;g__Solanum melongena (eggplant)	0	0	0	0	0	0	0	0	0	0	0	0	0	0	0	0	0	1.1322e-05	2.76052e-05	0	0	0	0	0	0	0	0	0.000359525	0	0	0	0	0	0	0	0	0	0	0.0960956	0.192749	0.483785	0.475737	0.45827	0.56597	0.00614646	1.94742e-05	0.00401998	0.00286501	0.00149587
k__Bacteria;p__Proteobacteria;c__Alphaproteobacteria;o__Rickettsiales;f__Mitochondria;g__Siparuna decipiens	0	0	0	0	0	0	0	0	0	0	0	0	0	0	0	0	0	0	0	0	0	0	0	0	0	0	0	0	0	0	0	0	0	0	0	0	0	0	2.9423e-05	0	0	0	0	0	0	0	0	0	0
k__Bacteria;p__Proteobacteria;c__Alphaproteobacteria;o__Rickettsiales;f__Mitochondria;g__Silene latifolia	0	0	0	0	0	0	0	0	0	0	0	0	0	0	0	0	0	0	0	0	0	0	0	0	0	0	0	0	0	0	0	0	0	0	0	0	0	0	2.9423e-05	0.000140063	0	2.79846e-05	6.18908e-05	3.31675e-05	0	0	0	2.25591e-05	2.23264e-05
k__Bacteria;p__Proteobacteria;c__Alphaproteobacteria;o__Rickettsiales;f__Mitochondria;g__Secale cereale (rye)	0	0	0	0	0	0	0	0	0	0	0	0	0	0	0	0	0	0	0	0	7.78695e-05	0	0	0	0	0	0	0	0	0	0	0	0	0	0	0	0	0	0	0	0	0	0	0	0	0	0	0	0
k__Bacteria;p__Proteobacteria;c__Alphaproteobacteria;o__Rickettsiales;f__Mitochondria;g__Sanguinaria canadensis (red puccoon)	0	0	0	0	0	0	0	0	0	0	0	0	0	0	0	0	0	2.26439e-05	0	0	0	0	0	0	0	0	0	0	0	0	0	0	0	0	0	0	0	0	0	0	0	0	0	0	0	0	0	0	0
k__Bacteria;p__Proteobacteria;c__Alphaproteobacteria;o__Rickettsiales;f__Mitochondria;g__Salvia miltiorrhiza	0	0	0	0	0	0	0	0	0	0	0	0	0	0	0	0	0	0	0	0	0	0	0	0	0	0	0	0	0	0	0	0	0	0	0	0	0	0	0.000676729	0.00165741	0.000910044	0.000391784	0.000185672	0.000232172	5.27593e-05	0	4.8727e-05	0	0.000178611
k__Bacteria;p__Proteobacteria;c__Alphaproteobacteria;o__Rickettsiales;f__Mitochondria;g__Rumex acetosa (garden sorrel)	0	0	0	0	0	0	0	0	0	0	0	0	0	0	0	0	0	0	0	0	0	0	0	0	0	0	0	0	0	0	0	0	0	0	0	0	0	0	0	0	0	0	0	0	0	0	0	0	0
k__Bacteria;p__Proteobacteria;c__Alphaproteobacteria;o__Rickettsiales;f__Mitochondria;g__Quercus robur	0	0	0	0	0	0	0	0	0	0	0	0	0	0	0	0	0	0	0	0	0	0	0.000716009	0	0	0	0	0	0	0	0	0	0	0	0	0	0	0	0	0	0	0	0	0	0	0	0	0	0
k__Bacteria;p__Proteobacteria;c__Alphaproteobacteria;o__Rickettsiales;f__Mitochondria;g__Prunus mume (Japanese apricot)	0	0	0	0	0	0	0	0	0	0	0	0	0	0	1.89512e-05	0	0	0	0	0	0	0	0	0	0	0	0	0	0	0	1.7287e-05	0	0	0	0	0	0	0	0	0	0	0	0	0	0	0	0	0	0
k__Bacteria;p__Proteobacteria;c__Alphaproteobacteria;o__Rickettsiales;f__Mitochondria;g__Posidonia oceanica	0	0	0	0	0	0	0	0	0	0	0	0	0	0	0	0	0	0	0	0	0	0	0	0	0	0	0	0	0	0	0	0	0	0	0	0	0	0	0	0	0	0	0	0	0	0	0	0	0.000379549
k__Bacteria;p__Proteobacteria;c__Alphaproteobacteria;o__Rickettsiales;f__Mitochondria;g__Polypodium aureum	0	0	0	0	0	0	0	0	0	0	0	0	0	0	0	0	0	0	0	0	0	0	0	0	0	0	0	0	0	0	0	0	0	0	0	0	0	0	0	0	0	0	0	0	0	0	0	0	0
k__Bacteria;p__Proteobacteria;c__Alphaproteobacteria;o__Rickettsiales;f__Mitochondria;g__Podophyllum peltatum	0	0	0	0	0	0	0	0	0	0	0	0	0	0	0	0	0	0	0	0	0	0	0	0	0	0	0	0	0	0	0	0	0	0	0	0	0	0	0	0	0	0	0	0	0	0	2.43635e-05	0	0
k__Bacteria;p__Proteobacteria;c__Alphaproteobacteria;o__Rickettsiales;f__Mitochondria;g__Pleurozia purpurea	0	0	0	0	0	0	0	0	0	0	0	0	0	0	0	0	0	0	0	0	0	0	0	0	0	0	0	0	0	0	0	0	0	0	0	0	0	0	0	0	0	0.000111938	0.000340399	3.31675e-05	5.27593e-05	0	0.000633451	0.00108284	0.000424202
k__Bacteria;p__Proteobacteria;c__Alphaproteobacteria;o__Rickettsiales;f__Mitochondria;g__Pinus canariensis	0	0	0	0	0	0	1.29997e-05	0	4.12677e-05	0	0	0	0	0	0	0	0	0	0	0	0.00163526	0	5.30377e-05	0	0.000551572	0.000117936	0	0.000758998	0.0029186	0.000226024	0.000933497	0	0	0.000904824	0	0.00166173	0	0	0	0	0	0	0	0	0	0	0	0	0
k__Bacteria;p__Proteobacteria;c__Alphaproteobacteria;o__Rickettsiales;f__Mitochondria;g__Picea glauca (white spruce)	0	0	0	0	0	0	0	0	0	0	0	0	0	0	0	0	0	0	0	0	0	0	0	0	0	0	0	0	0	0	0	0	0	0	0	0	0	0	0	0	0	0	0	0	0	0	0	0	0
k__Bacteria;p__Proteobacteria;c__Alphaproteobacteria;o__Rickettsiales;f__Mitochondria;g__Oryza sativa Japonica Group (Japanese rice)	0	0	0	0	0	0	0	0	0	0	0	0	0	0	0	0	0	0	0	0	0	0	0	0	0	0	0	0	0	0	0	0	0	0	0	0	0	0	0	0	0	0	0	0	0	0	0	0	0
k__Bacteria;p__Proteobacteria;c__Alphaproteobacteria;o__Rickettsiales;f__Mitochondria;g__Oryza sativa Indica Group (long-grained rice)	0	0	0	0	0	0	0	0	0	0	0	0	0	0	0	0	0	0	0	0	0	0	0	0	0	0	0	0	0	0	0	0	0	0	0	0	0	0	0	0	0	0	0	0	2.63797e-05	0	0.000121818	0	4.46528e-05
k__Bacteria;p__Proteobacteria;c__Alphaproteobacteria;o__Rickettsiales;f__Mitochondria;g__Oryza sativa (rice)	0	0	0	0	0	0	0	0	0	0	0	0	0	0	0	0	0	0	0	0	0	0	0	0	0	0	0	3.99473e-05	0	0	0	0	0	0	0	0	0	0	0	0	0	0	0	0	0	0	0	0	0
k__Bacteria;p__Proteobacteria;c__Alphaproteobacteria;o__Rickettsiales;f__Mitochondria;g__Oryza minuta	0	0	0	0	0	0	0	0	0	0	0	0	0	0	0	0	0	0	0	0	0	0	0	0	0	0	0	0	0	0	0	0	0	0	0	0	0	0	0	0	0	0	0	0	0	0	2.43635e-05	0	0
k__Bacteria;p__Proteobacteria;c__Alphaproteobacteria;o__Rickettsiales;f__Mitochondria;g__Oryza meyeriana	0	0	0	0	0	0	0	0	0	0	0	0	0	0	0	0	0	0	0	0	0	0	0	0	0	0	0	0	0	0	0	0	0	0	0	0	0	0	0	7.00313e-05	0	0	0	0	0	0	4.8727e-05	4.51182e-05	0
k__Bacteria;p__Proteobacteria;c__Alphaproteobacteria;o__Rickettsiales;f__Mitochondria;g__Orontium aquaticum	0	0	0	0	0	0	0	0	0	0	0	0	0	0	0	0	0	0	0	0	0	0	0	0	0	0	0	0	0	0	0	0	0	0	0	0	0	0	0	0	0	0	0	0	0	0	2.43635e-05	0	0
k__Bacteria;p__Proteobacteria;c__Alphaproteobacteria;o__Rickettsiales;f__Mitochondria;g__Nicotiana tabacum/Hyoscyamus niger cybrid	0	0	0	0	0	0	0	0	0	0	0	0	0	0	0	0	0	0	0	0	0	0	0	0	0	0	0	0	0	0	0	0	0	0	0	0	0	0	2.9423e-05	0	0	0	0	0	0	0	0	2.25591e-05	0
k__Bacteria;p__Proteobacteria;c__Alphaproteobacteria;o__Rickettsiales;f__Mitochondria;g__Morus notabilis	0	0	0	0	0	0	0	0	0	0	0	0	0	0	0	0	0	0	0	0	0	0	0	0	0	0	0	0	0	0	0	0	0	0	0	0	0	0	0.0183894	0.00494888	0.000496387	0.000111938	9.28361e-05	0.00205638	0.0060937	0	0.0066756	0.00620375	0.00281313
k__Bacteria;p__Proteobacteria;c__Alphaproteobacteria;o__Rickettsiales;f__Mitochondria;g__metagenome	0	0	0	0	0	0	0	0	0	0	0	0	0	0	0	0	0	0	2.76052e-05	0	0	0	0	0	0	0	0	0	0	0	0	0	0	0	0	0	0	0	0	0	0	0	0	0	0	0	0	0	0
k__Bacteria;p__Proteobacteria;c__Alphaproteobacteria;o__Rickettsiales;f__Mitochondria;g__Juniperus virginiana	0	0	0	0	0	0	0	0	0	0	0	0	0	0	0	0	0	0	0	0	0	0	0	0	0	0	0	0	0	0	0	0	0	0	0	0	0	0	0	0	0	0	0	0	2.63797e-05	0	0	0	0
k__Bacteria;p__Proteobacteria;c__Alphaproteobacteria;o__Rickettsiales;f__Mitochondria;g__Humulus lupulus var. cordifolius	0	0	0	0	0	0	0	0	0	0	0	0	0	0	0	0	0	3.39659e-05	0	0	0	0	0	0	0	0	0	0	0	0	0	0	0	0	0	0	0	0	0	0	0	0	0	0	0.000369315	0	4.8727e-05	0	0
k__Bacteria;p__Proteobacteria;c__Alphaproteobacteria;o__Rickettsiales;f__Mitochondria;g__Hortonia floribunda	0	0	0	0	0	0	0	0	0	0	0	0	0	0	0	0	0	0	0	0	0	0	0	0	0	0	0	0	0	0	0	0	0	0	0	0	0	0	0.000970959	0.000163406	0	0	0	0	0	0	0.000194908	0	0
k__Bacteria;p__Proteobacteria;c__Alphaproteobacteria;o__Rickettsiales;f__Mitochondria;g__Hordeum vulgare subsp. vulgare (domesticated barley)	0	0	0	0	0	0	0	0	0	0	0	0	0	0	0	0	0	0	0	0	0	0	0	0	0	0	0	0	0	0	0.00157312	0	0	0	0	0	0	0	0	0	0	0	0	0	0	0	0	0	0
k__Bacteria;p__Proteobacteria;c__Alphaproteobacteria;o__Rickettsiales;f__Mitochondria;g__Gerbera hybrid cultivar	0	0	0	0	0	0	0	0	0	0	0	0	0	0	0	0	0	0	0	0	0	0	0	0	0	0	0	0	0	0	0	0	0	0	0	0	0	0	0	0	0	0	0	0	0	0	0.000365453	0.000135355	0.000200938
k__Bacteria;p__Proteobacteria;c__Alphaproteobacteria;o__Rickettsiales;f__Mitochondria;g__Eichhornia paniculata	0	0	0	0	0	0	0	0	0	0	0	0	0	0	0	0	0	0	0	0	0	0	0	0	0	0	0	7.98945e-05	0	0	0	0	0	0	0	0	0	0	0	0	0	0	0	0	0	0	0	0	0
k__Bacteria;p__Proteobacteria;c__Alphaproteobacteria;o__Rickettsiales;f__Mitochondria;g__Dorcoceras hygrometricum	0	4.7576e-05	0	0	0	0	0	0	0	0	0	0	0	0	0	0	0	0	0	0	0	0	0	0	0	0	0	0	0	0	0	0	0	0	0	0	0	0	0	0	0	0	0	0	0	0	0	0	0
k__Bacteria;p__Proteobacteria;c__Alphaproteobacteria;o__Rickettsiales;f__Mitochondria;g__Digitalis purpurea (common foxglove)	0	0	0	0	0	0	0	0	0	0	0	0	0	0	0	0	0	0	0	0	0	0	0	0	0	0	0	0	0	0	0	0	0	0	0	0	0	0	0	0	0	0	0	0	0	0	0	0	0
k__Bacteria;p__Proteobacteria;c__Alphaproteobacteria;o__Rickettsiales;f__Mitochondria;g__Dicentra sp. Qiu 95026	0	0	0	0	0	0	0	0	0	0	0	0	0	0	0	0	0	0	0	0	0	0	0	0	5.25307e-05	0	0	0	0	0	0	0	0	0	0	0	0	0	0	0	0	0	0	0	0	0	0	0	0
k__Bacteria;p__Proteobacteria;c__Alphaproteobacteria;o__Rickettsiales;f__Mitochondria;g__Dianthus caryophyllus (clove pink)	0	0	0	0	0	0	0	0	0	0	0	0	0	0	0	0	0	0	0	0	0	0	0	0	0	0	0	0	0	0	0	0	0	0	0	0	0	0	0	0	0	0	0	0	0	0	0	6.76773e-05	0
k__Bacteria;p__Proteobacteria;c__Alphaproteobacteria;o__Rickettsiales;f__Mitochondria;g__Cuscuta australis	0	0	0	0	0	0	0	0	0	0	0	0	0	0	0	0	0	0	0	0	0	0	0	0	0	0	0	0	0	0	0	1.53386e-05	0	0	0	0	0	0	0	0	0	0	0	0	0	0	0	0	0
k__Bacteria;p__Proteobacteria;c__Alphaproteobacteria;o__Rickettsiales;f__Mitochondria;g__Cucumis melo subsp. melo	0	0	0	0	0	0	0	0	0	0	0	0	0	0	0	0	0	0	0	0	0	0	0	0	0	0	0	0	0	0	0	0	0	0	0	0	0	0	0	0	0	0	0	0	0.000105519	0	0	0	0
k__Bacteria;p__Proteobacteria;c__Alphaproteobacteria;o__Rickettsiales;f__Mitochondria;g__Colubraria reticulata	0	0	0	0	0	0	0	0	0	0	0	0	0	0	0	0	0	0	0	0	0	0	0	0	0	0	0	0	0	0	0	0	0	0	0	0	0	0	0.00214788	0.00438863	0.000386079	0.000167907	0.000742689	0.00109453	0	0	0	0	0
k__Bacteria;p__Proteobacteria;c__Alphaproteobacteria;o__Rickettsiales;f__Mitochondria;g__Climacium americanum	0	0	0	0	0	0	0	0	0	0	0	0	0	0	0	0	0	0	0	0	0	0	0	0	0	0	0	0	0	0	0	0	0	0	0	0	0	0	0	0	0.000248194	0	0	0	0	0	0	0.000451182	0.000714445
k__Bacteria;p__Proteobacteria;c__Alphaproteobacteria;o__Rickettsiales;f__Mitochondria;g__Carludovica palmata	0	0	0	0	0	0	0	0	0	0	0	0	0	0	0	0	0	0	0	0	0	0	0	0	0	0	0	0	0	0	0	0	0	0	0	0	0	0	0	0	0	0	0	0	0	0	0	0	4.46528e-05
k__Bacteria;p__Proteobacteria;c__Alphaproteobacteria;o__Rickettsiales;f__Mitochondria;g__Cajanus cajan (pigeon pea)	0	0	0	0	0	0	0	0	0	0	0	0	0	0	0	0	0	0	0	0	0	0	0	0	0	0	0	0	0	0	0	0	0	0	0	0	0	0	0	9.3375e-05	0	0	0	0	0	0	4.8727e-05	0	2.23264e-05
k__Bacteria;p__Proteobacteria;c__Alphaproteobacteria;o__Rickettsiales;f__Mitochondria;g__Bouteloua dactyloides	0	0	0	0	0	0	0	0	0	0	0	0	0	0	0	0	0	0	0	0	0	0	0	0	0	0	0	0	0	0	0	0	0	0	0	0	0	0	0	2.33438e-05	0	0	3.09454e-05	0	0	0	0	0	0
k__Bacteria;p__Proteobacteria;c__Alphaproteobacteria;o__Rickettsiales;f__Mitochondria;g__Betula platyphylla	0	0	0	0	0	0	0	0	0	0	0	0	0	0	0	0	0	0	0	0	0	0	0	0	0	0	0	0	0	0	0	0	0	0	0	0	0	0	0	0	0	0	0	0	0	0	2.43635e-05	4.51182e-05	2.23264e-05
k__Bacteria;p__Proteobacteria;c__Alphaproteobacteria;o__Rickettsiales;f__Mitochondria;g__Beta vulgaris subsp. vulgaris	0	0	0	0	0	0	0	0	0	0	0	0	0	0	0	0	0	0	0	0	0	0	0	0	0	0	0	0	0	0	0	0	0	0	0	0	0	0	0.00102981	0.00163406	0	2.79846e-05	0.000123782	6.6335e-05	0	0	0	0.000451182	0.000178611
k__Bacteria;p__Proteobacteria;c__Alphaproteobacteria;o__Rickettsiales;f__Mitochondria;g__Azadirachta indica	0	0	0	0	0	0	0	0	0	0	0	0	0	0	0	0	0	0	2.76052e-05	0	0	0	0	0	5.25307e-05	0	0	0	0	0	0	0	0	0	0	0	0	0	0	0	0	0	0	0	0	0	0	0	0
k__Bacteria;p__Proteobacteria;c__Alphaproteobacteria;o__Rickettsiales;f__Mitochondria;g__Atherosperma moschatum	0	0	0	0	0	0	0	0	0	0	0	0	0	0	0	0	0	0	0	0	0	0	0	0	0	0	0	0	0	0	0	0	0	0	0	0	0	0	2.9423e-05	4.66875e-05	0	0	0	0	0	0	0	0.000676773	0
k__Bacteria;p__Proteobacteria;c__Alphaproteobacteria;o__Rickettsiales;f__Mitochondria;g__Artemisia annua (sweet wormwood)	0	0	0	0	0	0	0	0	0	0	0	0	0	0	0	0	0	0	0	0	0	0	0	0	0	0	0	0	0	0	0	0	0	0	0	0	0	0	0	0	0	0	0	0	0	0	0	4.51182e-05	2.23264e-05
k__Bacteria;p__Proteobacteria;c__Alphaproteobacteria;o__Rickettsiales;f__Mitochondria;g__Arachis ipaensis	0	0	0	0	0	0	0	0	0	0	0	0	0	0	0	0	0	0	0	0	0	0	0	0	0	0	0	0	0	0	0	0	0	0	0	0	0	0	2.9423e-05	0	0	0	0	0	0	0	0	0	0
k__Bacteria;p__Proteobacteria;c__Alphaproteobacteria;o__Rickettsiales;f__Mitochondria;g__Arachis hypogaea var. vulgaris	0	0	0	0	0	0	0	0	0	0	0	0	0	0	0	0	0	0	0	0	0	0	0	0	0	0	0	0	0	0	0	0	0	0	0	0	0	0	2.9423e-05	2.33438e-05	0	0	0	3.31675e-05	5.27593e-05	0	0	2.25591e-05	0
k__Bacteria;p__Proteobacteria;c__Alphaproteobacteria;o__Rickettsiales;f__Mitochondria;g__Arachis hypogaea (peanut)	0	0	7.65697e-05	0	0	5.59097e-05	1.29997e-05	0	4.12677e-05	0	0	0	0	0	0	0	1.14247e-05	9.05756e-05	4.14079e-05	0	0.00109017	0	0	3.82175e-05	0.000472776	7.07614e-05	0	0.00223705	0.0059453	0	0.0011928	0.000506174	0	0.000791721	0	0	0	0	0	0	0	0	0	0	0	0	0	0	0
k__Bacteria;p__Proteobacteria;c__Alphaproteobacteria;o__Rickettsiales;f__Mitochondria;g__Anomodon attenuatus	0	0	0	0	0	0	0	0	4.12677e-05	0	0	2.43534e-05	0	0	0	0	0	0	0	0	0	0	0	0	0	0	0	0	0	0	0	0	0	0	0	0	0	0	0	0	0	0	0	0	0	0	0	0	0
k__Bacteria;p__Proteobacteria;c__Alphaproteobacteria;o__Rickettsiales;f__Midichloriaceae;g__uncultured Candidatus Midichloria sp.	0	4.7576e-05	0	0	0	0	0	0	0	0	0	0	0	0	0	0	0	0	0	0	0	0	0	1.91088e-05	0	0	0	0	0	0	0	0	0	0	0	0	0	0	0	0	0	0	0	0	0	0	0	0	0
k__Bacteria;p__Proteobacteria;c__Alphaproteobacteria;o__Rickettsiales;f__Midichloriaceae;g__uncultured	0	9.5152e-05	0	3.2231e-05	0	0	0	0	0	0	0	0	0	0	0	0	0	0	0	0	0	0	0	0	7.8796e-05	0	0	0	0	0	0	0	0	0	0	0	0	0	0	0	0	0	0	0	0	0	0	0	0
k__Bacteria;p__Proteobacteria;c__Alphaproteobacteria;o__Rickettsiales;f__Midichloriaceae;g__MD3-55	0	0	0	0	0	0	0	0	0	0	0	0	0	0	0	0	0	0	2.76052e-05	0	0	0	0	0	0	0	0	0	0	0	0	0	0	0	0	0	0	0	0	0	0	0	0	0	0	0	0	0	0
k__Bacteria;p__Proteobacteria;c__Alphaproteobacteria;o__Rickettsiales;f__Midichloriaceae;g__Candidatus Jidaibacter	0	4.7576e-05	0.000114855	0	0	0	1.29997e-05	0	0.000123803	8.86734e-05	3.99026e-05	0	0	0.000356729	0.000113707	3.85887e-05	1.14247e-05	4.52878e-05	2.76052e-05	0	0	0	0	5.73263e-05	0	0	0	0	0	0	0	0	0	0	0	0	0	0	0	0	0	0	0	0	0	0	0	0	0
k__Bacteria;p__Proteobacteria;c__Alphaproteobacteria;o__Rickettsiales;f__LWSR-14;g__uncultured bacterium	0	0	0	0	0	0	0	0	0	0	0	0	0	0	0	0	0	0	0	0	0	0	0	0	0	0	0	0	0	0	0	0	0	0	0	0	0	0	0	0	0	0	0	0	0	0	0.00090145	0	0
k__Bacteria;p__Proteobacteria;c__Alphaproteobacteria;o__Rickettsiales;f__Anaplasmataceae;g__Wolbachia	0.000107331	0	0	0	0	0	0	0	0	0	0	0	0	0	0	0	0	0	0	0	0	0	0	0	0	0	0	0	0	0	0	0	0	0	0	0	0	0	0	0	0	0	0	0	0	0	0	0	0
k__Bacteria;p__Proteobacteria;c__Alphaproteobacteria;o__Rickettsiales;f__AB1;g__uncultured proteobacterium	0	0	0	0	0	0	1.29997e-05	0	0	0	7.98053e-05	0	0	0	0	0	0	0	1.38026e-05	0	0	0	0	0	0	0	0	0	0	0	0	0	0	0	0	0	0	0	0	0	0	0	0	0	0	0	0	0	0
k__Bacteria;p__Proteobacteria;c__Alphaproteobacteria;o__Rickettsiales;f__AB1;g__uncultured bacterium	0	0	0	0	1.26606e-05	0	0	0	0	5.91156e-05	0	0	0	0	7.5805e-05	0.000102903	0	0	0	0	0	0	0	0	5.25307e-05	0	0	0	0	0	0	0	0	0	0	0	0	0	0	0	0	0	0	0	0	0	0	0	0
k__Bacteria;p__Proteobacteria;c__Alphaproteobacteria;o__Rhodovibrionales;f__Kiloniellaceae;g__Tistlia	0	0	0	0	0	0	0	0	0	0	0	0	0	0	0	0	0	0	2.76052e-05	0	0	0	0	0	0	0	0	0	0	0	0	0	0	0	0	0	0	0	0	0	0	0	0	0	0	0	0	0	0
k__Bacteria;p__Proteobacteria;c__Alphaproteobacteria;o__Rhodovibrionales;f__Kiloniellaceae;g__Tagaea	0	0	0	0	0	0	0	0	0	0	0	0	0	0	0	0	1.14247e-05	5.66098e-05	0	0	0	0	0	0	0	0	0	0	0	0	0	0	0	0	0	0	0	0	0	0	0	0	0	0	0	0	0	0	0
k__Bacteria;p__Proteobacteria;c__Alphaproteobacteria;o__Rhodovibrionales;f__Fodinicurvataceae;g__uncultured	0	0	0	0	0	0	0	0	0	0	0	0	0	0	0	0	1.14247e-05	0.000135863	5.52105e-05	0	0	0	0.000450821	0	0	0	0	0	0	0	0	0	0	0	0	0	0	0	0	0	0	0	0	0	0	0	0	0	0
k__Bacteria;p__Proteobacteria;c__Alphaproteobacteria;o__Rhodospirillales;f__uncultured;g__unidentified marine bacterioplankton	0	0	0	0	0	0	0	0	0	0	0	0	0	0	0	0	0	0	0	0	0.000389347	0	0	0	0	0	0	0	0	0	0	0	0	0	0	0	0	0	0	0	0	0	0	0	0	0	0	0	0
k__Bacteria;p__Proteobacteria;c__Alphaproteobacteria;o__Rhodospirillales;f__uncultured;g__uncultured soil bacterium	0	0	0	0	0	0	0	0	4.12677e-05	0	0.000119708	0	0.000217723	0	0	0	0	2.26439e-05	0	0	0	0	0	0	0	0	0	0	0	0	0	0	0	0	0	0	0	0	0	0	0	0	0	0	0	0	0	0	0
k__Bacteria;p__Proteobacteria;c__Alphaproteobacteria;o__Rhodospirillales;f__uncultured;g__uncultured Rhodospirillales bacterium	0	0	0	0	0	0	0	0	0	0	0	0	0	0	0	0	0	0	0	0	0.000545086	0	0	0	0	0	0	0	0	0	0	0	0	0	0	0	0	0	0	0	0	0	0	0	0	0	0	0	0
k__Bacteria;p__Proteobacteria;c__Alphaproteobacteria;o__Rhodospirillales;f__uncultured;g__uncultured Rhodospirillaceae bacterium	0.000107331	0	0.000114855	0	7.59638e-05	0	0.000155996	0	0	0.000295578	0	0	0	0	0	0	0	0	0	0	0	0	0	7.64351e-05	7.8796e-05	0	0	0	0	0	0	0	0	0	0	0	0	0	0	0	0	0	0	0	0	0	0	0	0
k__Bacteria;p__Proteobacteria;c__Alphaproteobacteria;o__Rhodospirillales;f__uncultured;g__uncultured proteobacterium	0.000178884	0	0.000114855	0	2.53213e-05	0	2.59994e-05	0	0	5.91156e-05	0	0	0	0	0	0	0	0	0	0	0	0	0	9.55438e-05	0	0	0	0	0	0	0	0	0	0	0	0	0	0	0	0	0	0	0	0	0	0	0	0	0
k__Bacteria;p__Proteobacteria;c__Alphaproteobacteria;o__Rhodospirillales;f__uncultured;g__uncultured bacterium	0.000321992	0.00023788	0.000459418	3.2231e-05	0.000379819	0	0.000350991	0	0	0.000650272	0	0	0	0	5.68537e-05	0	0.000114247	2.26439e-05	0	0	0	5.61656e-05	0.000212151	0.000267523	0.000288919	9.43485e-05	0	0	0	0	0	0	0	0	0	0	0	0	0	0	0	0	0	0	0	0	0	0	0
k__Bacteria;p__Proteobacteria;c__Alphaproteobacteria;o__Rhodospirillales;f__uncultured;g__uncultured alpha proteobacterium	0.000107331	4.7576e-05	0.000191424	0	3.79819e-05	0	5.19987e-05	0.000242777	0	0.000591156	0	0	0	0	0	0	0	0	0	0	0	8.42484e-05	0	0	0	0	0	0	0	0	0	0	0	0	0	0	0	0	0	0	0	0	0	0	0	0	0	0	0
k__Bacteria;p__Proteobacteria;c__Alphaproteobacteria;o__Rhodospirillales;f__uncultured;g__metagenome	3.57769e-05	0	7.65697e-05	3.2231e-05	6.33032e-05	0	9.09977e-05	4.04629e-05	0	0.000206905	0	0	7.25742e-05	8.91822e-05	0	0	0	0	0	0	0	0	0.000397783	0.000171979	0	0	0	0	0	0	0	0.000245418	0	0	0	0	0	0	0	0	0	0	0	0	0	0	0	0	0
k__Bacteria;p__Proteobacteria;c__Alphaproteobacteria;o__Rhodospirillales;f__uncultured bacterium;g__uncultured bacterium	0	0	0	0	0	0	0	0	0	0	0	0	0	0	0	0	0	0	2.76052e-05	0	0	0	0	0	0	0	0	0	0	0	0	0	0	0	0	0	0	0	0	0	0	0	0	0	0	0	0	0	0
k__Bacteria;p__Proteobacteria;c__Alphaproteobacteria;o__Rhodospirillales;f__Rhodospirillales Incertae Sedis;g__Reyranella	0	0	0	0	0	0	0	0	0	0	0	0	0	0	0	0	0	0	0	0	0	0	0	0	0	0	0	0	0	0	0	0	0	0	0	0	0	0	0	0.00056025	0	0	0	0	0	0	0	0	0
k__Bacteria;p__Proteobacteria;c__Alphaproteobacteria;o__Rhodospirillales;f__Rhodospirillales Incertae Sedis;g__Geminicoccus	0	0	0	0	0	0	0	0	0	0	0	0	0	0	0	0	0	0	0	0	0	0	0	0	0	0	0	0	0	0	0	0	0	0	0	0	0	0	0	0.000163406	0	0	0	0	0	0	0.000243635	0	0
k__Bacteria;p__Proteobacteria;c__Alphaproteobacteria;o__Rhodospirillales;f__Rhodospirillales Incertae Sedis;g__Candidatus Alysiosphaera	0	0	0	0	0	0	0	0	0	0	0	0	0	0	0	0	0	0	0	0	0	0	0	0	0	0	0	0	0	0	0	0	0	0	0	0	0	0	0	4.66875e-05	0	0	0	0	0	0	0	0	0.000178611
k__Bacteria;p__Proteobacteria;c__Alphaproteobacteria;o__Rhodospirillales;f__Rhodospirillaceae;g__uncultured	0.000393546	0.000190304	0.000459418	6.44621e-05	7.59638e-05	0	0.000493988	0.000242777	0.000165071	0.00224639	3.99026e-05	0	0.000217723	0	0	6.43145e-05	1.14247e-05	2.26439e-05	2.76052e-05	0	0	2.80828e-05	0	0.00120385	0	0.000259458	0.000274198	0	0	0	0	0	0	0	0	0	0	0	0	0.00018675	0	0	6.18908e-05	0	0	0	0	0	0
k__Bacteria;p__Proteobacteria;c__Alphaproteobacteria;o__Rhodospirillales;f__Rhodospirillaceae;g__Tistlia	0	0	0	0	0	0	0	0	0	0	0	0	0	0	0	0	0	0	0	0	0	0	0	0	0	0	0	0	0	0	0	0	0	0	0	0	0	0	0	0	0	0	0	0	0.000290176	0	0	0	0
k__Bacteria;p__Proteobacteria;c__Alphaproteobacteria;o__Rhodospirillales;f__Rhodospirillaceae;g__Skermanella	0	0	0	0	0	0	0	0	0	0	0	0	0	0	0	0	0	0	0	0	0	0	0	0	0	0	0	0	0	0	0	0	0	0	0	0	0	0	0.00214788	0.00168075	8.27312e-05	2.79846e-05	0.000154727	0.000232172	0	0	0.00165672	0.00245894	0.000602813
k__Bacteria;p__Proteobacteria;c__Alphaproteobacteria;o__Rhodospirillales;f__Rhodospirillaceae;g__Rhodocista sp. SCSIO 13435	0	0	0	0	0	0	0	0	0	0	0	0	0	0	0	0	0	0	0	0	0	0	0	0	0	0	0	0	0	0	0	0	0	0	0	0	0	0	0	0	0	0	0	0	0.000422074	0	0	0	0
k__Bacteria;p__Proteobacteria;c__Alphaproteobacteria;o__Rhodospirillales;f__Rhodospirillaceae;g__Ferrovibrio	0	0	0	0	0	0	0	0	0	0	0	0	0	0	0	0	0	0	0	0	0	0	0	0	0	0	0	0	0	0	0	0	0	0	0	0	0	0	0	0	0	0	0	0	0	0	0	0	0
k__Bacteria;p__Proteobacteria;c__Alphaproteobacteria;o__Rhodospirillales;f__Rhodospirillaceae;g__Desertibacter	0	0	0	0	0	0	0	0	0	0	0	0	0	0	0	0	0	0	0	0	0	0	0	0	0	0	0	0	0	0	0	0	0	0	0	0	0	0	0	0	0	0	0	6.6335e-05	0	0	0	0	0
k__Bacteria;p__Proteobacteria;c__Alphaproteobacteria;o__Rhodospirillales;f__Rhodospirillaceae;g__Defluviicoccus	0	0	0	0	0	0	0	0	0	0	0	0	0	0	0	0	0	0	0	0	0	0	0	0	0	0	0	0	0	0	0	0	0	0	0	0	0	0	0	4.66875e-05	0.000220617	0	0	0.000232172	0.000448454	0	0	0	0
k__Bacteria;p__Proteobacteria;c__Alphaproteobacteria;o__Rhodospirillales;f__Rhodospirillaceae;g__Caenispirillum	0	0	0	0	0	0	0	0	8.25355e-05	0	0	0	0	0	0	0	0	0	0	0	0	0	0	0	0	0	0	0	0	0	0	0	0	0	0	0	0	0	0	0	0	0	0	0	0	0	0	0	0
k__Bacteria;p__Proteobacteria;c__Alphaproteobacteria;o__Rhodospirillales;f__Rhodospirillaceae;g__Azospirillum	0	0	0	0	0	0	0	0	0	0	0	0	0	0	0	0	0	0	0	0	0	0	0	0	0	0	0	0	0	0	0	0	0	0	0	0	0	0	0	0	0	0	0	0	0	0	0	0	0
k__Bacteria;p__Proteobacteria;c__Alphaproteobacteria;o__Rhodospirillales;f__Rhodopirillaceae;g__Defluviicoccus	0	0	0	0	0	0	2.59994e-05	4.04629e-05	0.000206339	5.91156e-05	0	0	0	0	0	5.14516e-05	0.000194219	0.000192473	0	0	0	0	0	0	0	0	0	0	0	0	0	0	0	0	0	0	0	0	0	0	0	0	0	0	0	0	0	0	0
k__Bacteria;p__Proteobacteria;c__Alphaproteobacteria;o__Rhodospirillales;f__Magnetospirillaceae;g__uncultured	7.15538e-05	0	3.82848e-05	0	3.79819e-05	0	0	0	0	0	0	0	0	0	0	0	0	0	0	0	0	0.000224662	0	0.000363067	0	0	0	0	0	0	0	0	0	0	0	0	0	0	0	0	0	0	0	0	0	0	0	0	0
k__Bacteria;p__Proteobacteria;c__Alphaproteobacteria;o__Rhodospirillales;f__Magnetospirillaceae;g__Telmatospirillum	0	0	0	0	0	0	2.59994e-05	0	0	0	0	0	0	0	0	0	0	0	0	0	0	0	0.000185632	3.82175e-05	0	0	0	0	0	0	0	0	0	0	0	0	0	0	0	0	0	0	0	0	0	0	0	0	0
k__Bacteria;p__Proteobacteria;c__Alphaproteobacteria;o__Rhodospirillales;f__Magnetospiraceae;g__uncultured	0	0	0	0	0	0	0	0	0	0	0	0	0.000145148	0	0	0	3.4274e-05	0	0	0	0	0	0	0	0	0	0	0	0	0	0	0	0	0	0	0	0	0	0	0	0	0	0	0	0	0	0	0	0
k__Bacteria;p__Proteobacteria;c__Alphaproteobacteria;o__Rhodospirillales;f__DA111;g__uncultured bacterium	0	0	0	0	0	0	0	0	0	0	0	0	0	0	0	0	0	0	0	0	0	0	0	0	0	0	0	0	0	0	0	0	0	0	0	0	0	0	0	0	0	0	0	0.000232172	0	0	0	0.000428623	0
k__Bacteria;p__Proteobacteria;c__Alphaproteobacteria;o__Rhodospirillales;f__Acetobacteraceae;g__uncultured eubacterium WD248	0	0	0	0	0	0	0	0	0	0	0	0	0	0	0	0	0	0	0	0	0	0	0	0	0	0	0	0	0	0	0	0	0	0	0	0	0	0	0	0	0	0	0	0	0	0	0	0.000586537	0
k__Bacteria;p__Proteobacteria;c__Alphaproteobacteria;o__Rhodospirillales;f__Acetobacteraceae;g__uncultured	0	0	0	0	0	0	0	0	0	0	0	0	0	0	0	0	0	0	0	0	0	0	0	0	0	0	0	0	0	0	0	0	0	0	0	0	0	0	0.000235384	0.000443531	8.27312e-05	2.79846e-05	0.00040229	0	5.27593e-05	0	0	0.000609096	0
k__Bacteria;p__Proteobacteria;c__Alphaproteobacteria;o__Rhodospirillales;f__Acetobacteraceae;g__Rubritepida	0	0	0	0	0	0	0	0	0	0	0	0	0	0	0	0	0	0	0	0	0	0	0	0	0	0	0	0	0	0	0	0	0	0	0	0	0	0	0	0.00135394	8.27312e-05	0.000447753	9.28361e-05	9.95025e-05	0	0	0.000925813	0.00327107	0.00227729
k__Bacteria;p__Proteobacteria;c__Alphaproteobacteria;o__Rhodospirillales;f__Acetobacteraceae;g__Roseomonas	0	0	0	0	0	0	0	0	0	0	0	0	0	0	0	0	0	0	0	0	0	0	0	0	0	0	0	0	0	0	0	0	0	0	0	0	0	0	0.00323653	0.00438863	0	0.000559691	0.000123782	0.000563847	0.00461644	0	0.00104763	0.00354178	0.00198705
k__Bacteria;p__Proteobacteria;c__Alphaproteobacteria;o__Rhodospirillales;f__Acetobacteraceae;g__Roseococcus	0	0	0	0	0	0	0	0	0	0	0	0	0	0	0	0	0	0	0	0	0	0	0	0	0	0	0	0	0	0	0	0	0	0	0	0	0	0	0	0	0	0	0.000185672	0	0	0	0	0	0
k__Bacteria;p__Proteobacteria;c__Alphaproteobacteria;o__Rhodospirillales;f__Acetobacteraceae;g__Rhodovarius	0	0	0	0	0	0	0	0	0	0	0	0	0	0	0	0	0	0	0	0	0	0	0	0	0	0	0	0	0	0	0	0	0	0	0	0	0	0	0	0	5.51542e-05	0	0	9.95025e-05	0	0	0	2.25591e-05	0
k__Bacteria;p__Proteobacteria;c__Alphaproteobacteria;o__Rhodospirillales;f__Acetobacteraceae;g__Muricoccus	0	0	0	0	0	0	0	0	0	0	0	0	0	0	0	0	0	0	0	0	0	0	0	0	0	0	0	0	0	0	0	0	0	0	0	0	0	0	0	4.66875e-05	0	0	0	0	0	0	0	0	0
k__Bacteria;p__Proteobacteria;c__Alphaproteobacteria;o__Rhodospirillales;f__Acetobacteraceae;g__Humitalea	0	0	0	0	0	0	0	0	0	0	0	0	0	0	0	0	0	0	0	0	0	0	0	0	0	0	0	0	0	0	0	0	0	0	0	0	0	0	0	4.66875e-05	0	0	0	0	0	0	0	0	0
k__Bacteria;p__Proteobacteria;c__Alphaproteobacteria;o__Rhodospirillales;f__Acetobacteraceae;g__Granulibacter	0	0	0	0	0	0	0	0	0	0	0	0	0	0	0	0	0	0	0	0	0	0	0	0	0	0	0	0	0	0	0	0	0	0	0	0	0	0	0	0	0	0	0	0	0	0	0	0	0
k__Bacteria;p__Proteobacteria;c__Alphaproteobacteria;o__Rhodospirillales;f__Acetobacteraceae;g__Gluconobacter	0	0	0	0	0	0	0	0	0	0	0	0	0	0	0	0	0	0	0	0	0	0	0	0	0	0	0	0	0	0	0	0	0	0	0	0	0	0	0	0	0	0	0	0	0	0	0	0	0
k__Bacteria;p__Proteobacteria;c__Alphaproteobacteria;o__Rhodospirillales;f__Acetobacteraceae;g__Gluconacetobacter	0	0	0	0	0	0	0	0	0	0	0	0	0	0	0	0	0	0	0	0	0	0	0	0	0	0	0	0	0	0	0	0	0	0	0	0	0	0	0	0	0	0	0	0	0	0	0	0	0
k__Bacteria;p__Proteobacteria;c__Alphaproteobacteria;o__Rhodospirillales;f__Acetobacteraceae;g__Craurococcus	0	0	0	0	0	0	0	0	0	0	0	0	0	0	0	0	0	0	0	0	0	0	0	0	0	0	0	0	0	0	0	0	0	0	0	0	0	0	0.0142702	0.0213362	0.0030059	0.00372195	0.00151632	0.0014262	0.00902184	0	0.0168595	0.0140543	0.0147131
k__Bacteria;p__Proteobacteria;c__Alphaproteobacteria;o__Rhodospirillales;f__Acetobacteraceae;g__Commensalibacter	0	0	0	0	0	0	0	0	0	0	0	0	0	0	0	0	0	0	0	0	0	0	0	0	0	0	0	0	0	0	0	0	0	0	0	0	0	0	0	0	0	0	0	0	0	0	0	0	0
k__Bacteria;p__Proteobacteria;c__Alphaproteobacteria;o__Rhodospirillales;f__Acetobacteraceae;g__Belnapia	0	0	0	0	0	0	0	0	0	0	0	0	0	0	0	0	0	0	0	0	0	0	0	0	0	0	0	0	0	0	0	0	0	0	0	0	0	0	0	0.000653625	0	5.59691e-05	0.000340399	0	0	0	0.000609088	0.000225591	0.000446528
k__Bacteria;p__Proteobacteria;c__Alphaproteobacteria;o__Rhodospirillales;f__Acetobacteraceae;g__Asaia	0	0	0	0	0	0	0	0	0	0	0	0	0	0	0	0	0	0	0	0	0	0	0	0	0	0	0	0	0	0	0	0	0	0	0	0	0	0	0	0	0	0	0	0	0	0	0	0	0
k__Bacteria;p__Proteobacteria;c__Alphaproteobacteria;o__Rhodospirillales;f__Acetobacteraceae;g__Acidisoma	0	0	0	0	0	0	0	0	0	0	0	0	0	0	0	0	0	0	0	0	0	0	0	0	0	0	0	0	0	0	0	0	0	0	0	0	0	0	0	0	0	0	0	6.6335e-05	0	0	0	0	0
k__Bacteria;p__Proteobacteria;c__Alphaproteobacteria;o__Rhodospirillales;f__Acetobacteraceae;g__Acidiphilium	0	0	0	0	0	0	0	0	0	0	0	0	0	0	0	0	0	0	0	0	0	0	0	0	0	0	0	0	0	0	0	0	0	0	0	0	0	0	0.00250096	0.00105047	0	8.39537e-05	0	0.00026534	0.00076501	0	0.000535997	0.000924923	0.00142889
k__Bacteria;p__Proteobacteria;c__Alphaproteobacteria;o__Rhodospirillales;f__Acetobacteraceae;g__Acetobacter	0	0	0	0	0	0	0	0	0	0	0	0	0	0	0	0	0	0	0	0	0	0	0	0	0	0	0	0	0	0	0	0	0	0	0	0	0	0	0	0	0	0	0	0	0	0	0.00048727	0	0
k__Bacteria;p__Proteobacteria;c__Alphaproteobacteria;o__Rhodobacterales;f__Rhodobacteraceae;g__Wenxinia	0	0	0	0	0	0	0	0	0	0	0	0	0	0	0	0	0	0	0.000138026	0	0	0	0	0	0	0	0	0	0	0	0	0	0	0	0	0	0	0	0	0	0	0	0	0	0	0	0	0	0
k__Bacteria;p__Proteobacteria;c__Alphaproteobacteria;o__Rhodobacterales;f__Rhodobacteraceae;g__uncultured	3.57769e-05	0	0	0	5.06425e-05	0	1.29997e-05	0	0	0	0.000279318	7.30603e-05	0.000290297	0.000535093	0	0.000128629	0.000239918	0.000215117	0.000772947	0	0	0	0	1.91088e-05	0	0	0	0	0	0	0	0.000782269	0	0	0	0.000148075	0	0	0	0.000606938	0.000275771	0	0	0	0	0	0	0.000406064	0
k__Bacteria;p__Proteobacteria;c__Alphaproteobacteria;o__Rhodobacterales;f__Rhodobacteraceae;g__Tabrizicola	0	0	0	0	0	0	0	0	0	0	0	0	0	0	0	0	0	0	0	0	0	0	0	0	0	0	0	0	0	0	0	0	0	0	0	0	0	0	0	0	0	0	0	0	0	0	0	0	0
k__Bacteria;p__Proteobacteria;c__Alphaproteobacteria;o__Rhodobacterales;f__Rhodobacteraceae;g__Seohaeicola	0	0	0	0	0	0	0	0	0	0	0	0	0	0	0	0	0	0	0	0	0	0	0	0	0	0	0	0	0	0	0	0	0	0	0	0	0	0	0	0	0	0	0	0	0	0	0	0	0.000178611
k__Bacteria;p__Proteobacteria;c__Alphaproteobacteria;o__Rhodobacterales;f__Rhodobacteraceae;g__Rubellimicrobium	0	0	0	0	0	0	0	0	0	0	0	2.43534e-05	0.000145148	0.000178364	3.79025e-05	0.00200661	1.14247e-05	0.000203795	0.00292616	0	0	2.80828e-05	0	0	0	0	0	0.000279631	0.000756675	0	0	0	5.20176e-05	0	0	0	0	0.000171768	0.00876806	0.00361828	0.000413656	0.000139923	0.000557017	0.000563847	0.00472196	0	0.00516506	0.00369969	0.00334896
k__Bacteria;p__Proteobacteria;c__Alphaproteobacteria;o__Rhodobacterales;f__Rhodobacteraceae;g__Rhodovulum	0	0	0	0	0	0	0	0	0	0	0	0	0	0	0	0	0	0	0	0	0	0	0	0	0	0	0	0	0	0	0	0	0	0	0	0	0	0	0.00088269	0	0.000110308	0	0	0	0	0	0	2.25591e-05	0
k__Bacteria;p__Proteobacteria;c__Alphaproteobacteria;o__Rhodobacterales;f__Rhodobacteraceae;g__Rhodobacteraceae bacterium B62Ydz-zz	0	0	0	0	0	0	0	0	0	0	0	0	0	0	0	0	0	0	0	0	0	0	0	0	0	0	0	0	0	0	0	0	0	0	0	0	0	0	0	0	0	0	0	0	0	0	0	0	0
k__Bacteria;p__Proteobacteria;c__Alphaproteobacteria;o__Rhodobacterales;f__Rhodobacteraceae;g__Rhodobacter	0	0	0	0	2.53213e-05	0	0	0	0	0	0	0	0	0	0	2.57258e-05	1.14247e-05	0	4.14079e-05	0	0	0	0	0	2.62653e-05	0	0	0	0	0	0	0	0	0.000339309	0	0	0	0	0	0	0	0	0	0	0	0	0	0	0
k__Bacteria;p__Proteobacteria;c__Alphaproteobacteria;o__Rhodobacterales;f__Rhodobacteraceae;g__Pseudorhodobacter	0	0	0	0	0	0	0	0	0	0	0	0	0	0	3.79025e-05	0	0	0	0	0	0	0	0	0	0	0	0	0	0	0	0	0	0	0	0	0	0	0	0	0	0	0	0	0	0	0	0	0	0
k__Bacteria;p__Proteobacteria;c__Alphaproteobacteria;o__Rhodobacterales;f__Rhodobacteraceae;g__Paracoccus	0	0	0.000191424	0	0	0	0	0	4.12677e-05	0	0	0.000194827	0.000217723	0.000535093	0	0.000154355	5.71233e-05	0	0.00031746	0.00372719	0.00420495	0.00190963	0	3.82175e-05	0.000945552	0.00016511	0.000274198	0	0.00745865	0.00108774	0.00456376	0.00239282	0.00244483	0.00288413	7.08466e-05	0.00498519	0.00548211	0.000389341	0.00467826	0.00291797	0.000551542	0.000167907	3.09454e-05	0.000696517	0.00762372	0	0.00382507	0.00430879	0.000379549
k__Bacteria;p__Proteobacteria;c__Alphaproteobacteria;o__Rhodobacterales;f__Rhodobacteraceae;g__Ketogulonicigenium	0	0	0	0	0	0	0	0	0	0	0	0	0	0	0	0	0	1.1322e-05	0	0	0	0	0	0	0	0	0	0	0	0	0	0	0	0	0	0	0	0	0	0	0	0	0	0	0	0	0	0	0
k__Bacteria;p__Proteobacteria;c__Alphaproteobacteria;o__Rhodobacterales;f__Rhodobacteraceae;g__Gemmobacter	0	0	0	0	0	0	0	0	0	0	0	0	0	0	0	0	0	0	0	0	0	0	0	0	0	0	0	0	0	0	0	0.000613544	0.00114439	0	0	0	0	0	0	0	0	0	0	0	0	0	0	0	0
k__Bacteria;p__Proteobacteria;c__Alphaproteobacteria;o__Rhodobacterales;f__Rhodobacteraceae;g__Falsirhodobacter	0	0	0	0	0	0	0	0	0	0	0	0.000438362	0	0	0	0	0	1.1322e-05	0.000165631	0	0	0	0	0	0	0	0	0	0	0	0	0	0	0	0	0	0	0	0	0	0	0	0	0	0	0	0	0	0
k__Bacteria;p__Proteobacteria;c__Alphaproteobacteria;o__Rhodobacterales;f__Rhodobacteraceae;g__Defluviimonas	0	0	0	0	0	0	0	0	0	0	0	0	0	0	0	5.14516e-05	0	0	0	0	0	0	0	0	0	0	0	0	0	0	0	0	0	0	0	0	0	0	0	0	0	0	0	0	0	0	0	0	0
k__Bacteria;p__Proteobacteria;c__Alphaproteobacteria;o__Rhodobacterales;f__Rhodobacteraceae;g__Cereibacter	0	0	0	0	0	0	0	0	0	0	0	0	0	0	0	6.43145e-05	1.14247e-05	2.26439e-05	0	0	0	0	0	0	0	0	0	0	0	0	0	0	0	0	0.00184201	0	0	0	0	0.00018675	0	0	0	0	0	0	0	0	0
k__Bacteria;p__Proteobacteria;c__Alphaproteobacteria;o__Rhodobacterales;f__Rhodobacteraceae;g__Amaricoccus	0	0	0	0	0	0	0	0	0	0	3.99026e-05	2.43534e-05	0.000362871	8.91822e-05	0	7.71774e-05	0.000274192	0.000396268	0	0	0	0	0	0	0	0	0	0	0	0	0	0	0	0	0	0.000213886	0.000399737	0	0	0	0	0	0	0	0	0	0	0	0
k__Bacteria;p__Proteobacteria;c__Alphaproteobacteria;o__Rhodobacterales;f__Rhodobacteraceae;g__Albidovulum	0	0	0	0	0	0	0	0	0	0	0	0	0	0	0	0	2.28493e-05	0	0	0	0	0	0	0	0	0	0	0	0	0	0	0	0	0	0	0	0	0	0	0	0	0	0	0	0	0	0	0	0
k__Bacteria;p__Proteobacteria;c__Alphaproteobacteria;o__Rhizobiales;f__Xanthobacteraceae;g__Xanthobacter	0	0	0	0	0	0	2.59994e-05	0	0	0	0	0	0	0	0	0	0	0	0	0	0	0	0	0	0	4.71743e-05	0	0	0	0	0	0	0	0	0	0	0	0	0	0	0	0.000251861	0	0	0	0	0	0	0
k__Bacteria;p__Proteobacteria;c__Alphaproteobacteria;o__Rhizobiales;f__Xanthobacteraceae;g__Variibacter	0	0	0	0	0	0	2.59994e-05	0	0	0	0	0	0	0	0	0	0	0	0	0	0	0	0	0	0	0	0	0	0	0	0	0	0	0	0	0	0	0	0	0.000606938	0	2.79846e-05	0	3.31675e-05	0.000580352	0	0.000511634	0.000180473	0
k__Bacteria;p__Proteobacteria;c__Alphaproteobacteria;o__Rhizobiales;f__Xanthobacteraceae;g__uncultured bacterium	0.000357769	4.7576e-05	0	3.2231e-05	0.000291195	0	0.000350991	4.04629e-05	8.25355e-05	0	0	0	0	0	0	0	0	4.52878e-05	5.52105e-05	0	0	2.80828e-05	0	1.91088e-05	0	2.35871e-05	0	0	0	0	0	0	0	0	0	0	0	0	0	0	0	0	0	0	0	0	0	0	0
k__Bacteria;p__Proteobacteria;c__Alphaproteobacteria;o__Rhizobiales;f__Xanthobacteraceae;g__uncultured	0.0294802	0.0061373	0.00700613	0.000902469	0.00663417	0.0011741	0.0131817	0.00380351	0.00222846	0.00916292	0.00410997	0.000779309	0.000943465	0.000445911	0.000246366	0.00039875	0.00159945	0.00482315	6.90131e-05	4.11845e-05	0	0.00219046	0.000636453	0.00550332	0.00372968	0.00665157	0.00246778	0	0	0.000904095	0	0	0	0	0	0	0	0	0	0	0	0	0	0	0	0	0	0	0
k__Bacteria;p__Proteobacteria;c__Alphaproteobacteria;o__Rhizobiales;f__Xanthobacteraceae;g__Tardiphaga	0	0	0	0	1.26606e-05	0	0	0	0	0	0	0	0	0	0	0	0.00017137	4.52878e-05	0	0	0	0	0	1.91088e-05	5.25307e-05	0	0	0	0	0	0	0	0	0	0	0	0	0	0	0	0	0	0	0	0	0	0	0	0
k__Bacteria;p__Proteobacteria;c__Alphaproteobacteria;o__Rhizobiales;f__Xanthobacteraceae;g__Starkeya	0	0	0	0	0	0	0	0	8.25355e-05	0	0	0	0	0	0	0	0	0	0	0	0	0	0	0	0	0	0	0	0	0	0	0	0	0	0	0	0	0	0	0	0	0	0	0	0	0	0	0	0
k__Bacteria;p__Proteobacteria;c__Alphaproteobacteria;o__Rhizobiales;f__Xanthobacteraceae;g__Rhodopseudomonas	0	4.7576e-05	0	0	0	0	1.29997e-05	0.000121389	4.12677e-05	0	0	2.43534e-05	0.000362871	0.000178364	0	7.71774e-05	0.000148521	0.000181151	5.52105e-05	0	0	0	0	1.91088e-05	0	0	0	0	0	0	0	0	0	0	0	0	0	0	0	0	0	0	0	0	0	0	0	0	0
k__Bacteria;p__Proteobacteria;c__Alphaproteobacteria;o__Rhizobiales;f__Xanthobacteraceae;g__Rhodoplanes	0.00157418	0.000666064	0.00141654	0.000128924	0.000721656	0.000223639	0.000519987	0.000121389	0.00165071	0.000709388	0.00075815	2.43534e-05	0.000145148	0	9.47562e-05	6.43145e-05	0.000217068	0.000701961	2.76052e-05	0	0	0.00050549	0	0.000745242	0.000840491	0.00033022	0.000137099	0	0.00108096	0.000593313	0	0	0	0	0	0	0	0	0	0	0	0	0	0	0	0	0	0	0
k__Bacteria;p__Proteobacteria;c__Alphaproteobacteria;o__Rhizobiales;f__Xanthobacteraceae;g__Pseudoxanthobacter	0	0	0	0	0	0	0	0	0	0	0	0	0	0	0	0	0	2.26439e-05	0	0	0	0	0	0	0	0	0	0	0	0	0	0	0	0	0	0	0	0	0	0	0	0	0	0	0	0	0	0	0
k__Bacteria;p__Proteobacteria;c__Alphaproteobacteria;o__Rhizobiales;f__Xanthobacteraceae;g__Pseudorhodoplanes	3.57769e-05	0	0	0	2.53213e-05	0	0	0	0.000288874	0	0	2.43534e-05	7.25742e-05	0	0	1.28629e-05	5.71233e-05	0.000181151	2.76052e-05	0	0	0	0	0	5.25307e-05	2.35871e-05	0	0	0	0	0	0	0	0	0	0	0	0	0	0	0	0	0	0	0	0	0	0	0
k__Bacteria;p__Proteobacteria;c__Alphaproteobacteria;o__Rhizobiales;f__Xanthobacteraceae;g__Pseudolabrys	0.00271904	0.00294971	0.0058193	0.000354541	0.00297525	0.000447277	0.0147676	0.00428907	0.000123803	0.00440411	0.00371095	0.000292241	0.000943465	0.000445911	1.89512e-05	2.57258e-05	0.000559808	0.00200399	0.000124224	0.000329476	0	0.000926732	0.000662972	0.000802568	0.000183857	0.00485895	0.00109679	0	0	0	0	0	0	0	0	0	0	0	0	0	0	0.000111938	0	0.00013267	0	0	0	0	0
k__Bacteria;p__Proteobacteria;c__Alphaproteobacteria;o__Rhizobiales;f__Xanthobacteraceae;g__Nitrobacter	0	0	3.82848e-05	0	0	0	0	0	0	0	0	0	0	0	0	0	0	0	0	0	0	0	0	1.91088e-05	0	0	0	0	0	0	0	0	0	0	0	0	0	0	0	0	0	0	0	0	0	0	0	0	0
k__Bacteria;p__Proteobacteria;c__Alphaproteobacteria;o__Rhizobiales;f__Xanthobacteraceae;g__GAS113	0.000214661	4.7576e-05	0	0	0.000291195	0	0.000311992	8.09258e-05	0	5.91156e-05	0	0	0	0	0	0	0	0	0	0	0	0	0	9.55438e-05	0	7.07614e-05	0.000274198	0	0	0	0	0	0	0	0	0	0	0	0	0	0	0	0	0	0	0	0	0	0
k__Bacteria;p__Proteobacteria;c__Alphaproteobacteria;o__Rhizobiales;f__Xanthobacteraceae;g__Bradyrhizobium	0.00257594	0.00280698	0.00222052	0.00132147	0.00374755	0.000894554	0.00249594	0.00254916	0.00251733	0.0026602	0.00163601	0.000487068	0.000725742	0.00107019	0.000284269	0.000192943	0.00138238	0.0033513	2.76052e-05	0.000617767	0.000856564	0.00109523	0.000609934	0.00189177	0.00160219	0.00108501	0.00164519	0	0	1.41265e-05	0.000190157	1.53386e-05	0.00150851	0	0	0	0.000142763	0	0	0	0	0	0	0	0	0	0	0	0
k__Bacteria;p__Proteobacteria;c__Alphaproteobacteria;o__Rhizobiales;f__Xanthobacteraceae;g__Afipia	0.000143108	0.000142728	0.000114855	6.44621e-05	0.000139267	0	3.8999e-05	4.04629e-05	0	2.95578e-05	0	0	0	0	0	0	0	3.39659e-05	0	0.000164738	0	0.000112331	2.65189e-05	0.000133761	0	0	0.000137099	0.00607198	0	0.000113012	0	9.20316e-05	0	0	0.00042508	0	0	0	0	0	0	0	0	0	0	0	0	0	0
k__Bacteria;p__Proteobacteria;c__Alphaproteobacteria;o__Rhizobiales;f__uncultured;g__uncultured Rhizobiales bacterium	0	0	0	0	0	0	0	0	0	0	0	0	0	0	0	0	0	3.39659e-05	0	0	0	0	0	0	0	0	0	0	0	0	0	0	0	0	0	0	0	0	0	0	0	0	0	0	0	0	0	0	0
k__Bacteria;p__Proteobacteria;c__Alphaproteobacteria;o__Rhizobiales;f__uncultured;g__uncultured Hyphomicrobiaceae bacterium	3.57769e-05	0	0.000153139	3.2231e-05	0.000354498	0	0.000896978	0.000161852	0	0.00162568	0	0	0	0	0	0	0	7.92537e-05	0	0	0	0.000140414	0	0.000286632	0	0.00016511	0	0	0	0	0	0	0	0	0	0	0	0	0	0	0	0	0	0	0	0	0	0	0
k__Bacteria;p__Proteobacteria;c__Alphaproteobacteria;o__Rhizobiales;f__uncultured;g__uncultured forest soil bacterium	0.000393546	9.5152e-05	0	0	2.53213e-05	0	0.000571986	8.09258e-05	0	0	0	0	0	0	0	0	0	0	0	0	0	0	0	1.91088e-05	0	0	0.000274198	0	0	0	0	0	0	0	0	0	0	0	0	0	0	0	0	0	0	0	0	0	0
k__Bacteria;p__Proteobacteria;c__Alphaproteobacteria;o__Rhizobiales;f__uncultured;g__uncultured bacterium	0.000178884	0	0.000114855	0	1.26606e-05	0	7.79981e-05	0	0	0	0	0	0	0	1.89512e-05	2.57258e-05	1.14247e-05	4.52878e-05	0	0	0	0	0	0	0	0	0	0	0	0	0	0	0	0	0	0	0	0	0.00267749	0	0	0	0	0	0	0	0	0	0
k__Bacteria;p__Proteobacteria;c__Alphaproteobacteria;o__Rhizobiales;f__uncultured;g__metagenome	0	0	0	0	0	0	0	0	0	0	0.000159611	2.43534e-05	0	0	0	1.28629e-05	3.4274e-05	0.000124541	0	0	0	0	0	0	0	0	0	0	0	0	0	0	0	0	0	0	0	0	0	0	0	0	0	0	0	0	0	0	0
k__Bacteria;p__Proteobacteria;c__Alphaproteobacteria;o__Rhizobiales;f__uncultured;g__bacterium A52C2	0	0	0	0	0	0	0	0	0	0	0	0	0	0	3.79025e-05	2.57258e-05	0	0	0	0	0	0	7.95566e-05	0	0	0	0	0	0	0	0	0	0	0	0	0	0	0	0	0	0	0	0	0	0	0	0	0	0
k__Bacteria;p__Proteobacteria;c__Alphaproteobacteria;o__Rhizobiales;f__uncultured bacterium;g__uncultured bacterium	0	0	0	0	0	0	0	0	4.12677e-05	0	0.000159611	0	0	0	0	0	1.14247e-05	0.00011322	0	0	0	0	0	0	0	0	0	0	0	0	0	0	0	0	0	0	0	0	0	0	0	0	0	0	0	0	0	0	0
k__Bacteria;p__Proteobacteria;c__Alphaproteobacteria;o__Rhizobiales;f__Thermopetrobacteraceae;g__Thermopetrobacter	0	0	0	0	0	0	0	0	0	5.91156e-05	0	0	0	0	0	0	0	0	0	0	0	0	0	0	0	0	0	0	0	0	0	0	0	0	0	0	0	0	0	0	0	0	0	0	0	0	0	0	0
k__Bacteria;p__Proteobacteria;c__Alphaproteobacteria;o__Rhizobiales;f__Roseiarcaceae;g__Roseiarcus	0	0	0	0	0	0	0	0	0	0	0	0	0	0	0	0	0	0	0	0	0	0	0	0	0	0	0	0	0	0	0	0	0	0	0	0	0	0	0	0.000280125	0	0	0	0	0	0	0	0	0
k__Bacteria;p__Proteobacteria;c__Alphaproteobacteria;o__Rhizobiales;f__Rhodomicrobiaceae;g__Rhodomicrobium	0	0	0	6.44621e-05	0	0	3.8999e-05	0	0	0	0	0	0	0	0	0	0	0	0	0	0	8.42484e-05	0	0	0	2.35871e-05	0	0	0	0	0	0	0	0	0	0	0	0	0	0	0	0	0	0	0	0	0	0	0
k__Bacteria;p__Proteobacteria;c__Alphaproteobacteria;o__Rhizobiales;f__Rhodobiaceae;g__Amorphus	0	0	0	0	0	0	0	0	0	0	0	0	0	0	0	2.57258e-05	0	0	0	0	0	0	0	0	0	0	0	0	0	0	0	0	0	0	0	0	0	0	0	0	0	0	0	0	0	0	0	0	0
k__Bacteria;p__Proteobacteria;c__Alphaproteobacteria;o__Rhizobiales;f__Rhizobiales Incertae Sedis;g__uncultured	0	0	0	6.44621e-05	1.26606e-05	0	0	0.000121389	0	5.91156e-05	0.000119708	4.87068e-05	0	0	0	0.000218669	0.000194219	0.000373624	0.000469289	0	0	0	0	0	0	0	0	0	0	0	0	0	0	0	0	0	0	0	0	0	0	0	0	0	0	0	0	0	0
k__Bacteria;p__Proteobacteria;c__Alphaproteobacteria;o__Rhizobiales;f__Rhizobiales Incertae Sedis;g__Rhizomicrobium	0	0	0	0	0	0	0	0	0	0	0	0	0	0	0	0	0	0	0	0	0	0	0	0	0	0	0	0	0	0	0	0	0	0	0	0	0	0	0	0	0	0	0	0	0	0	0	0	0
k__Bacteria;p__Proteobacteria;c__Alphaproteobacteria;o__Rhizobiales;f__Rhizobiales Incertae Sedis;g__Phreatobacter	0	0	0	0	0	0	0	0	0	8.86734e-05	7.98053e-05	0	0	0	0	0	0	0	0	0	0	0.000140414	5.30377e-05	0	0	0	0	0	0	0	0	0	0	0.00039586	0	0	0.000399737	0	0	0	0	0	0	0	0	0	0	0	0
k__Bacteria;p__Proteobacteria;c__Alphaproteobacteria;o__Rhizobiales;f__Rhizobiales Incertae Sedis;g__Nordella	0	0	3.82848e-05	0	0	0	5.19987e-05	0	0.000784087	5.91156e-05	0.000917761	0.000267888	0.000145148	0	0	5.14516e-05	0.000799726	0.00247951	0.00026225	0	0	0	0	0	0	0	0	0	0	0	0	0	0	0	0	0	0	0	0	0	0	0	0	0	0	0	0	0	0
k__Bacteria;p__Proteobacteria;c__Alphaproteobacteria;o__Rhizobiales;f__Rhizobiales Incertae Sedis;g__Bauldia	3.57769e-05	0	0.000191424	3.2231e-05	6.33032e-05	0	0.000896978	0.000161852	0.000206339	0.000620714	0.000239416	4.87068e-05	7.25742e-05	0	7.5805e-05	1.28629e-05	0.000274192	0.00106426	5.52105e-05	0	0	2.80828e-05	0	9.55438e-05	0	0.000400981	0	0	0	0	0	0	0	0	0	0	0	0	0	0	0	0	0	0	0	0	0	0	0
k__Bacteria;p__Proteobacteria;c__Alphaproteobacteria;o__Rhizobiales;f__Rhizobiales Incertae Sedis;g__Alsobacter	0	0	0	0	0	0	0	0	0	2.95578e-05	7.98053e-05	0	0	0.000267547	0	6.43145e-05	0.000102822	0.000554776	2.76052e-05	0	0	0	0	0	0	7.07614e-05	0.000137099	0	0	0	0	0	0	0	0	0	0	0	0	0	0	0	0	0	0	0	0	0	0
k__Bacteria;p__Proteobacteria;c__Alphaproteobacteria;o__Rhizobiales;f__Rhizobiaceae;g__uncultured	0	0	0.000153139	0	3.79819e-05	0	1.29997e-05	4.04629e-05	0.000206339	0.000118231	3.99026e-05	0	0.000145148	0	1.89512e-05	1.28629e-05	0.000388438	0.000747249	0	0	0	0	0	3.82175e-05	0	0	0	0	0	1.41265e-05	0	0	0	0	0	0	0	0	0	0	0	0	0	0	0	0	0	0	0
k__Bacteria;p__Proteobacteria;c__Alphaproteobacteria;o__Rhizobiales;f__Rhizobiaceae;g__Rhizobium	0	0	0	0	0	0	0	0	0	0	0	0	0	0	0	0	0	0	0	0	0	0	0	0	0	0	0	0	0	0	0	0	0	0	0	0	0	0	0.00226557	0.00212428	0.00102035	0.000895506	0.000123782	0.0014262	0.00303366	0.0164362	0.00214399	0.00146634	0.0011833
k__Bacteria;p__Proteobacteria;c__Alphaproteobacteria;o__Rhizobiales;f__Rhizobiaceae;g__Pseudochrobactrum	0	0	0	0	1.26606e-05	0	0	0	0	0	0	0	0	0	0	0	2.28493e-05	0	0	0	0	0	0	1.91088e-05	0	0	0.000137099	0	0	0	0	0	0	0	0	0	0	0	0	0	0	0	0	0	0	0	0	0	0
k__Bacteria;p__Proteobacteria;c__Alphaproteobacteria;o__Rhizobiales;f__Rhizobiaceae;g__Pseudaminobacter	0	0	0	0	0	0	0	0	0	0	0	2.43534e-05	0	0	0	0	1.14247e-05	3.39659e-05	0	0	0	0	0	0	2.62653e-05	0	0	0	0	2.8253e-05	0	0	0	0	0	0	0	0	0	0	0	0	0	0	0	0	0	0	0
k__Bacteria;p__Proteobacteria;c__Alphaproteobacteria;o__Rhizobiales;f__Rhizobiaceae;g__Pseudahrensia	0	0	0	0	0	0	0	0	0	0	0	0	0	0	0	0	2.28493e-05	0	0	0	0	0	0	0	0	0	0	0	0	0	0	0	0	0	0	0	0	0	0	0	0	0	0	0	0	0	0	0	0
k__Bacteria;p__Proteobacteria;c__Alphaproteobacteria;o__Rhizobiales;f__Rhizobiaceae;g__Phyllobacterium	0	0	0	0	0	0	0	0	0	0	3.99026e-05	0	0	0	0	0	3.4274e-05	7.92537e-05	0	0	0	0	0	0	0	0	0	0	0	0	0	0	0	0	0	0	0	0	0	0	0	0	0	0	0	0	0	0	0
k__Bacteria;p__Proteobacteria;c__Alphaproteobacteria;o__Rhizobiales;f__Rhizobiaceae;g__Ochrobactrum	0	0	0	0	0	0	2.59994e-05	0	0	0	0	0	0	0	0	0	0	0	0	0	0	0	0	0	0	0	0	0	0	0	0	0	0	0	0	0	0	0	0	0	0	0	0	0	0	0	0	0	0
k__Bacteria;p__Proteobacteria;c__Alphaproteobacteria;o__Rhizobiales;f__Rhizobiaceae;g__Mesorhizobium	0	0	0	0	0	0	1.29997e-05	4.04629e-05	0.000288874	0	0.000239416	4.87068e-05	0.000362871	0	0	7.71774e-05	0.000228493	0.000656673	0.000165631	0	0	2.80828e-05	0	0.000114653	0.000105061	0	0	0	0	0.00052268	0	0	0	0	0	0	0	0	0	0	0	0	0	0	0	0	0	0	0
k__Bacteria;p__Proteobacteria;c__Alphaproteobacteria;o__Rhizobiales;f__Rhizobiaceae;g__Ensifer	0	0	0	0	0	0	0	0	0	2.95578e-05	0	0	0	0	0	1.28629e-05	0.000205644	0.000135863	0	4.11845e-05	0	5.61656e-05	0	0.000114653	0	0	0	0	0	0	0	0	0	0	0	0	0	0	0	0	0	0	0	0	0	0	0	0	0
k__Bacteria;p__Proteobacteria;c__Alphaproteobacteria;o__Rhizobiales;f__Rhizobiaceae;g__Daeguia	0	0	0	0	0	0	0	0	0	0	0	0	0	0	0	0	6.85479e-05	6.79317e-05	0	0	0	0	0	1.91088e-05	0	0	0	0	0	0	0	0	0	0	0	0	0	0	0	0	0	0	0	0	0	0	0	0	0
k__Bacteria;p__Proteobacteria;c__Alphaproteobacteria;o__Rhizobiales;f__Rhizobiaceae;g__Corticibacterium	0	0	0	0	0	0	0	0	0	0	0	0	0	0	0	0	2.28493e-05	0	0	0	0	0	0	0	0	0	0	0	0	0	0	0	0	0	0	0	0	0	0	0	0	0	0	0	0	0	0	0	0
k__Bacteria;p__Proteobacteria;c__Alphaproteobacteria;o__Rhizobiales;f__Rhizobiaceae;g__Ciceribacter	0	0	0	0	0	0	0	0	0	0	0	0	0	0	0	0	0	1.1322e-05	0	0	0	0	0	1.91088e-05	5.25307e-05	0	0	0	0	0	0	0	2.60088e-05	0	0	0	0	0	0	0	0	0	0	0	0	0	0	0	0
k__Bacteria;p__Proteobacteria;c__Alphaproteobacteria;o__Rhizobiales;f__Rhizobiaceae;g__Chelativorans	0	0	0	0	0	0	0	0	0	5.91156e-05	0	0	0	0	0	0	0	0	4.14079e-05	0	0	0	0	0	0	0	0	0	0	0	0	0	0	0	0	0	0	0	0	0	0	0	0	0	0	0	0	0	0
k__Bacteria;p__Proteobacteria;c__Alphaproteobacteria;o__Rhizobiales;f__Rhizobiaceae;g__Aureimonas	0	0	0	0	0	0	0	0	0	0	7.98053e-05	0	0	8.91822e-05	3.79025e-05	3.85887e-05	0.00034274	7.92537e-05	6.90131e-05	0	0	0	0	0	0	0	0	0	0	0	0	0	0	0	0	0	0	0	0	0	0	0	0	0	0	0	0	0	0
k__Bacteria;p__Proteobacteria;c__Alphaproteobacteria;o__Rhizobiales;f__Rhizobiaceae;g__Aurantimonas	0	0	0	0	0	0	0	0	0	0	0	0	0	0	0	0	3.4274e-05	0	0	0	0	0	0	0	0	0	0	0	0	0	0	0	0	0	0	0	0	0	0	0	0	0	0	0	0	0	0	0	0
k__Bacteria;p__Proteobacteria;c__Alphaproteobacteria;o__Rhizobiales;f__Rhizobiaceae;g__Aquamicrobium	0	0	0	0	2.53213e-05	0	0	0	0	0	0	0	0.000145148	8.91822e-05	0	0	0	1.1322e-05	0	0	0	0.000112331	0	0	7.8796e-05	0	0	0	0	0	0	0	0	0	0	0	0	0	0	0	0	0	0	0	0	0	0	0	0
k__Bacteria;p__Proteobacteria;c__Alphaproteobacteria;o__Rhizobiales;f__Rhizobiaceae;g__Allorhizobium-Neorhizobium-Pararhizobium-Rhizobium	0.000286215	0.00047576	0.000382848	0	0.000481104	0.000223639	1.29997e-05	0.00028324	0.000247606	0	0.000239416	0.000389655	0.000435445	0.000535093	0.000189512	7.71774e-05	0.00186222	0.00114352	1.38026e-05	0.00354186	0.00132378	0.000758235	0.000609934	0.00133761	0.00118194	4.71743e-05	0.000548396	0.00818919	0.0299427	0.000480301	0.00276592	0.013544	0.00371926	0.00260137	0.018916	0.00189207	0.00533935	0.000858841	0	0	0	0	0	0	0	0	0	0	0
k__Bacteria;p__Proteobacteria;c__Alphaproteobacteria;o__Rhizobiales;f__Pleomorphomonadaceae;g__uncultured	0.000178884	4.7576e-05	0	0	1.26606e-05	0	5.19987e-05	0	0	0	0	0	0	0	0	0	0	0	0	0	0	0	0	5.73263e-05	0	9.43485e-05	0	0	0	0	0	0	0	0	0	0	0	0	0	0	0	0	0	0	0	0	0	0	0
k__Bacteria;p__Proteobacteria;c__Alphaproteobacteria;o__Rhizobiales;f__Pleomorphomonadaceae;g__Prosthecomicrobium	0	0	0	0	0	0	0	0	0	0	0	0	0	0	0	6.43145e-05	0	0	0	0	0	0	0	0	0	0	0	0	0	0	0	0	0	0	0	0	0	0	0	0	0	0	0	0	0	0	0	0	0
k__Bacteria;p__Proteobacteria;c__Alphaproteobacteria;o__Rhizobiales;f__Pleomorphomonadaceae;g__Chthonobacter	0	0	0	0	0	0	2.59994e-05	0	0	0	0	0	0	0	0	0	0	0	0	0	0	0	0	0	0	0	0	0	0	0	0	0	0	0	0	0	0	0	0	0	0	0	0	0	0	0	0	0	0
k__Bacteria;p__Proteobacteria;c__Alphaproteobacteria;o__Rhizobiales;f__Phyllobacteriaceae;g__Thermovum	0	0	0	0	0	0	0	0	0	0	0	0	0	0	0	0	0	0	0	0	0	0	0	0	0	0	0	0	0	0	0	0	0	0	0	0	0	0	0	0	0	0	0	0	0	0	0	0	0
k__Bacteria;p__Proteobacteria;c__Alphaproteobacteria;o__Rhizobiales;f__Phyllobacteriaceae;g__Mesorhizobium	0	0	0	0	0	0	0	0	0	0	0	0	0	0	0	0	0	0	0	0	0	0	0	0	0	0	0	0	0	0	0	0	0	0	0	0	0	0	0	0	0	0	0	0	0	0	0	0	0
k__Bacteria;p__Proteobacteria;c__Alphaproteobacteria;o__Rhizobiales;f__Phyllobacteriaceae;g__Aquamicrobium	0	0	0	0	0	0	0	0	0	0	0	0	0	0	0	0	0	0	0	0	0	0	0	0	0	0	0	0	0	0	0	0	0	0	0	0	0	0	0	0.000396844	0	0	0	0	0	0	0	0	0
k__Bacteria;p__Proteobacteria;c__Alphaproteobacteria;o__Rhizobiales;f__MNG7;g__uncultured bacterium	0	0	0	0	0	0	0	0	0	0	0	0	0	0	0	0	0	0	0	0	0	0	0	0	0	0	0	0	0	0	0	0	0	0	0	0	0	0	0	0	0	0	0	0	0	0	0	0	0.000468855
k__Bacteria;p__Proteobacteria;c__Alphaproteobacteria;o__Rhizobiales;f__Methyloligellaceae;g__uncultured	0.000178884	0	0.000344564	3.2231e-05	0.000278534	0	0.00215795	0.000566481	0.000453945	0.000354694	0.00111727	0.000121767	0	8.91822e-05	0	1.28629e-05	0.00034274	0.000679317	0	0	0	0	0	0.00015287	0	9.43485e-05	0.000274198	0	0	0	0	0	0	0	0	0	0	0	0	0	0	0	0	0	0	0	0	0	0
k__Bacteria;p__Proteobacteria;c__Alphaproteobacteria;o__Rhizobiales;f__Methyloligellaceae;g__Methyloceanibacter	0	0	0	0	1.26606e-05	0	6.49984e-05	0	0	0	7.98053e-05	0	0	0	0	0	0	0	0	0	0	0	0	0	0	0	0	0	0	0	0	0	0	0	0	0	0	0	0	0	0	0	0	0	0	0	0	0	0
k__Bacteria;p__Proteobacteria;c__Alphaproteobacteria;o__Rhizobiales;f__Methylobacteriaceae;g__uncultured	0	0	0	0	0	0	0	0	0	0	0	0	0	0	0	0	0	0	0	0	0	0	0	0	0	0	0	0	0	0	0	0	0	0	0	0	0	0	0	9.3375e-05	0	0	0	0	0	0	0.00133999	0	0
k__Bacteria;p__Proteobacteria;c__Alphaproteobacteria;o__Rhizobiales;f__Methylobacteriaceae;g__Microvirga	0	0	0	0	0	0	0	0	0	0	0	0	0	0	0	0	0	0	0	0	0	0	0	0	0	0	0	0	0	0	0	0	0	0	0	0	0	0	0	0	0	2.79846e-05	0	0	0.000263797	0	0	0	0
k__Bacteria;p__Proteobacteria;c__Alphaproteobacteria;o__Rhizobiales;f__Methylobacteriaceae;g__Methylobacterium	0	0	0	0	0	0	0	0	0	0	0	0	0	0	0	0	0	0	0	0	0	0	0	0	0	0	0	0	0	0	0	0	0	0	0	0	0	0	0.232854	0.0894299	0.0488666	0.0376952	0.0425808	0.0368159	0.12467	0	0.0132537	0.0050758	0.00703282
k__Bacteria;p__Proteobacteria;c__Alphaproteobacteria;o__Rhizobiales;f__Labraceae;g__Labrys	0	0	0	6.44621e-05	2.53213e-05	0	0	0	4.12677e-05	0	3.99026e-05	0	7.25742e-05	0	1.89512e-05	1.28629e-05	3.4274e-05	0.000430234	4.14079e-05	0	0	8.42484e-05	0	0.000114653	0.000236388	0	0	0	0	0	0	0	0	0	0	0	0	0	0	0	0	0	0	0	0	0	0	0	0
k__Bacteria;p__Proteobacteria;c__Alphaproteobacteria;o__Rhizobiales;f__KF-JG30-B3;g__uncultured Rhizobiales bacterium	0.000143108	4.7576e-05	3.82848e-05	0	2.53213e-05	0	0.000623984	8.09258e-05	4.12677e-05	0.000147789	0.000119708	0	0	0	1.89512e-05	0	0	3.39659e-05	1.38026e-05	0	0	2.80828e-05	0	1.91088e-05	0	0.000259458	0	0	0	0	0	0	0	0	0	0	0	0	0	0	0	0	0	0	0	0	0	0	0
k__Bacteria;p__Proteobacteria;c__Alphaproteobacteria;o__Rhizobiales;f__KF-JG30-B3;g__uncultured organism	0	0	0	0	0	0	2.59994e-05	0	0	0.000118231	0	0	7.25742e-05	0	0	0	0	0	0	0	0	0	0	7.64351e-05	0	0	0	0	0	0	0	0	0	0	0	0	0	0	0	0	0	0	0	0	0	0	0	0	0
k__Bacteria;p__Proteobacteria;c__Alphaproteobacteria;o__Rhizobiales;f__KF-JG30-B3;g__uncultured bacterium	0.00540231	0.000285456	0.00421133	0.000128924	0.000683674	0	0.0125447	0.00186129	0.000123803	0.00304445	0.00059854	0	0.000217723	0	0.000208464	5.14516e-05	0.000217068	0.000690639	0.000303658	0	0	0.00294869	0.000291708	0.00319116	0.000446511	0.00959996	0.00383877	0	0	0	0	0	0	0	0	0	0	0	0	0	0	0	0	0	0	0	0	0	0
k__Bacteria;p__Proteobacteria;c__Alphaproteobacteria;o__Rhizobiales;f__KF-JG30-B3;g__uncultured alpha proteobacterium	0.000214661	0	7.65697e-05	0	1.26606e-05	0	0.000480988	0	0	0	0	0	0	0	0	0	0	0	0	0	0	0	0	1.91088e-05	0	0.000141523	0	0	0	0	0	0	0	0	0	0	0	0	0	0	0	0	0	0	0	0	0	0	0
k__Bacteria;p__Proteobacteria;c__Alphaproteobacteria;o__Rhizobiales;f__KF-JG30-B3;g__metagenome	0.000214661	4.7576e-05	3.82848e-05	0	6.33032e-05	5.59097e-05	0.000467988	0	0	0.000325136	0	0	0	0	3.79025e-05	0	0	3.39659e-05	0	0	0	2.80828e-05	5.30377e-05	0.000267523	5.25307e-05	0.000117936	0.000137099	0	0	0	0	0	0	0	0	0	0	0	0	0	0	0	0	0	0	0	0	0	0
k__Bacteria;p__Proteobacteria;c__Alphaproteobacteria;o__Rhizobiales;f__JG34-KF-361;g__uncultured Rhizobiales bacterium	0	0	0	0	0	0	0	0	0	0	0	0	0	0	0	0	0	0	0	0	0	0	0	0	0	0	0	0	0	0	0	0	0	0	0	0	0	0	0	0	0	0	0	0	0	0	0	0	0
k__Bacteria;p__Proteobacteria;c__Alphaproteobacteria;o__Rhizobiales;f__Hyphomicrobiaceae;g__uncultured	0	0	3.82848e-05	0	3.79819e-05	0	5.19987e-05	8.09258e-05	4.12677e-05	2.95578e-05	7.98053e-05	2.43534e-05	0	0	0	0	3.4274e-05	0.000271727	0	0	0	0	0	1.91088e-05	0	2.35871e-05	0	0	0	0	0	0	0	0	0	0	0	0	0	0.000466875	0	0	0	0	0	0	0	0	0
k__Bacteria;p__Proteobacteria;c__Alphaproteobacteria;o__Rhizobiales;f__Hyphomicrobiaceae;g__Rhodoplanes	0	0	0	0	0	0	0	0	0	0	0	0	0	0	0	0	0	0	0	0	0	0	0	0	0	0	0	0	0	0	0	0	0	0	0	0	0	0	0	0	0	0	0.000123782	0	0	0	0	0	0
k__Bacteria;p__Proteobacteria;c__Alphaproteobacteria;o__Rhizobiales;f__Hyphomicrobiaceae;g__Pelagibacterium	0	0	0	0	0	0	0	0	0	0	0	0	0	0	0	0	0	0	0	0	0	0	0	0	0	0	0	0	0	0	0	0	0	0	0	0	0	0	0	0	0	0	0	0	0	0	0	0	0.000223264
k__Bacteria;p__Proteobacteria;c__Alphaproteobacteria;o__Rhizobiales;f__Hyphomicrobiaceae;g__Pedomicrobium	7.15538e-05	0	0	0	0	0	0.000155996	0	0.000206339	2.95578e-05	0.000638442	0.000121767	0	0	0	1.28629e-05	0.000308466	0.000996332	5.52105e-05	0	0	0	0	1.91088e-05	0	0	0	0	0	0	0	0	0	0	0	0	0	0	0	0	0	0	0	0	0	0	0	0	0
k__Bacteria;p__Proteobacteria;c__Alphaproteobacteria;o__Rhizobiales;f__Hyphomicrobiaceae;g__Hyphomicrobium	0	0	0	3.2231e-05	6.33032e-05	0	0.000103997	4.04629e-05	0.000412677	0.000118231	0.000359124	0	0	0	3.79025e-05	9.00403e-05	0.00034274	0.000758571	0	0	0	0	0	7.64351e-05	0	0	0.000137099	0	0	0	0	0	0	0	0	0	0	0	0	0	0	0	0	0	0	0	0	0	0
k__Bacteria;p__Proteobacteria;c__Alphaproteobacteria;o__Rhizobiales;f__Hyphomicrobiaceae;g__Filomicrobium	0	0	0	0	0	0	0	0	8.25355e-05	0	0	0	0	0	0	1.28629e-05	2.28493e-05	5.66098e-05	0	0	0	0	0	0	0	0	0	0	0	0	0	0	0	0	0	0	0	0	0	0	0	0	0	0	0	0	0	0	0
k__Bacteria;p__Proteobacteria;c__Alphaproteobacteria;o__Rhizobiales;f__Hyphomicrobiaceae;g__Devosia	0	0	0	0	0	0	0	0	0	0	0	0	0	0	0	0	0	0	0	0	0	0	0	0	0	0	0	0	0	0	0	0	0	0	0	0	0	0	0	0.000326813	0	0	0	0	5.27593e-05	0	0	0	0
k__Bacteria;p__Proteobacteria;c__Alphaproteobacteria;o__Rhizobiales;f__Devosiaceae;g__uncultured	0	0	0	0	0	0	0	0	0	2.95578e-05	0	0	7.25742e-05	8.91822e-05	0	0.000141492	0.000125671	0.000101898	2.76052e-05	0	0	0	0	0	0	0	0.000137099	0	0	0	0	0	1.30044e-05	0	0	0	0	0	0	0	0	0	0	0	0	0	0	0	0
k__Bacteria;p__Proteobacteria;c__Alphaproteobacteria;o__Rhizobiales;f__Devosiaceae;g__Devosia	0	9.5152e-05	0	0	3.79819e-05	0	1.29997e-05	0	0.000825355	0.000147789	0.00059854	9.74137e-05	0.000798316	0.00080264	9.47562e-05	0.000102903	0.00117674	0.00169829	9.66184e-05	0	0	2.80828e-05	0	5.73263e-05	5.25307e-05	2.35871e-05	0.000411297	0.00179763	0	0	0	0	0	0	0	0	0	0.000973353	0	0	0	0	0	0	0	0	0	0	0
k__Bacteria;p__Proteobacteria;c__Alphaproteobacteria;o__Rhizobiales;f__Devosiaceae;g__Arsenicitalea	0	0	0	0	0	0	1.29997e-05	0	0	0	0	0	0	0	0	1.28629e-05	2.28493e-05	2.26439e-05	1.38026e-05	0	0	0	0	0	0	0	0	0	0	0	0	0	0	0	0	0	0	0	0	0	0	0	0	0	0	0	0	0	0
k__Bacteria;p__Proteobacteria;c__Alphaproteobacteria;o__Rhizobiales;f__D05-2;g__metagenome	0	0	0	0	0	0	0	0	0	0	0	0	0	0	0	1.28629e-05	1.14247e-05	0	0	0	0	0	0	0	0	0	0	0	0	0	0	0	0	0	0	0	0	0	0	0	0	0	0	0	0	0	0	0	0
k__Bacteria;p__Proteobacteria;c__Alphaproteobacteria;o__Rhizobiales;f__C2U;g__uncultured bacterium	0	0	0	6.44621e-05	0	0	0	8.09258e-05	0	0	0	0	0	0	0	0	0	0	0	0	0	0	0	0	0	0	0	0	0	0	0	0	0	0	0	0	0	0	0	0	0	0	0	0	0	0	0	0	0
k__Bacteria;p__Proteobacteria;c__Alphaproteobacteria;o__Rhizobiales;f__Brucellaceae;g__Ochrobactrum	0	0	0	0	0	0	0	0	0	0	0	0	0	0	0	0	0	0	0	0	0	0	0	0	0	0	0	0	0	0	0	0	0	0	0	0	0	0	0	0	0	0	0	0	0	0	0	0	0
k__Bacteria;p__Proteobacteria;c__Alphaproteobacteria;o__Rhizobiales;f__Bradyrhizobiaceae;g__uncultured	0	0	0	0	0	0	0	0	0	0	0	0	0	0	0	0	0	0	0	0	0	0	0	0	0	0	0	0	0	0	0	0	0	0	0	0	0	0	0	0.000723657	0	0	0	0	0.000316556	0	0	0	0
k__Bacteria;p__Proteobacteria;c__Alphaproteobacteria;o__Rhizobiales;f__Bradyrhizobiaceae;g__Nitrobacter	0	0	0	0	0	0	0	0	0	0	0	0	0	0	0	0	0	0	0	0	0	0	0	0	0	0	0	0	0	0	0	0	0	0	0	0	0	0	0	0	0	0	0	3.31675e-05	0	0	0	0	0
k__Bacteria;p__Proteobacteria;c__Alphaproteobacteria;o__Rhizobiales;f__Bradyrhizobiaceae;g__Bradyrhizobium	0	0	0	0	0	0	0	0	0	0	0	0	0	0	0	0	0	0	0	0	0	0	0	0	0	0	0	0	0	0	0	0	0	0	0	0	0	0	0	0.00102713	0.000110308	2.79846e-05	0	0.000165837	7.9139e-05	0	0.000609088	0	0.000401875
k__Bacteria;p__Proteobacteria;c__Alphaproteobacteria;o__Rhizobiales;f__Bradyrhizobiaceae;g__Bosea	0	0	0	0	0	0	0	0	0	0	0	0	0	0	0	0	0	0	0	0	0	0	0	0	0	0	0	0	0	0	0	0	0	0	0	0	0	0	0.0019125	0.00179747	0.0127682	0.00987855	0.00915983	0.0123051	0.0011607	0	0	0	0
k__Bacteria;p__Proteobacteria;c__Alphaproteobacteria;o__Rhizobiales;f__Beijerinckiaceae;g__uncultured bacterium	0	0	0	0	0	0	0	0	4.12677e-05	0	0	0	0	0	0	0	0	0	0	0	0	0	0	0	0	0	0	0	0	0	0	0	0	0	0	0	0	0	0	0	0	0	0	0	0	0	0	0	0
k__Bacteria;p__Proteobacteria;c__Alphaproteobacteria;o__Rhizobiales;f__Beijerinckiaceae;g__uncultured	0.000286215	0.00023788	0.000153139	0	2.53213e-05	0	9.09977e-05	8.09258e-05	4.12677e-05	0	7.98053e-05	0	0.000145148	8.91822e-05	9.47562e-05	0.000128629	4.56986e-05	2.26439e-05	9.66184e-05	0	0	0	0	7.64351e-05	0	0	0	0	0	0	0	0	0	0	0	0	0	0	0	0	0	0	0	0	0	0	0.000170545	0	0
k__Bacteria;p__Proteobacteria;c__Alphaproteobacteria;o__Rhizobiales;f__Beijerinckiaceae;g__Roseiarcus	0.00601052	0.00190304	0.000803982	0.000193386	0.00172185	0.000447277	0.00324992	0.000404629	0	8.86734e-05	3.99026e-05	2.43534e-05	7.25742e-05	0	0	0	0	4.52878e-05	0	0	0	0.00280828	0.000769047	0.00917221	0.002574	0.0121238	0.00233068	0	0	0	0	0	0	0	0	0	0	0	0	0	0	0	0	0	0	0	0	0	0
k__Bacteria;p__Proteobacteria;c__Alphaproteobacteria;o__Rhizobiales;f__Beijerinckiaceae;g__Psychroglaciecola	0	0	0	0	0	0	0	0	0	0	0	0	0	0	0	0	1.14247e-05	0	0	0	0	0	0	0	0	0	0	0	0	0	0	0	0	0	0	0	0	0	0	0	0	0	0	0	0	0	0	0	0
k__Bacteria;p__Proteobacteria;c__Alphaproteobacteria;o__Rhizobiales;f__Beijerinckiaceae;g__Neo-b11	0	0	0	0	0	0	0	0	0.000123803	0	0	0	0	0	0	1.28629e-05	0	0	0	0	0	0	0	0	0	0	0	0	0	0	0	0	0	0	0	0	0	0	0	0	0	0	0	0	0	0	0	0	0
k__Bacteria;p__Proteobacteria;c__Alphaproteobacteria;o__Rhizobiales;f__Beijerinckiaceae;g__Microvirga	3.57769e-05	0	3.82848e-05	0	1.26606e-05	0	9.09977e-05	4.04629e-05	0.000288874	2.95578e-05	0.000159611	0.000146121	7.25742e-05	0.000891822	0.00015161	0.000514516	0.000582657	0.00116616	0.000276052	0	0	0	0	3.82175e-05	0	2.35871e-05	0.000137099	0	0	0	0	0	0	0	0	0	0	0	0	0	0	0	0	0	0	0	0	0	0
k__Bacteria;p__Proteobacteria;c__Alphaproteobacteria;o__Rhizobiales;f__Beijerinckiaceae;g__Methylovirgula	0.000321992	0	0.000153139	0	3.79819e-05	5.59097e-05	0.000350991	0	0	0	0	0	0	0	0	0	0	2.26439e-05	0	0	0	2.80828e-05	0	0	0	0	0	0	0	0	0	0	0	0	0	0	0	0	0	0	0	0	0	0	0	0	0	0	0
k__Bacteria;p__Proteobacteria;c__Alphaproteobacteria;o__Rhizobiales;f__Beijerinckiaceae;g__Methylorosula	0	0	0	0	1.26606e-05	0	0	8.09258e-05	0	2.95578e-05	0	0	0.000145148	0	0	0	7.99726e-05	7.92537e-05	0	0	0	0	0	0	2.62653e-05	0	0	0	0	0	0	0	0	0	0	0	0	0	0	0	0	0	0	0	0	0	0	0	0
k__Bacteria;p__Proteobacteria;c__Alphaproteobacteria;o__Rhizobiales;f__Beijerinckiaceae;g__Methylocystis	0.000214661	4.7576e-05	0	0	6.33032e-05	5.59097e-05	0.000116997	4.04629e-05	4.12677e-05	2.95578e-05	7.98053e-05	0	0	0	0	0	1.14247e-05	3.39659e-05	0	0	0	0	0	0	0	4.71743e-05	0	0	0	0	0	0	0	0	0	0	0	0	0	0	0	0	0	0	0	0	0	0	0
k__Bacteria;p__Proteobacteria;c__Alphaproteobacteria;o__Rhizobiales;f__Beijerinckiaceae;g__Methylocella	0	0	0	0	1.26606e-05	0	0	0	0	0	0	0	0	0	0	0	2.28493e-05	0	0	0	0	0	0	0	0	4.71743e-05	0	0	0	0	0	0	0	0	0	0	0	0	0	0.000303469	0	0	0	0	0	0	0	0	0
k__Bacteria;p__Proteobacteria;c__Alphaproteobacteria;o__Rhizobiales;f__Beijerinckiaceae;g__Methylocapsa	0	0	0	0	0	0	0	0	0	0	3.99026e-05	0	0	0	0	0	0	0	0	0	0	0	0	0	0	0	0.000137099	0	0	0	0	0	0	0	0	0	0	0	0	0	0	0	0	0	0	0	0	0	0
k__Bacteria;p__Proteobacteria;c__Alphaproteobacteria;o__Rhizobiales;f__Beijerinckiaceae;g__Methylobacterium	0.00540231	0.000666064	0.0111409	6.44621e-05	7.59638e-05	0.000111819	0.000246994	0.00101157	0.000165071	5.91156e-05	3.99026e-05	9.74137e-05	0.000145148	0.000535093	0.00030322	0.000154355	0.00415857	0.00569494	0.00026225	0.00137968	0.000856564	0.00103906	0.000106075	3.82175e-05	0.000183857	0.000212284	0.000548396	0.0135821	0.00183764	0.000494427	0.00155583	1.53386e-05	2.60088e-05	0.000113103	0.000141693	0	0.00322645	0.000629817	0	0	0	0	0	0	0	0	0	0	0
k__Bacteria;p__Proteobacteria;c__Alphaproteobacteria;o__Rhizobiales;f__Beijerinckiaceae;g__FukuN57	0	0	0	0	0	0	1.29997e-05	0	0	0	0	0	0	0	0	0	0	0	0	0	0	0	0	0	0	0	0	0	0	0	0	0	0	0	0	0	0	0	0	0	0	0	0	0	0	0	0	0	0
k__Bacteria;p__Proteobacteria;c__Alphaproteobacteria;o__Rhizobiales;f__Beijerinckiaceae;g__Chelatococcus	0	0	0	0	0	0	0	0	0	0	0	0	0	0	0	0	0	0	0	0	0	0	0	0	0	0	0	0	0	0	0	0	0.00124842	0	0	0	0	0	0	0	0	0	0	0	0	0	0	0	0
k__Bacteria;p__Proteobacteria;c__Alphaproteobacteria;o__Rhizobiales;f__Beijerinckiaceae;g__Bosea	7.15538e-05	0	0	0	0	0	0	0	0.000123803	5.91156e-05	0	2.43534e-05	0.000217723	0.000178364	0	0	0.000365589	0.000147185	6.90131e-05	0	0	0.000112331	0	0	0	0	0	0	0	0	0	0	0	0	0	0	0	0	0	0	0	0	0	0	0	0	0	0	0
k__Bacteria;p__Proteobacteria;c__Alphaproteobacteria;o__Rhizobiales;f__Beijerinckiaceae;g__Beijerinckia	0	0	3.82848e-05	0	0	0	0	0	0	0	0	0	7.25742e-05	8.91822e-05	1.89512e-05	0	0	1.1322e-05	0	0	0	0	0	0	0	0	0	0	0	0	0	0	0	0	0	0	0	0	0	0	0	0	0	0	0	0	0	0	0
k__Bacteria;p__Proteobacteria;c__Alphaproteobacteria;o__Rhizobiales;f__Beijerinckiaceae;g__alphaI cluster	0.000250438	4.7576e-05	0	0	1.26606e-05	0	7.79981e-05	8.09258e-05	4.12677e-05	2.95578e-05	3.99026e-05	0	0	0	1.89512e-05	0	0.000239918	0.000135863	0	0	0	0.000112331	0	0.00015287	5.25307e-05	2.35871e-05	0	0	0	0	0	0	0	0	0	0	0	0	0	0	0	0	0	0	0	0	0	0	0
k__Bacteria;p__Proteobacteria;c__Alphaproteobacteria;o__Rhizobiales;f__Beijerinckiaceae;g__1174-901-12	0	0.000190304	0	9.66931e-05	2.53213e-05	5.59097e-05	1.29997e-05	0.000161852	0	5.91156e-05	0	0	0	0	1.89512e-05	0	0.000194219	3.39659e-05	0	0	0	0	0.000609934	3.82175e-05	0.000131327	9.43485e-05	0.000548396	0	0	0	0.00179785	0	1.30044e-05	0	0	0	0	0	0	0	0	0	0	0	0	0	0	0	0
k__Bacteria;p__Proteobacteria;c__Alphaproteobacteria;o__Rhizobiales;f__Bartonellaceae;g__Bartonella	0	0	0	0	0	0	0	0	0	0	0	0	0	0	0	0	0	0	0	0	0	0	0	0	0	0	0	0	0	0	0	0	0	0	0	0	0	0	0	0	0	0.000195892	0	0	0	0	0	0	0
k__Bacteria;p__Proteobacteria;c__Alphaproteobacteria;o__Rhizobiales;f__Aurantimonadaceae;g__Aureimonas	0	0	0	0	0	0	0	0	0	0	0	0	0	0	0	0	0	0	0	0	0	0	0	0	0	0	0	0	0	0	0	0	0	0	0	0	0	0	0	0	0	0	0	0	0.000580352	0	0.000511634	0	0
k__Bacteria;p__Proteobacteria;c__Alphaproteobacteria;o__Rhizobiales;f__Amb-16S-1323;g__uncultured bacterium	0	0	0	0	0	0	0	0	0	0.000413809	0	0	0	0	0	0	0	0	0	0	0	0	0	0	0	0	0	0	0	0	0	0	0	0	0	0	0	0	0	0	0	0	0	0	0	0	0	0	0
k__Bacteria;p__Proteobacteria;c__Alphaproteobacteria;o__Rhizobiales;f__alphaI cluster;g__uncultured bacterium FukuS110	0	0	0	0	0	0	0	0	0	0	0	0	0	0	0	0	0	0	0	0	0	0	0	0	0	0	0	0	0	0	0	0	0	0	0	0	0	0	0	0.00018675	0	0	0	0	0	0	0	0	0
k__Bacteria;p__Proteobacteria;c__Alphaproteobacteria;o__Rhizobiales;f__alphaI cluster;g__uncultured bacterium	0	0	0	0	0	0	0	0	0	0	0	0	0	0	0	0	0	0	0	0	0	0	0	0	0	0	0	0	0	0	0	0	0	0	0	0	0	0	0	0	0	0	0	0	0	0	0	0	0
k__Bacteria;p__Proteobacteria;c__Alphaproteobacteria;o__Rhizobiales;f__A0839;g__uncultured bacterium	0	0	0	0	1.26606e-05	0	0	0	0.000165071	0.000620714	0.000199513	2.43534e-05	0	0	0	0	1.14247e-05	0.000260405	2.76052e-05	0	0	0	0	0	2.62653e-05	0	0	0	0	0	0	0	0	0	0	0	0	0	0	0	0	0	0	0	0	0	0	0	0
k__Bacteria;p__Proteobacteria;c__Alphaproteobacteria;o__Rhizobiales;f__A0839;g__Ochrobactrum sp. enrichment culture clone VanCtr75	0	0	0	0	0	0	0	0	0	0	0	0	0	0	0	0	0	0	4.14079e-05	0	0	0	0	0	0	0	0	0	0	0	0	0	0	0	0	0	0	0	0	0	0	0	0	0	0	0	0	0	0
k__Bacteria;p__Proteobacteria;c__Alphaproteobacteria;o__Rhizobiales;f__A0839;g__metagenome	0	0	0	0	0	0	0	0	0	0	0	0	0	0	0	0	0	5.66098e-05	0	0	0	0	0	0	0	0	0	0	0	0	0	0	0	0	0	0	0	0	0	0	0	0	0	0	0	0	0	0	0
k__Bacteria;p__Proteobacteria;c__Alphaproteobacteria;o__Rhizobiales;f__1174-901-12;g__uncultured bacterium	0	0	0	0	0	0	0	0	0	0	0	0	0	0	0	0	0	0	0	0	0	0	0	0	0	0	0	0	0	0	0	0	0	0	0	0	0	0	0	0	0	0	0	0	0.000184658	0	0	0	0
k__Bacteria;p__Proteobacteria;c__Alphaproteobacteria;o__Rhizobiales;f__1174-901-12;g__Rhizobiales bacterium Pao26	0	0	0	0	0	0	0	0	0	0	0	0	0	0	0	0	0	0	0	0	0	0	0	0	0	0	0	0	0	0	0	0	0	0	0	0	0	0	0	0.000116719	0	0	0	0	0	0	0.000682178	0	0
k__Bacteria;p__Proteobacteria;c__Alphaproteobacteria;o__Rhizobiales;f__1174-901-12;g__Rhizobiales bacterium Pao05	0	0	0	0	0	0	0	0	0	0	0	0	0	0	0	0	0	0	0	0	0	0	0	0	0	0	0	0	0	0	0	0	0	0	0	0	0	0	0	0	0	0	0	0	0.000237417	0	0.000682178	0	0
k__Bacteria;p__Proteobacteria;c__Alphaproteobacteria;o__Reyranellales;f__Reyranellaceae;g__uncultured	0	0	0	0	2.53213e-05	0	2.59994e-05	0	0.000453945	0.00026602	0.000359124	0.000146121	0	0	0	7.71774e-05	7.99726e-05	0.000735927	0.00140787	0	0	0	0	0	0	0	0	0	0	0	0	0	0	0	0	0	0	0	0	0	0	0	0	0	0	0	0	0	0
k__Bacteria;p__Proteobacteria;c__Alphaproteobacteria;o__Reyranellales;f__Reyranellaceae;g__Reyranella	0.000178884	9.5152e-05	7.65697e-05	0.000290079	0.000873584	0.000782735	0.000532987	0.000202314	0.00458072	0.00331048	0.0015163	0.000560129	0.000435445	0.000267547	0.000170561	0.000360161	0.00135953	0.0027852	0.00026225	4.11845e-05	0	0.000224662	0.000848604	0.00120385	0.00039398	0.00082555	0.000685495	0	0	0	0	0	0	0	0	0	0	0	0	0	0	0	0	0	0	0	0	0	0
k__Bacteria;p__Proteobacteria;c__Alphaproteobacteria;o__Puniceispirillales;f__EF100-94H03;g__uncultured bacterium	0	0	0	0	0	0	0	0	0	0	0	0	0	0	0	0	4.56986e-05	0	0	0	0	0	0	0	0	0	0	0	0	0	0	0	0	0	0	0	0	0	0	0	0	0	0	0	0	0	0	0	0
k__Bacteria;p__Proteobacteria;c__Alphaproteobacteria;o__Parvibaculales;f__Parvibaculaceae;g__uncultured	0	0	0	0	0	0	0	0	0.000165071	0	0	0	0	0	0	0	0	0	0	0	0	0	0	0	0	0	0	0	0	0	0	0	0	0	0	0	0	0	0	0	0	0	0	0	0	0	0	0	0
k__Bacteria;p__Proteobacteria;c__Alphaproteobacteria;o__Parvibaculales;f__Parvibaculaceae;g__Parvibaculum	0	0	0	0	0	5.59097e-05	0	0	8.25355e-05	5.91156e-05	7.98053e-05	0	7.25742e-05	0	0	0	0	0	0	0	0	0	0	0	0	0	0	0	0	0	0	0	0	0	0	0	0	0	0	0	0	0	0	0	0	0	0	0	0
k__Bacteria;p__Proteobacteria;c__Alphaproteobacteria;o__Paracaedibacterales;f__Paracaedibacteraceae;g__uncultured	7.15538e-05	0	0	0	0	0	0	4.04629e-05	0	5.91156e-05	0	0	0	0	0	0	0	6.79317e-05	0	0	0	0	0	0	0	0	0	0	0	0	0	0	0	0	0	0	0	0	0	0	0	0	0	0	0	0	0	0	0
k__Bacteria;p__Proteobacteria;c__Alphaproteobacteria;o__Paracaedibacterales;f__Paracaedibacteraceae;g__Candidatus Paracaedibacter	0.000500877	0.00133213	0.000229709	3.2231e-05	0.000139267	0	0	0.000121389	8.25355e-05	0.000147789	0.000119708	4.87068e-05	0.000145148	0.000178364	0	1.28629e-05	4.56986e-05	0.000215117	0	0	0	8.42484e-05	0	0	0	0	0	0	0	0	0	0	0	0	0	0	0	0	0	0	0	0	0	0	0	0	0	0	0
k__Bacteria;p__Proteobacteria;c__Alphaproteobacteria;o__Paracaedibacterales;f__Paracaedibacteraceae;g__Candidatus Finniella	0	4.7576e-05	0	0	0	0	1.29997e-05	0	0	0.000118231	0	0	0	0	0	2.57258e-05	0	0	0	0	0	0	0	0	0	0	0	0	0	0	0	0	0	0	0	0	0	0	0	0	0	0	0	0	0	0	0	0	0
k__Bacteria;p__Proteobacteria;c__Alphaproteobacteria;o__Paracaedibacterales;f__Paracaedibacteraceae;g__Candidatus Captivus	0.000429323	0.000285456	0.000191424	6.44621e-05	5.06425e-05	0	1.29997e-05	0	0	5.91156e-05	0	2.43534e-05	0	0	0	1.28629e-05	2.28493e-05	6.79317e-05	0	0	0	0	0	1.91088e-05	0	0	0	0	0	0	0	0	0	0	0	0	0	0	0	0	0	0	0	0	0	0	0	0	0
k__Bacteria;p__Proteobacteria;c__Alphaproteobacteria;o__Micropepsales;f__Micropepsaceae;g__uncultured Rhizomicrobium sp.	0.00110908	9.5152e-05	0.000382848	0	0.000329176	0.000111819	7.79981e-05	0	0	0.00026602	0	0	0	0	0	0	0	0	0	0	0	0.000224662	0	0.00045861	0.000183857	4.71743e-05	0.000137099	0	0	0	0	0	0	0	0	0	0	0	0	0	0	0	0	0	0	0	0	0	0
k__Bacteria;p__Proteobacteria;c__Alphaproteobacteria;o__Micropepsales;f__Micropepsaceae;g__uncultured proteobacterium	0	0	3.82848e-05	0	2.53213e-05	0	5.19987e-05	0	0	0.000384252	7.98053e-05	0	0	0	0	0	0	0	0	0	0	0	0	1.91088e-05	0	0	0	0	0	0	0	0	0	0	0	0	0	0	0	0	0	0	0	0	0	0	0	0	0
k__Bacteria;p__Proteobacteria;c__Alphaproteobacteria;o__Micropepsales;f__Micropepsaceae;g__uncultured Methylocystaceae bacterium	3.57769e-05	0	0	0	0	0	2.59994e-05	4.04629e-05	0	0.000147789	0	0	0	0	0	0	0	0	0	0	0	0	0	5.73263e-05	0	2.35871e-05	0	0	0	0	0	0	0	0	0	0	0	0	0	0	0	0	0	0	0	0	0	0	0
k__Bacteria;p__Proteobacteria;c__Alphaproteobacteria;o__Micropepsales;f__Micropepsaceae;g__uncultured Hyphomicrobiaceae bacterium	0.000357769	0.00023788	0.000153139	0	0.000189909	0	0.000844979	0.000161852	0	0.000768503	0	0	0	0	0	0	0	1.1322e-05	0	0	0	2.80828e-05	0	9.55438e-05	2.62653e-05	0	0.000137099	0	0	0	0	0	0	0	0	0	0	0	0	0	0	0	0	0	0	0	0	0	0
k__Bacteria;p__Proteobacteria;c__Alphaproteobacteria;o__Micropepsales;f__Micropepsaceae;g__uncultured	0.0151336	0.00685094	0.0075804	0.000902469	0.00625435	0.00123001	0.0130647	0.00732378	0.0011555	0.0221092	0.00111727	0.000657542	0.00232237	0.00115937	0.000492732	0.000141492	0.000228493	0.00105294	0.000138026	0	0.00116804	0.00738577	0.00657668	0.017045	0.0106637	0.00632135	0.0146696	0	0.00194574	0	0	0	1.30044e-05	0	0	0	0	0	0	0	0	0	0	0	0	0	0	0	0
k__Bacteria;p__Proteobacteria;c__Alphaproteobacteria;o__Micropepsales;f__Micropepsaceae;g__Micropepsis	0	0	0	0	1.26606e-05	5.59097e-05	0	0	0	0	0	0	0.000145148	0	0	0	0	0	0	0	0	0	0	3.82175e-05	2.62653e-05	0	0	0	0	0	0	0	0	0	0	0	0	0	0	0	0	0	0	0	0	0	0	0	0
k__Bacteria;p__Proteobacteria;c__Alphaproteobacteria;o__Micavibrionales;f__uncultured;g__uncultured bacterium	0	0	3.82848e-05	0	1.26606e-05	0	0	0.000202314	4.12677e-05	2.95578e-05	0	7.30603e-05	0.000145148	0	3.79025e-05	0	0	0	0	0	0	5.61656e-05	0.000318226	0	0.000157592	0	0	0	0	0.00156804	0	0	0	0	0	0	0	0	0	0	0	0	0	0	0	0	0	0	0
k__Bacteria;p__Proteobacteria;c__Alphaproteobacteria;o__Micavibrionales;f__Micavibrionaceae;g__uncultured	0	4.7576e-05	3.82848e-05	0	0.000316516	5.59097e-05	0.000662983	0	0	0.000857177	0	0	0	0	0	0	2.28493e-05	0	0	0	0	0	0	0.000439502	0.000105061	0.000353807	0	0	0	0	0	0	0	0	0	0	0	0	0	0	0	0	0	0	0	0	0	0	0
k__Bacteria;p__Proteobacteria;c__Alphaproteobacteria;o__Holosporales;f__Holosporaceae;g__uncultured bacterium	0	0	0	0	0	0	0	0	0	0	0	0	0	0	0	2.57258e-05	0	0	0	0	0	0	0	0	0	0	0	0	0	0	0	0	0	0	0	0	0	0	0	0	0	0	0	0	0	0	0	0	0
k__Bacteria;p__Proteobacteria;c__Alphaproteobacteria;o__Holosporales;f__Holosporaceae;g__uncultured	7.15538e-05	0.000142728	0	0	5.06425e-05	0	0.000142996	8.09258e-05	0.000123803	0.000177347	0.000119708	7.30603e-05	0.000217723	8.91822e-05	1.89512e-05	2.57258e-05	0.000114247	6.79317e-05	0	0	0	0	0	0	0	0	0	0	0	0	0	0	0	0	0	0	0	0	0	0	0	0	0	0	0	0	0	0	0
k__Bacteria;p__Proteobacteria;c__Alphaproteobacteria;o__Elsterales;f__URHD0088;g__uncultured bacterium	0	0	0	0	1.26606e-05	0	9.09977e-05	0	0	5.91156e-05	0	0	0	0	0	0	0	0	0	0	0	2.80828e-05	0	0	0	0	0	0	0	0	0	0	0	0	0	0	0	0	0	0	0	0	0	0	0	0	0	0	0
k__Bacteria;p__Proteobacteria;c__Alphaproteobacteria;o__Elsterales;f__URHD0088;g__Rhodospirillales bacterium URHD0088	0.000429323	0.000142728	0.000765697	0	7.59638e-05	0	0.00152096	0.000687869	0	0.00026602	3.99026e-05	0	0	0	0	0	0	0	0	0	0	0.00019658	0	0.00030574	7.8796e-05	0.00141523	0.000274198	0	0	0	0	0	0	0	0	0	0	0	0	0	0	0	0	0	0	0	0	0	0
k__Bacteria;p__Proteobacteria;c__Alphaproteobacteria;o__Elsterales;f__uncultured;g__uncultured Stella sp.	0.000107331	9.5152e-05	0.000765697	9.66931e-05	0.000303855	5.59097e-05	0.00237894	0.00105204	0	0	0	0	0	0	0	0	1.14247e-05	0	0	0	0	0.000280828	0.000132594	7.64351e-05	7.8796e-05	0.00158034	0.000137099	0	0	0	0	0	0	0	0	0	0	0	0	0	0	0	0	0	0	0	0	0	0
k__Bacteria;p__Proteobacteria;c__Alphaproteobacteria;o__Elsterales;f__uncultured;g__uncultured soil bacterium	0.004329	0.00095152	0.00107198	3.2231e-05	0.000721656	0.000167729	0.00311992	0.000728332	0	0.000413809	0	0	0	0	0	0	0	0	0	0	0	0.000898649	0	0.00158603	2.62653e-05	0.000566091	0.00137099	0	0	0	0	0	0	0	0	0	0	0	0	0	0	0	0	0	0	0	0	0	0
k__Bacteria;p__Proteobacteria;c__Alphaproteobacteria;o__Elsterales;f__uncultured;g__uncultured Rhodospirillales bacterium	0.000679761	0.00047576	0.000689127	0	0.000253213	0	0.00185895	0.000161852	0	0.00121187	3.99026e-05	0	0	0	0	0	0	1.1322e-05	0	0	0	0.000365076	0	0.000802568	0	0.000259458	0.000137099	0	0	0	0	0	0	0	0	0	0	0	0	0	0	0	0	0	0	0	0	0	0
k__Bacteria;p__Proteobacteria;c__Alphaproteobacteria;o__Elsterales;f__uncultured;g__uncultured Rhodospirillaceae bacterium	0.000321992	0.000142728	0.000267994	3.2231e-05	0.000139267	0	0.000311992	0.00028324	8.25355e-05	2.95578e-05	0	0	0	0	0	0	0	0	0	0	0	2.80828e-05	0.000106075	1.91088e-05	0	0.00016511	0.000137099	0	0	0	0	0	0	0	0	0	0	0	0	0	0	0	0	0	0	0	0	0	0
k__Bacteria;p__Proteobacteria;c__Alphaproteobacteria;o__Elsterales;f__uncultured;g__uncultured proteobacterium	0.00626096	0.0013797	0.00103369	0.000161155	0.000329176	0	0.00105297	0.000242777	0	0	0	0	0	0	0	0	0	0	0	0	0	0.000224662	0	0.000191088	0	0.000872724	0.000137099	0	0	0	0	0	0	0	0	0	0	0	0	0	0	0	0	0	0	0	0	0	0
k__Bacteria;p__Proteobacteria;c__Alphaproteobacteria;o__Elsterales;f__uncultured;g__uncultured Nitrosomonadales bacterium	0.000393546	9.5152e-05	0.000727412	0	0.000151928	0	0.00124797	0.000121389	0	8.86734e-05	0	0	0	0	0	0	0	1.1322e-05	0	0	0	2.80828e-05	0	9.55438e-05	0.000157592	0.000353807	0.000274198	0	0	0	0	0	0	0	0	0	0	0	0	0	0	0	0	0	0	0	0	0	0
k__Bacteria;p__Proteobacteria;c__Alphaproteobacteria;o__Elsterales;f__uncultured;g__uncultured Hyphomicrobiaceae bacterium	7.15538e-05	0	0	0	0	0	0	0	0	0	0	0	0	0	0	0	0	0	0	0	0	0	0	0	0	0	0	0	0	0	0	0	0	0	0	0	0	0	0	0	0	0	0	0	0	0	0	0	0
k__Bacteria;p__Proteobacteria;c__Alphaproteobacteria;o__Elsterales;f__uncultured;g__uncultured forest soil bacterium	0.00937355	0.00333032	0.00470904	0.000128924	0.00162056	0.000111819	0.00590185	0.00186129	0	0.000295578	0	2.43534e-05	7.25742e-05	0	0	0	2.28493e-05	5.66098e-05	0	0	0	0.00258362	0	0.0012994	0.000210123	0.00186338	0.00109679	0	0	0	0	0	0	0	0	0	0	0	0	0	0	0	0	0	0	0	0	0	0
k__Bacteria;p__Proteobacteria;c__Alphaproteobacteria;o__Elsterales;f__uncultured;g__uncultured bacterium DA111	0.000178884	0	3.82848e-05	0	1.26606e-05	0	0.000168996	0	0	2.95578e-05	0	0	0	0	0	0	0	0	0	0	0	2.80828e-05	0	7.64351e-05	0	2.35871e-05	0	0	0	0	0	0	0	0	0	0	0	0	0	0	0	0	0	0	0	0	0	0	0
k__Bacteria;p__Proteobacteria;c__Alphaproteobacteria;o__Elsterales;f__uncultured;g__uncultured bacterium	0.0342027	0.0069461	0.0243492	0.000354541	0.00522884	0.000894554	0.0290283	0.00853767	0.00214592	0.00236463	0.000279318	0	0	0	3.79025e-05	7.71774e-05	0.000217068	0.000713283	4.14079e-05	0	0	0.00822826	0.00153809	0.00504471	0.00112941	0.010685	0.00301618	0	0.000756675	0	0	0	0	0	0	0	0	0	0	0	0	0	0	0	0	0	0	0	0
k__Bacteria;p__Proteobacteria;c__Alphaproteobacteria;o__Elsterales;f__uncultured;g__uncultured alpha proteobacterium	0.0128797	0.00485275	0.00838438	0.000257848	0.00326644	0.000279548	0.0172766	0.00295379	0.000866623	0.00141878	0.000239416	2.43534e-05	0	0	1.89512e-05	0	0.000297041	0.000475522	8.28157e-05	0	0	0.00241512	0.000159113	0.00269434	0.000341449	0.00731201	0.00342747	0	0	0	0	0	0	0	0	1.64528e-05	0	0.00066417	0	0	0	0	0	0	0	0	0	0	0
k__Bacteria;p__Proteobacteria;c__Alphaproteobacteria;o__Elsterales;f__uncultured;g__uncultured Acetobacteraceae bacterium	0	0	0	0	2.53213e-05	0	0.000155996	0.000121389	8.25355e-05	0	3.99026e-05	0	0	0	0	0	0.000148521	0	0	0	0	5.61656e-05	0	3.82175e-05	0	0.000117936	0.000274198	0	0	0	0	0	0	0	0	0	0	0	0	0	0	0	0	0	0	0	0	0	0
k__Bacteria;p__Proteobacteria;c__Alphaproteobacteria;o__Elsterales;f__uncultured;g__metagenome	0.00225394	0.000999096	0.00248851	0	0.000569728	0.000111819	0.00224894	0.000809258	4.12677e-05	0.000768503	0.000119708	0	7.25742e-05	0	0	0	0.000114247	0.000181151	2.76052e-05	0	0	0.000168497	0.000344745	0.000649698	0.00181231	0.00106142	0.000274198	0	0.000216193	0	0	0.000843623	0	0	0	0	0	0	0	0	0	0	0	0	0	0	0	0	0
k__Bacteria;p__Proteobacteria;c__Alphaproteobacteria;o__Elsterales;f__uncultured;g__Acetobacteraceae bacterium WX59	0	0	0	0	0	0	3.8999e-05	0	0	5.91156e-05	0	0	0	0	0	0	0	0	0	0	0	0	0	0	0	0	0	0	0	0	0	0	0	0	0	0	0	0	0	0	0	0	0	0	0	0	0	0	0
k__Bacteria;p__Proteobacteria;c__Alphaproteobacteria;o__Elsterales;f__Elsteraceae;g__uncultured bacterium	0	0	0	0	0	0	0	0	4.12677e-05	5.91156e-05	0	0	0	0	0	0	0	0	0	0	0	0	0	0	0	0	0	0	0	0	0	0	0	0	0	0	0	0	0	0	0	0	0	0	0	0	0	0	0
k__Bacteria;p__Proteobacteria;c__Alphaproteobacteria;o__Elsterales;f__Elsteraceae;g__uncultured	0.000178884	0.000190304	0.000114855	9.66931e-05	0.00020257	0.000167729	0.000506987	0.000161852	0.000206339	0.00165524	7.98053e-05	2.43534e-05	0	0	0	2.57258e-05	0.000159945	0.000418912	0	0	0	0.000224662	0	0.00141405	2.62653e-05	0.000259458	0.000548396	0	0	0	0	0	0	0	0	0	0	0	0	0	0	0	0	0	0	0	0	0	0
k__Bacteria;p__Proteobacteria;c__Alphaproteobacteria;o__Elsterales;f__Elsteraceae;g__Aliidongia	0.000107331	0	0.000229709	3.2231e-05	2.53213e-05	0	2.59994e-05	0	0	0	0	0	0	0	0	0	0	0	0	0	0	0	0	0	0.000131327	7.07614e-05	0	0	0	0	0	0	0	0	0	0	0	0	0	0	0	0	0	0	0	0	0	0	0
k__Bacteria;p__Proteobacteria;c__Alphaproteobacteria;o__Dongiales;f__Dongiaceae;g__Dongia	0	0	0	3.2231e-05	2.53213e-05	5.59097e-05	1.29997e-05	0	0.00226973	0.000561598	0.00227445	0.000511422	0.000508019	0	3.79025e-05	1.28629e-05	0.000239918	0.00140392	4.14079e-05	0	0	0	0	0.000382175	0.000157592	0	0	0	0	0	0	0	0	0	0	0	0	0	0	0	0	0	0	0	0	0	0	0	0
k__Bacteria;p__Proteobacteria;c__Alphaproteobacteria;o__Caulobacterales;f__Parvularculaceae;g__Amphiplicatus	0	0	0	0	1.26606e-05	0	1.29997e-05	0	0	0	0	0	0	0	0	0	0	4.52878e-05	0	0	0	0	0	0	0	0	0	0	0	0	0	0	0	0	0	0	0	0	0	0	0	0	0	0	0	0	0	0	0
k__Bacteria;p__Proteobacteria;c__Alphaproteobacteria;o__Caulobacterales;f__Hyphomonadaceae;g__uncultured	0	0	0	0	0	0	0	0	0	5.91156e-05	0	0	0	0	0	0	0	0	0	0	0	0	0	0	0	0	0	0	0	0	0	0	0	0	0	0	0	0	0	0	0	0	0	0	0	0	0	0	0
k__Bacteria;p__Proteobacteria;c__Alphaproteobacteria;o__Caulobacterales;f__Hyphomonadaceae;g__SWB02	0	0	0	0	0	0	0	0	4.12677e-05	0.00150745	0.000239416	2.43534e-05	0.000145148	0	0	0	5.71233e-05	0.000124541	0.000303658	0	0	0	0	0	5.25307e-05	0	0	0	0	0	0	0	0	0	0	0	0	0	0	0	0	0	0	0	0	0	0	0	0
k__Bacteria;p__Proteobacteria;c__Alphaproteobacteria;o__Caulobacterales;f__Hyphomonadaceae;g__Hirschia	0	0	0	0	0	0	0	0	0	0.000591156	0.000159611	2.43534e-05	0.000217723	0	0	0.00048879	0.000125671	1.1322e-05	0.000455487	0	0	0	0	0	0	0	0	0	0	0	0.000847062	0	0	0	0	0	0	0.00147721	0	0	0	0	0	0	0	0	0.000633451	0	0
k__Bacteria;p__Proteobacteria;c__Alphaproteobacteria;o__Caulobacterales;f__Caulobacteraceae;g__uncultured	0.00923044	0.00461487	0.00172282	0.00032231	0.00113946	0.000447277	0.00209295	0.00161852	0.000577748	0.00118231	0.000319221	0.000219181	0.00087089	0.000624275	7.5805e-05	0.000102903	0.00098252	0.00105294	0.000110421	0	7.78695e-05	0.00176922	0.00538333	0.00638233	0.00420245	0.00226436	0.00479846	0	0	4.23795e-05	0	3.06772e-05	0	0	0	0	0	0	0	0	2.75771e-05	8.39537e-05	0	0	0.000263797	0	0	0	0
k__Bacteria;p__Proteobacteria;c__Alphaproteobacteria;o__Caulobacterales;f__Caulobacteraceae;g__PMMR1	0	0	3.82848e-05	3.2231e-05	1.26606e-05	5.59097e-05	5.19987e-05	4.04629e-05	0	2.95578e-05	0	0	0	0	0	0	0	0	0	0	0	0	0	0	7.8796e-05	0	0	0	0	0	0	0	0	0	0	0	0	0	0	0	0	0	0	0	0	0	0	0	0
k__Bacteria;p__Proteobacteria;c__Alphaproteobacteria;o__Caulobacterales;f__Caulobacteraceae;g__Phenylobacterium	0.00157418	0.00180789	0.00156968	0.000709083	0.00103817	0.000950464	0.00183295	0.00238731	0.00326015	0.0016848	0.000558637	0.000633189	0.00087089	0.000445911	0.000341122	0.000746048	0.00106249	0.00158507	0.00100759	0	0	0.0026117	0.00265189	0.00300008	0.00499041	0.000684027	0.00356457	0	0.000432386	0	0	0.000398804	0	0	0	0	0	0	8.8269e-05	7.00313e-05	0	0	0	0	0	0	0	0	0.000111632
k__Bacteria;p__Proteobacteria;c__Alphaproteobacteria;o__Caulobacterales;f__Caulobacteraceae;g__Caulobacter	3.57769e-05	0.000285456	0	0	0.000113946	0.000111819	2.59994e-05	0.000404629	0.000247606	0.000206905	0.000518734	0.000754956	0.00101604	0.000624275	0.000284269	0.000257258	0.00225066	0.000430234	0.000441684	0	0	0.000168497	5.30377e-05	0.00045861	0.00102435	0	0.00191939	0	0.00108096	0.000678071	0	0.000828284	0	0	0	0	0	0	0.00144173	0.0003735	0.00151674	0.00131527	0.000990252	0.00092869	0	0	0	0	0
k__Bacteria;p__Proteobacteria;c__Alphaproteobacteria;o__Caulobacterales;f__Caulobacteraceae;g__Brevundimonas	0	4.7576e-05	0	0	0.000278534	5.59097e-05	0.000272993	0.00890184	0	0	0.0015562	0.00114461	0.0025401	0.00160528	0.000814903	0.00119625	0.00273049	0.000758571	0.00128364	0	0.00389347	0.000280828	0.000689491	0.000114653	0.000971817	7.07614e-05	0.00260488	0.00375504	0.0228083	0.00100298	1.7287e-05	0.00010737	0.000546185	0	7.08466e-05	0.00312603	0	0.00207267	0	0.00154069	0.000992775	0.00148318	0.00133065	0.000895522	0.00422074	0	0	0.00390273	8.93056e-05
k__Bacteria;p__Proteobacteria;c__Alphaproteobacteria;o__Caulobacterales;f__Caulobacteraceae;g__Asticcacaulis	7.15538e-05	0.00023788	3.82848e-05	0	6.33032e-05	0	0	8.09258e-05	0	5.91156e-05	0	4.87068e-05	7.25742e-05	0.000178364	0	3.85887e-05	1.14247e-05	0	0	0	0	0.00019658	0.000397783	0.000171979	0.000262653	0.000188697	0.000822594	0	0	0	0	0	0	0	0	0	0	0	0	0	0	0	0.000185672	6.6335e-05	0	0	0	0	0
k__Bacteria;p__Proteobacteria;c__Alphaproteobacteria;o__Caedibacterales;f__Caedibacteraceae;g__Caedibacter	0	0	0	0	0	0	0	0	0	0	0	0	0	0	5.68537e-05	0	1.14247e-05	0	0	0	0	0	0	0	0	0	0	0	0	0	0	0	0	0	0	0	0	0	0	0	0	0	0	0	0	0	0	0	0
k__Bacteria;p__Proteobacteria;c__Alphaproteobacteria;o__Azospirillales;f__uncultured;g__uncultured bacterium	0	0	0	0	0	0	0	0	0.000619016	0.000413809	0.000399026	2.43534e-05	7.25742e-05	0	0	6.43145e-05	0.000696904	0.00134731	0.000648723	0	0	0	0	7.64351e-05	0	0	0	0	0	0	0	0	0	0	0	0	0	0	0	0	0	0	0	0	0	0	0	0	0
k__Bacteria;p__Proteobacteria;c__Alphaproteobacteria;o__Azospirillales;f__Inquilinaceae;g__Inquilinus	0.0004651	4.7576e-05	0.000382848	3.2231e-05	2.53213e-05	0	0.000116997	0.000121389	4.12677e-05	2.95578e-05	0	0	0	0	0	0	5.71233e-05	6.79317e-05	0	0	0	0.000140414	0	0.00045861	0	0.00016511	0.000137099	0	0	0	0	0	0	0	0	0	0	0	0	0	0	0	0	0	0	0	0	0	0
k__Bacteria;p__Proteobacteria;c__Alphaproteobacteria;o__Azospirillales;f__Azospirillales Incertae Sedis;g__Stella	0	0	0	0	0	0	0	0	0	0	0	0	0	0	0	0	0	0	4.14079e-05	0	0	0	0	0	0	0	0	0	0	0	0	0	0	0	0	0	0	0	0	0	0	0	0	0	0	0	0	0	0
k__Bacteria;p__Proteobacteria;c__Alphaproteobacteria;o__Azospirillales;f__Azospirillaceae;g__uncultured	7.15538e-05	0	0	0	1.26606e-05	0	2.59994e-05	0	0.000453945	2.95578e-05	0	0	0	0	0	1.28629e-05	3.4274e-05	3.39659e-05	0	0	0	0	0	0.000114653	0	0	0	0	0	0	0	0	0	0	0	0	0	0	0	0	0	0	0	0	0	0	0	0	0
k__Bacteria;p__Proteobacteria;c__Alphaproteobacteria;o__Azospirillales;f__Azospirillaceae;g__Skermanella	0	0	0.000267994	0	2.53213e-05	0	2.59994e-05	0	0.00107296	2.95578e-05	7.98053e-05	0.000194827	0.000145148	0.00107019	0.000322171	0.000617419	0.00137096	0.00234364	0.000455487	0	0	0.000168497	0	0	0	4.71743e-05	0	0	0	0	0	0.00125777	0	0	0	0	0.00799475	0	0	0	0	0	0	0	0	0	0	0	0
k__Bacteria;p__Proteobacteria;c__Alphaproteobacteria;o__Azospirillales;f__Azospirillaceae;g__Niveispirillum	0	0	0	0	0	0	0	0	0	0	0	0	0	0	0	1.28629e-05	0	0	1.38026e-05	0	0	0	0	0	0	0	0	0	0	0	0	0	0	0	0	0	0	0	0	0	0	0	0	0	0	0	0	0	0
k__Bacteria;p__Proteobacteria;c__Alphaproteobacteria;o__Azospirillales;f__Azospirillaceae;g__Desertibacter	0	0	0	0	0	0	0	0	0	0	0	0	0	0	0	7.71774e-05	0	2.26439e-05	0.000289855	0	0	0	0	0	0	0	0	0	0	0	0	0	0	0	0	0	0	0	0	0	0	0	0	0	0	0	0	0	0
k__Bacteria;p__Proteobacteria;c__Alphaproteobacteria;o__Azospirillales;f__Azospirillaceae;g__Azospirillum	0	0	0	0	0	0	5.19987e-05	0	0	0	0	0	0	0	3.79025e-05	2.57258e-05	0	2.26439e-05	0	0	0	0	0	0	0	0	0	0	0	0	0	0	0	0	0	0	0	0	0	0	0	0	0	0	0	0	0	0	0
k__Bacteria;p__Proteobacteria;c__Alphaproteobacteria;o__Alphaproteobacteria Incertae Sedis;f__Unknown Family;g__uncultured	7.15538e-05	0	0	0	0	0	0	0	0	0	0	0	0	0	0	0	0	0	0	0	0	0	0	0	0	0	0	0	0	0	0	0	0	0	0	0	0	0	0	0	0	0	0	0	0	0	0	0	0
k__Bacteria;p__Proteobacteria;c__Alphaproteobacteria;o__Alphaproteobacteria Incertae Sedis;f__uncultured;g__uncultured bacterium	0	0	0	0	0	0	0	0	0	0	0	0	0	0	0	0	0	0	0	0	0	0	0	0	0	0	0	0	0	0	0	0	0	0	0	0	0	0	0	0	0	0	0	0	0.00131898	0	0	0	0
k__Bacteria;p__Proteobacteria;c__Alphaproteobacteria;o__Acetobacterales;f__Acetobacteraceae;g__uncultured forest soil bacterium	0.00182462	0.000190304	0	0	2.53213e-05	0	2.59994e-05	8.09258e-05	0	0	3.99026e-05	0	0	0	0	0	0	0	0	0	0	0	0	0	0	2.35871e-05	0	0	0	0	0	0	0	0	0	0	0	0	0	0	0	0	0	0	0	0	0	0	0
k__Bacteria;p__Proteobacteria;c__Alphaproteobacteria;o__Acetobacterales;f__Acetobacteraceae;g__uncultured bacterium	0	0	0	0	2.53213e-05	0	0	0	0	0	0	0	0	0	0	0	0	0	0	0	0	0	0	0	0	0	0	0	0	0	0	0	0	0	0	0	0	0	0	0	0	0	0	0	0	0	0	0	0
k__Bacteria;p__Proteobacteria;c__Alphaproteobacteria;o__Acetobacterales;f__Acetobacteraceae;g__uncultured	0.00214661	0.00223607	0.00206738	0.000547928	0.00243084	0.00111819	0.00188495	0.00101157	0.000288874	0.00254197	0.000558637	0.000219181	0.000725742	0.00356729	0.000170561	0.000437338	0.00138238	0.00217381	0.000979986	0.000514806	0.000856564	0.00151647	0.000716009	0.00359245	0.00181231	0.00198132	0.00164519	0	0	0	0	0	0	0.000735169	0	0	0	0	0	0	0	0	0	0	0	0	0	0	0
k__Bacteria;p__Proteobacteria;c__Alphaproteobacteria;o__Acetobacterales;f__Acetobacteraceae;g__Rubritepida	0	0	0	0	0	0	0	0	0	0	0	0	0	0.000267547	1.89512e-05	0.000424476	2.28493e-05	6.79317e-05	0.00114562	0	0	0	0	0	0	0	0	0	0	0	0	0	0	0	0	0	0	0	0	0	0	0	0	0	0	0	0	0	0
k__Bacteria;p__Proteobacteria;c__Alphaproteobacteria;o__Acetobacterales;f__Acetobacteraceae;g__Roseomonas	0	9.5152e-05	0	0	3.79819e-05	0	0.000129997	4.04629e-05	0.000247606	0	0.000359124	0.000194827	0.000145148	0.00080264	3.79025e-05	0.000514516	0.000239918	0.000566098	0.00169772	8.23689e-05	0	0	0	0	0	7.07614e-05	0	0.000599209	0	0	0	0	0	0	0	0	0	0	0	0	0	0	0	0	0	0	0	0	0
k__Bacteria;p__Proteobacteria;c__Alphaproteobacteria;o__Acetobacterales;f__Acetobacteraceae;g__Rhodovastum	0	0	0	0	0	0	3.8999e-05	0	0	5.91156e-05	0	0	0	0	0	0	4.56986e-05	0.00011322	0	0	0	0	0	7.64351e-05	0	0	0	0	0	0	0	0	0	0	0	0	0	0	0	0	0	0	0	0	0	0	0	0	0
k__Bacteria;p__Proteobacteria;c__Alphaproteobacteria;o__Acetobacterales;f__Acetobacteraceae;g__Rhodovarius	0	0	0	0	0	0	0	0	0	0	0	0	0	0	0	3.85887e-05	0	0	9.66184e-05	0	0	0	0	0	0	0	0	0	0	0	0	0	0	0	0	0	0	0	0	0	0	0	0	0	0	0	0	0	0
k__Bacteria;p__Proteobacteria;c__Alphaproteobacteria;o__Acetobacterales;f__Acetobacteraceae;g__Rhodopila	0	9.5152e-05	0	0	0	0	0	0	0	0	0	0	0	0.000178364	0	0	0	0	0	0	0	0	0	5.73263e-05	0	0	0	0	0	0	0	0	0	0	0	0	0	0	0	0	0	0	0	0	0	0	0	0	0
k__Bacteria;p__Proteobacteria;c__Alphaproteobacteria;o__Acetobacterales;f__Acetobacteraceae;g__Gluconobacter	0	0	0	0	0	0	0	0.00028324	0	0	0	0	0	0	0	0	0	0	0	0	0	0	0	3.82175e-05	0	0	0	0	0	0	0.000380314	0	0.00132645	0	0	0	0.0021129	0	0	0	0	0	0	0	0	0	0	0	0
k__Bacteria;p__Proteobacteria;c__Alphaproteobacteria;o__Acetobacterales;f__Acetobacteraceae;g__Gluconacetobacter	7.15538e-05	0	0.000191424	0	0.000139267	5.59097e-05	0	0	0	0	0	0	0	0	0	0	0	0	0	0	0	0	0	0	0	0	0	0	0	0	0	0	0	0	0	0	0	0	0	0	0	0	0	0	0	0	0	0	0
k__Bacteria;p__Proteobacteria;c__Alphaproteobacteria;o__Acetobacterales;f__Acetobacteraceae;g__Craurococcus	0	0	0	0	0	0	0	0	8.25355e-05	0	0	0	0	8.91822e-05	0	0.000450201	9.13972e-05	6.79317e-05	0.000800552	0	0	0	0	0	0	0	0	0	0	0	0	0	0	0	0	0	0	0	0	0	0	0	0	0	0	0	0	0	0
k__Bacteria;p__Proteobacteria;c__Alphaproteobacteria;o__Acetobacterales;f__Acetobacteraceae;g__Acidocella	0.000536653	0.000190304	0.000114855	0	0	0	0	4.04629e-05	0	0	0	0	0	0	0	0	0	0	0	0	0	0	0	0	0	0	0	0	0	0	0	0	0	0	0	0	0	0	0	0	0	0	0	0	0	0	0	0	0
k__Bacteria;p__Proteobacteria;c__Alphaproteobacteria;o__Acetobacterales;f__Acetobacteraceae;g__Acidisphaera	0	0	0	0	6.33032e-05	0.000111819	5.19987e-05	0	8.25355e-05	0	0	0	0	0	0	3.85887e-05	0	3.39659e-05	0	0	0	0	0	1.91088e-05	7.8796e-05	0	0	0	0	0	0	0	0	0	0	0	0	0	0	0	0	0	0	0	0	0	0	0	0
k__Bacteria;p__Proteobacteria;c__Alphaproteobacteria;o__Acetobacterales;f__Acetobacteraceae;g__Acidiphilium	0.000107331	0.000999096	0.00264165	0.000193386	0.00040514	0.000279548	9.09977e-05	0.000930647	0	0.000147789	0	0	0	0.000356729	0.000170561	1.28629e-05	0.000137096	7.92537e-05	2.76052e-05	0	0	8.42484e-05	0.00132594	0.000324849	0.000499041	4.71743e-05	0.00150809	0	0	0	0	0	0	0	0	0	0	0	0	0	0	0	0	0	0	0	0	0	0
k__Bacteria;p__Proteobacteria;c__Alphaproteobacteria;o__Acetobacterales;f__Acetobacteraceae;g__Acidicaldus	0.00307681	0.00161758	0	3.2231e-05	0.00039248	0.000167729	0.000454989	0.000202314	4.12677e-05	0.000147789	0	0	0	0	0	0	0	0.00011322	4.14079e-05	0	7.78695e-05	0.00050549	0.000371264	0.000668807	0.000604103	0.00049533	0.000548396	0	0	0	0	0	0	0	0	0	0	0	0	0	0	0	0	0	0	0	0	0	0
k__Bacteria;p__Planctomycetes;c__vadinHA49;o__uncultured planctomycete;f__uncultured planctomycete;g__uncultured planctomycete	0	0	0	0	0	0	0	0	0	0	0	0	0	0	0	2.57258e-05	0	0	2.76052e-05	0	0	0	0	0	5.25307e-05	0	0	0	0.000648579	0	0	0	0	0	0	0	0	0	0	0	0	0	0	0	0	0	0	0	0
k__Bacteria;p__Planctomycetes;c__vadinHA49;o__uncultured Planctomycetaceae bacterium;f__uncultured Planctomycetaceae bacterium;g__uncultured Planctomycetaceae bacterium	0	0	0	0	0	0	0	0	0	0	0	0	0.000145148	0	0	0	0	2.26439e-05	2.76052e-05	0	0	0	0	0	0	0	0	0	0	0	0	0	0	0	0	0	0	0	0	0	0	0	0	0	0	0	0	0	0
k__Bacteria;p__Planctomycetes;c__vadinHA49;o__uncultured bacterium;f__uncultured bacterium;g__uncultured bacterium	0.000536653	0.000142728	0.000306279	3.2231e-05	0.000265873	0.000167729	1.29997e-05	8.09258e-05	0.000412677	0.000798061	0.000279318	2.43534e-05	0	0	0	6.43145e-05	5.71233e-05	0.000135863	0.000234645	0	0	5.61656e-05	5.30377e-05	1.91088e-05	5.25307e-05	0	0.000274198	0	0	0	0	0	0	0	0	0	0	0	0	0	0	0	0	0	0	0	0	0	0
k__Bacteria;p__Planctomycetes;c__vadinHA49;o__metagenome;f__metagenome;g__metagenome	0	0	0	0	2.53213e-05	0	0	0	0	0	0	0	7.25742e-05	0	0	1.28629e-05	6.85479e-05	0.000317015	2.76052e-05	0	0	0	0	0	0	0	0	0	0	0	0	0	0	0	0	0	0	0	0	0	0	0	0	0	0	0	0	0	0
k__Bacteria;p__Planctomycetes;c__Planctomycetacia;o__uncultured;f__uncultured Planctomycetaceae bacterium;g__uncultured Planctomycetaceae bacterium	0	0	0	0	0	0	0	0	0	0	0	7.30603e-05	0	0	0	0	0	0	0	0	0	0	0	0	0	0	0	0	0	0	0	0	0	0	0	0	0	0	0	0	0	0	0	0	0	0	0	0	0
k__Bacteria;p__Planctomycetes;c__Planctomycetacia;o__uncultured;f__uncultured bacterium;g__uncultured bacterium	0	0	0	0	0	0	0	0	0.000165071	0	7.98053e-05	2.43534e-05	0	0	3.79025e-05	0.000257258	6.85479e-05	0.000305693	4.14079e-05	0	0	0	0	0	0	0	0	0	0	0	0	0	0	0	0	0	0	0	0	0	0	0	0	0	0	0	0	0	0
k__Bacteria;p__Planctomycetes;c__Planctomycetacia;o__Planctomycetales;f__uncultured;g__uncultured planctomycete	0	0	0	0	7.59638e-05	5.59097e-05	0	0	0	0.000206905	0.000279318	7.30603e-05	0.000217723	8.91822e-05	0	6.43145e-05	2.28493e-05	0.000226439	0.00151829	0	0	0	0	0	0	0	0	0	0	0	0	0	0	0	0	0	0	0	0	0	0	0	0	0	0	0	0	0	0
k__Bacteria;p__Planctomycetes;c__Planctomycetacia;o__Planctomycetales;f__uncultured;g__uncultured Planctomyces sp.	0.000930199	0.000428184	0.00103369	9.66931e-05	0.000886244	0.000111819	0.000519987	0.000323703	4.12677e-05	0.00177347	0.000359124	4.87068e-05	0.000290297	0.000178364	0	1.28629e-05	0	0.000215117	0.00162871	0	0	0.000308911	0	0.000171979	0	0.000117936	0	0	0	0	0	0	0	0	0	0	0	0	0	0	0	0	0	0	0	0	0	0	0
k__Bacteria;p__Planctomycetes;c__Planctomycetacia;o__Planctomycetales;f__uncultured;g__uncultured organism	0	0	0	0	0	0	0	0	0	2.95578e-05	3.99026e-05	4.87068e-05	0	0	0	2.57258e-05	0	0	0	0	0	0	0	0	0	0	0	0	0	0	0	0	0	0	0	0	0	0	0	0	0	0	0	0	0	0	0	0	0
k__Bacteria;p__Planctomycetes;c__Planctomycetacia;o__Planctomycetales;f__uncultured;g__uncultured bacterium	0.000250438	0.000380608	0.00130168	9.66931e-05	0.00117744	5.59097e-05	0.000857979	0.000323703	0.00189832	0.00144833	0.00283309	0.00092543	0.000653168	0.000445911	7.5805e-05	0.000938991	0.000445562	0.00157375	0.00322981	0	0	0.000308911	0	0.000535045	0	0.000117936	0	0	0	0	0	0	0	0	0	0	0	0	0	0	0	0	0	0	0	0	0	0	0
k__Bacteria;p__Planctomycetes;c__Planctomycetacia;o__Planctomycetales;f__uncultured;g__metagenome	0	9.5152e-05	0	0	0.000164588	5.59097e-05	0.000142996	0	0.000453945	0.00026602	7.98053e-05	0.000267888	0.000217723	8.91822e-05	9.47562e-05	0.000347298	9.13972e-05	0.000543454	1.38026e-05	0	0	0	0	0	0	4.71743e-05	0	0	0	0	0	0	0	0	0	0	0	0	0	0	0	0	0	0	0	0	0	0	0
k__Bacteria;p__Planctomycetes;c__Planctomycetacia;o__Planctomycetales;f__uncultured;g__agricultural soil bacterium SC-I-11	0	0	0	0	2.53213e-05	0	0	0	0	8.86734e-05	0.000119708	4.87068e-05	0	0	0	0	0	0	0	0	0	0	0	0	0	0	0	0	0	0	0	0	0	0	0	0	0	0	0	0	0	0	0	0	0	0	0	0	0
k__Bacteria;p__Planctomycetes;c__Planctomycetacia;o__Planctomycetales;f__Schlesneriaceae;g__Schlesneria	7.15538e-05	0	0	3.2231e-05	6.33032e-05	5.59097e-05	0	0	0	0	3.99026e-05	4.87068e-05	0	0	1.89512e-05	2.57258e-05	3.4274e-05	0.000101898	1.38026e-05	0	0	0	0	1.91088e-05	0	0	0	0	0	0	0	0	0	0	0	0	0	0	0	0	0	0	0	0	0	0	0	0	0
k__Bacteria;p__Planctomycetes;c__Planctomycetacia;o__Planctomycetales;f__Schlesneriaceae;g__Planctopirus	0	0	0	0	0	0	0	0	0	0	3.99026e-05	0.000121767	0.000290297	0	1.89512e-05	0.000205806	4.56986e-05	0.000215117	0.000469289	0	0	0	0	0	0	0	0	0	0	0	0	0	0	0	0	0	0	0	0	0	0	0	0	0	0	0	0	0	0
k__Bacteria;p__Planctomycetes;c__Planctomycetacia;o__Planctomycetales;f__Rubinisphaeraceae;g__uncultured	0	0	0	0	0	0	0	0	0	0	0	0	0	0	0	2.57258e-05	0	0	0.00115942	0	0	0	0	0	0	0	0	0	0	0	0	0	0	0	0	0	0	0	0	0	0	0	0	0	0	0	0	0	0
k__Bacteria;p__Planctomycetes;c__Planctomycetacia;o__Planctomycetales;f__Rubinisphaeraceae;g__SH-PL14	0	0	0	0	0	0	0	0	0.00103169	0.000118231	0.00167591	0.00150991	0.00145148	0.000445911	9.47562e-05	0.00221242	0.000388438	0.00117748	0.00307798	0.000823689	0	0	0	0	0	0	0	0	0	0	0	0	0	0	0	0	0	0	0	0	0	0	0	0	0	0	0	0	0
k__Bacteria;p__Planctomycetes;c__Planctomycetacia;o__Planctomycetales;f__Rubinisphaeraceae;g__Planctomicrobium	0	0	0	0	2.53213e-05	0	0	0	0	0	0.000239416	4.87068e-05	0	0	0	0	3.4274e-05	0.000181151	0.000800552	0	0	0	0	0	0	0	0	0	0	0	0	0	0	0	0	0	0	0	0	0	0	0	0	0	0	0	0	0	0
k__Bacteria;p__Planctomycetes;c__Planctomycetacia;o__Planctomycetales;f__Planctomycetaceae;g__uncultured	0	0	0	0	0	0	0	0	0	0	0	0	0	0	0	0	0	0	0	0	0	0	0	0	0	0	0	0	0	0	0	0	0	0	0	0	0	0	0	0.00226434	0.000137885	0.000251861	0	0	0.000685871	0	0	0.000609096	0
k__Bacteria;p__Planctomycetes;c__Planctomycetacia;o__Planctomycetales;f__Planctomycetaceae;g__Singulisphaera	0	0	0	0	0	0	0	0	0	0	0	0	0	0	0	0	0	0	0	0	0	0	0	0	0	0	0	0	0	0	0	0	0	0	0	0	0	0	0	0.000466875	0	0	0	0	0	0	4.8727e-05	0	0
k__Bacteria;p__Planctomycetes;c__Planctomycetacia;o__Planctomycetales;f__Planctomycetaceae;g__Pirellula	0	0	0	0	0	0	0	0	0	0	0	0	0	0	0	0	0	0	0	0	0	0	0	0	0	0	0	0	0	0	0	0	0	0	0	0	0	0	0	0	0	0	0	0	0.00247969	0	0.000779632	0	0
k__Bacteria;p__Planctomycetes;c__Planctomycetacia;o__Planctomycetales;f__Planctomycetaceae;g__Pir4 lineage	0	0	0	0	0	0	0	0	0	0	0	0	0	0	0	0	0	0	0	0	0	0	0	0	0	0	0	0	0	0	0	0	0	0	0	0	0	0	0	0.00102713	2.75771e-05	0	0	0	0.0015564	0	0	0	0
k__Bacteria;p__Planctomycetes;c__Planctomycetacia;o__Planctomycetales;f__Planctomycetaceae;g__Isosphaera	0	0	0	0	0	0	0	0	0	0	0	0	0	0	0	0	0	0	0	0	0	0	0	0	0	0	0	0	0	0	0	0	0	0	0	0	0	0	0.00450172	0.000443531	0	0	0	0	0	0	0.00090145	0	0
k__Bacteria;p__Planctomycetes;c__Planctomycetacia;o__Planctomycetales;f__Planctomycetaceae;g__Gemmata	0	0	0	0	0	0	0	0	0	0	0	0	0	0	0	0	0	0	0	0	0	0	0	0	0	0	0	0	0	0	0	0	0	0	0	0	0	0	0	0.00119053	0	0	0	0	0	0	0	0	0
k__Bacteria;p__Planctomycetes;c__Planctomycetacia;o__Planctomycetales;f__Planctomycetaceae;g__Candidatus Nostocoida	0	0	0	0	0	0	0	0	0	0	0	0	0	0	0	0	0	0	0	0	0	0	0	0	0	0	0	0	0	0	0	0	0	0	0	0	0	0	0	0	0	0	0	0	0	0	4.8727e-05	0	0
k__Bacteria;p__Planctomycetes;c__Planctomycetacia;o__Planctomycetales;f__Gimesiaceae;g__uncultured	0.000178884	0.000142728	0	0	0.000240552	5.59097e-05	9.09977e-05	4.04629e-05	0	5.91156e-05	0.000359124	4.87068e-05	0	0	1.89512e-05	6.43145e-05	2.28493e-05	6.79317e-05	1.38026e-05	0	0	0	0	1.91088e-05	0	0	0	0	0	0	0	0	0	0	0	0	0	0	0	0	0	0	0	0	0	0	0	0	0
k__Bacteria;p__Planctomycetes;c__Planctomycetacia;o__Pirellulales;f__Pirellulaceae;g__uncultured	0.00300526	0.000903944	0.000153139	0.000193386	0.000784959	0.000223639	0.00179396	0.000323703	0.000990426	0.000857177	0.00183552	0.00121767	0.000725742	0	9.47562e-05	0.000540242	0.0018051	0.00555908	0.00201518	0	0	0.000140414	0	0.000611481	7.8796e-05	0.000613265	0.000137099	0	0	0	0	0.00164123	0	0	0	0	0	0	0	0	0	0	0	0	0	0	0	0	0
k__Bacteria;p__Planctomycetes;c__Planctomycetacia;o__Pirellulales;f__Pirellulaceae;g__Rhodopirellula	0	0	0	0	1.26606e-05	0	0	0	0	0.000177347	0	0	0	0	0	0.000218669	2.28493e-05	9.05756e-05	0.000455487	0	0	0	0	0	0	0	0	0	0	0	0	0	0	0	0	0	0	0	0	0	0	0	0	0	0	0	0	0	0
k__Bacteria;p__Planctomycetes;c__Planctomycetacia;o__Pirellulales;f__Pirellulaceae;g__Pirellula	0	0	0	6.44621e-05	8.86244e-05	5.59097e-05	3.8999e-05	0.000121389	0.0062727	0.000709388	0.00223455	0.000706249	0.00116119	0.00080264	0.000322171	0.00138919	0.00111962	0.00579684	0.00296756	0	0	0	0	9.55438e-05	2.62653e-05	0	0	0	0	0	0	0	0	0	0	0	0	0	0	0	0	0	0	0	0	0	0	0	0
k__Bacteria;p__Planctomycetes;c__Planctomycetacia;o__Pirellulales;f__Pirellulaceae;g__Pir4 lineage	0	0	0	3.2231e-05	2.53213e-05	0	0	0	0.000577748	8.86734e-05	0.00059854	0.000414008	0.00166921	0	3.79025e-05	0.000720322	0.000845424	0.00213985	0.00147688	0	0	0	0	0	0	0	0	0	0	0	0	0	0	0.000565515	0	0	0	0	0	0	0	0	0	0	0	0	0	0	0
k__Bacteria;p__Planctomycetes;c__Planctomycetacia;o__Pirellulales;f__Pirellulaceae;g__Bythopirellula	0	0	0	0	0	0	0	0	0	0	7.98053e-05	0	0	0	0	0	0	4.52878e-05	0	0	0	0	0	0	0	0	0	0	0	0	0	0	0	0	0	0	0	0	0	0	0	0	0	0	0	0	0	0	0
k__Bacteria;p__Planctomycetes;c__Planctomycetacia;o__Pirellulales;f__Pirellulaceae;g__Blastopirellula	0	0	0	0	0	0	0	0	0	0	0.000119708	2.43534e-05	0	0	0	0	0	5.66098e-05	0.000207039	0	0	0	0	0	0	0	0	0	0	0	0	0	0	0	0	0	0	0	0	0	0	0	0	0	0	0	0	0	0
k__Bacteria;p__Planctomycetes;c__Planctomycetacia;o__Isosphaerales;f__Isosphaeraceae;g__uncultured	0.000393546	4.7576e-05	7.65697e-05	3.2231e-05	6.33032e-05	0.000111819	9.09977e-05	4.04629e-05	0.000660284	0	0.000399026	0.000389655	0.000362871	0.000445911	7.5805e-05	0.000656008	0.000297041	0.00212853	0.000372671	0	0	0.000252745	0	0.000133761	7.8796e-05	0.000117936	0.000137099	0	0	0	0	0	0	0	0	0	0	0	0	0	0	0	0	0	0	0	0	0	0
k__Bacteria;p__Planctomycetes;c__Planctomycetacia;o__Isosphaerales;f__Isosphaeraceae;g__Singulisphaera	0.00057243	0.000285456	0.000650842	0.000193386	0.000278534	0.000111819	0.000532987	0.000647406	8.25355e-05	0.000443367	0.000359124	0.000194827	0.000725742	0.000445911	0.000189512	0.000128629	0.000377014	0.00219646	0	0	0	0.000673987	0	0.000687916	5.25307e-05	0.00143881	0.000411297	0	0	0	0	0	0	0	0	0	0	0	0	0	0	0	0	0	0	0	0	0	0
k__Bacteria;p__Planctomycetes;c__Planctomycetacia;o__Isosphaerales;f__Isosphaeraceae;g__Paludisphaera	0	0	0	0	0	0	0	0	0	0	3.99026e-05	0	0	8.91822e-05	0	0	2.28493e-05	5.66098e-05	0	0	0	0	0	0	0	0	0	0	0	0	0	0	0	0	0	0	0	0	0	0	0	0	0	0	0	0	0	0	0
k__Bacteria;p__Planctomycetes;c__Planctomycetacia;o__Isosphaerales;f__Isosphaeraceae;g__Candidatus Nostocoida	0	0	0	3.2231e-05	2.53213e-05	0	0	0	0	0	0	0	0	0.000178364	0	0	6.85479e-05	5.66098e-05	0	0	0	0	0	3.82175e-05	0	0	0.000411297	0	0	0	0	0	0	0	0	0	0	0	0	0	0	0	0	0	0	0	0	0	0
k__Bacteria;p__Planctomycetes;c__Planctomycetacia;o__Isosphaerales;f__Isosphaeraceae;g__Aquisphaera	0.000107331	0.000142728	7.65697e-05	3.2231e-05	5.06425e-05	0	2.59994e-05	8.09258e-05	0	0.000118231	7.98053e-05	0	0.000362871	0.000267547	0	0	0	7.92537e-05	0	0	0	0	0	7.64351e-05	0.000105061	2.35871e-05	0	0	0	0	0	0	0	0	0	0	0	0	0	0	0	0	0	0	0	0	0	0	0
k__Bacteria;p__Planctomycetes;c__Planctomycetacia;o__Gemmatales;f__Gemmataceae;g__Zavarzinella	0	0	0	0	0	0	0	8.09258e-05	0	0	0	0	7.25742e-05	0	0	0.000192943	1.14247e-05	2.26439e-05	2.76052e-05	0	0	0	0	0	0	0	0	0	0	0	0	0	0	0	0	0	0	0	0	0	0	0	0	0	0	0	0	0	0
k__Bacteria;p__Planctomycetes;c__Planctomycetacia;o__Gemmatales;f__Gemmataceae;g__uncultured Planctomycetaceae bacterium	3.57769e-05	4.7576e-05	0	0	3.79819e-05	0	5.19987e-05	4.04629e-05	0	0	0	2.43534e-05	0	0	0	0	0	2.26439e-05	0	0	0	0	0	0	0	7.07614e-05	0	0	0	0	0	0	0	0	0	0	0	0	0	0	0	0	0	0	0	0	0	0	0
k__Bacteria;p__Planctomycetes;c__Planctomycetacia;o__Gemmatales;f__Gemmataceae;g__uncultured bacterium	0	0	0	0	0	0	0	0	0	0	0	0	0	0	0	0	3.4274e-05	0	5.52105e-05	0	0	0	0	0	0	0	0	0	0	0	0	0	0	0	0	0	0	0	0	0	0	0	0	0	0	0	0	0	0
k__Bacteria;p__Planctomycetes;c__Planctomycetacia;o__Gemmatales;f__Gemmataceae;g__uncultured	0.00304104	0.00047576	0.00229709	0.000580159	0.00175983	0.000670916	0.00257394	0.00145666	0.00680918	0.00310357	0.00211484	0.000974137	0.000145148	0	0.000284269	0.00144064	0.00235348	0.00743852	0.00201518	0	0	0.00275211	0.000265189	0.00256057	0.000262653	0.0029248	0.00109679	0	0	0	0	0	0	0	0	0	0	0	0	0	0	0	0	0	0	0	0	0	0
k__Bacteria;p__Planctomycetes;c__Planctomycetacia;o__Gemmatales;f__Gemmataceae;g__Telmatocola	0	0	0	0	0	0	0	0	4.12677e-05	0	0	0	0	0	0	7.71774e-05	0	2.26439e-05	0	0	0	0	0	0	0	0	0	0	0	0.000621565	0	0	0	0	0	0	0	0	0	0	0	0	0	0	0	0	0	0	0
k__Bacteria;p__Planctomycetes;c__Planctomycetacia;o__Gemmatales;f__Gemmataceae;g__Gemmata	0.000178884	9.5152e-05	7.65697e-05	3.2231e-05	0.000341837	0.000167729	0.000545986	0.000121389	0.00392044	0.00121187	0.00059854	0.000292241	0.000798316	0.000267547	0.000227415	0.00171076	0.000616931	0.00212853	0.00120083	0.000453029	0	0.000224662	0	0.000343958	0.000682899	0.000283046	0.000137099	0	0	0	0	0	0	0	0	0	0	0	0	0	0	0	0	0	0	0	0	0	0
k__Bacteria;p__Planctomycetes;c__Planctomycetacia;o__Gemmatales;f__Gemmataceae;g__Fimbriiglobus	0	0	0	3.2231e-05	1.26606e-05	0.000111819	2.59994e-05	0	0.000825355	0.000236463	0.000518734	0.000365301	7.25742e-05	0.000356729	9.47562e-05	0.00118339	0.000285616	0.00259273	0.00151829	0	0	0	0	5.73263e-05	2.62653e-05	0	0.000137099	0	0	0	0	0	0	0	0	0	0	0	0	0	0	0	0	0	0	0	0	0	0
k__Bacteria;p__Planctomycetes;c__Pla4 lineage;o__uncultured planctomycete;f__uncultured planctomycete;g__uncultured planctomycete	0	0	0	0	0	0	0	0	4.12677e-05	0	0	0	0	0	1.89512e-05	1.28629e-05	0	0	0	0	0	0	0	0	0	0	0	0	0	0	0	0	0	0	0	0	0	0	0	0	0	0	0	0	0	0	0	0	0
k__Bacteria;p__Planctomycetes;c__Pla4 lineage;o__uncultured bacterium;f__uncultured bacterium;g__uncultured bacterium	0	0	7.65697e-05	0	6.33032e-05	0	0	4.04629e-05	0.000165071	0.000857177	3.99026e-05	0	0	0	0	3.85887e-05	6.85479e-05	0.000135863	4.14079e-05	0	0	0	0	1.91088e-05	2.62653e-05	2.35871e-05	0	0	0	0	0	0	0	0	0	0	0	0	0	0	0	0	0	0	0	0	0	0	0
k__Bacteria;p__Planctomycetes;c__Pla4 lineage;o__metagenome;f__metagenome;g__metagenome	0	0	0	0	0	0	0	0	4.12677e-05	0.000768503	3.99026e-05	0	0	0	0	0	0	0	0	0	0	0	0	0	0	0	0	0	0	0	0	0	0	0	0	0	0	0	0	0	0	0	0	0	0	0	0	0	0
k__Bacteria;p__Planctomycetes;c__Pla3 lineage;o__uncultured planctomycete;f__uncultured planctomycete;g__uncultured planctomycete	0	0	0	0	0	0	0	0	0	0	0.000119708	0	0	0	0	0	0	0	0	0	0	0	0	0	0	0	0	0	0	0	0	0	0	0	0	0	0	0	0	0	0	0	0	0	0	0	0	0	0
k__Bacteria;p__Planctomycetes;c__Pla3 lineage;o__uncultured bacterium;f__uncultured bacterium;g__uncultured bacterium	0	0	0	0	0	0	0	0	0.000123803	0	0.000159611	0	0	0	0	0	3.4274e-05	0.00011322	2.76052e-05	0	0	0	0	0	0	0	0	0	0	0	0	0	0	0	0	0	0	0	0	0	0	0	0	0	0	0	0	0	0
k__Bacteria;p__Planctomycetes;c__Phycisphaerae;o__Tepidisphaerales;f__WD2101 soil group;g__uncultured soil bacterium	0	9.5152e-05	0	0	2.53213e-05	0	0	0	0.00387917	0.000295578	0.000199513	2.43534e-05	0.000217723	0	0.000189512	0.000463064	7.99726e-05	0.000441556	0.000151829	0	0	0	0	3.82175e-05	0	0	0.000274198	0	0	0	0	0	0	0	0	0	0	0	0	0	0	0	0	0	0	0	0	0	0
k__Bacteria;p__Planctomycetes;c__Phycisphaerae;o__Tepidisphaerales;f__WD2101 soil group;g__uncultured planctomycete	0.00268327	0.00123698	0.000229709	0.000257848	0.000379819	0.000223639	0.0103607	0.00206361	0.00198085	0.000295578	0.000438929	0.000316594	0.000653168	0.00080264	0.000246366	0.00115766	0.000194219	0.000667995	0.00172533	0	0	0.00019658	0	0.00120385	0.00039398	0.0126899	0.00726625	0	0	0	0	0	0	0	0	0	0	0	0	0	0	0	0	0	0	0	0	0	0
k__Bacteria;p__Planctomycetes;c__Phycisphaerae;o__Tepidisphaerales;f__WD2101 soil group;g__uncultured Planctomycetales bacterium	0.000107331	0.000142728	0	3.2231e-05	7.59638e-05	5.59097e-05	2.59994e-05	0.000202314	0.000453945	0.00115275	7.98053e-05	7.30603e-05	7.25742e-05	0	0	0	1.14247e-05	0.000215117	0	0	7.78695e-05	0	5.30377e-05	0.000229305	0.00039398	7.07614e-05	0.000685495	0	0	0	0	0	0	0	0	0	0	0	0	0	0	0	0	0	0	0	0	0	0
k__Bacteria;p__Planctomycetes;c__Phycisphaerae;o__Tepidisphaerales;f__WD2101 soil group;g__uncultured Planctomycetaceae bacterium	0	9.5152e-05	0	0	0	0	0	0.000161852	0	0.000118231	0	0	0	0	0	0	0	0	0	0	0	0	0	3.82175e-05	0.000105061	0	0	0	0	0	0	0	0	0	0	0	0	0	0	0	0	0	0	0	0	0	0	0	0
k__Bacteria;p__Planctomycetes;c__Phycisphaerae;o__Tepidisphaerales;f__WD2101 soil group;g__uncultured eubacterium WD283	0	0.000142728	0	0	5.06425e-05	0	1.29997e-05	4.04629e-05	0	2.95578e-05	0	0	0	0	0	0	0	0	0	0	0	0	0	0	0	0	0	0	0	0	0	0	0	0	0	0	0	0	0	0	0	0	0	0	0	0	0	0	0
k__Bacteria;p__Planctomycetes;c__Phycisphaerae;o__Tepidisphaerales;f__WD2101 soil group;g__uncultured eubacterium WD2101	0	0	0	3.2231e-05	0.000164588	0	0.000129997	0.000161852	0	2.95578e-05	0	0	0	0	0	0	0	0	0	0	0	0	0	7.64351e-05	0	0.000141523	0.000411297	0	0	0	0	0	0	0	0	0	0	0	0	0	0	0	0	0	0	0	0	0	0
k__Bacteria;p__Planctomycetes;c__Phycisphaerae;o__Tepidisphaerales;f__WD2101 soil group;g__uncultured bacterium	0.00160996	0.0035682	0.00164625	0.000515697	0.0016712	0.000559097	0.00592785	0.00226592	0.0145675	0.0105226	0.00869877	0.00248405	0.00551564	0.00615357	0.00244471	0.00991729	0.00125671	0.00827635	0.011539	0	0	0.00345418	0.0014055	0.0026179	0.00241641	0.00471743	0.00603236	0	0.000108096	0	0	0	0	0	0	0	0	0.000721426	0	0	0	0	0	0	0	0	0	0	0
k__Bacteria;p__Planctomycetes;c__Phycisphaerae;o__Tepidisphaerales;f__WD2101 soil group;g__planctomycete WY108	0	0	0	0	1.26606e-05	0	0	0	0	0	0	2.43534e-05	0	0	0	0.000128629	0	0	1.38026e-05	0	0	0	0	0	0	0	0	0	0	0	0	0	0	0	0	0	0	0	0	0	0	0	0	0	0	0	0	0	0
k__Bacteria;p__Planctomycetes;c__Phycisphaerae;o__Tepidisphaerales;f__WD2101 soil group;g__planctomycete WWH14	0	0	0	0	0	0	3.8999e-05	0	0	2.95578e-05	0	0	0	0	0	0	0	0	0	0	0	0	0	0	0	4.71743e-05	0	0	0	0	0	0	0	0	0	0	0	0	0	0	0	0	0	0	0	0	0	0	0
k__Bacteria;p__Planctomycetes;c__Phycisphaerae;o__Tepidisphaerales;f__WD2101 soil group;g__Planctomycetales bacterium Ellin7224	0	0	0	0	0	0	0	0	0	0	0	0	0	0	1.89512e-05	0.000128629	3.4274e-05	5.66098e-05	0	0	0	0	0	0	0	0	0	0	0	0	0	0	0	0	0	0	0	0	0	0	0	0	0	0	0	0	0	0	0
k__Bacteria;p__Planctomycetes;c__Phycisphaerae;o__Tepidisphaerales;f__WD2101 soil group;g__Planctomycetales bacterium Ellin6207	0	0.000190304	0	0	1.26606e-05	0	1.29997e-05	4.04629e-05	0	0	0	0	0	0	0	0	0	0	0	0	0	0	0	0	0	7.07614e-05	0.000274198	0	0	0	0	0	0	0	0	0	0	0	0	0	0	0	0	0	0	0	0	0	0
k__Bacteria;p__Planctomycetes;c__Phycisphaerae;o__Tepidisphaerales;f__uncultured Planctomycetales bacterium;g__uncultured Planctomycetales bacterium	0	0	0	0	0	0	0	0	0	0	0	0	0	0	0	2.57258e-05	0	0	0.000441684	0	0	0	0	0	0	0	0	0	0	0	0	0	0	0	0	0	0	0	0	0	0	0	0	0	0	0	0	0	0
k__Bacteria;p__Planctomycetes;c__Phycisphaerae;o__Tepidisphaerales;f__Tepidisphaeraceae;g__uncultured soil bacterium	0	0	0	0	0	0	0	0	0	0	0	0	0	0	0	0	0	0	0	0	0	0	0	0	0	0	0	0	0	0	0	0	0	0	0	0	0	0	0	0	0	0	0.000278508	0	0.00118708	0	0	0	0
k__Bacteria;p__Planctomycetes;c__Phycisphaerae;o__Tepidisphaerales;f__Tepidisphaeraceae;g__uncultured planctomycete	0	0	0	0	0	5.59097e-05	0	4.04629e-05	0	2.95578e-05	3.99026e-05	0	7.25742e-05	0	0	9.00403e-05	2.28493e-05	0	9.66184e-05	0	0	0	0	0	0	0	0	0	0	0	0	0	0	0	0	0	0	0	0	0.000233438	0	0	0	0	0	0	0	0	0
k__Bacteria;p__Planctomycetes;c__Phycisphaerae;o__Tepidisphaerales;f__Tepidisphaeraceae;g__uncultured bacterium	0	0	0	3.2231e-05	0	0	0	0.000242777	0	2.95578e-05	0	0.000121767	0.000435445	0.00133773	0.000170561	0.00156927	0.000148521	7.92537e-05	0.00128364	0	0	0	0	0	0	0	0.000274198	0	0	0	0	0	0	0	0	0	0	0	0.00244211	0.00119053	0	0	0	0	0.00110795	0	0.000389816	0.00225591	0.000334896
k__Bacteria;p__Planctomycetes;c__Phycisphaerae;o__Tepidisphaerales;f__Tepidisphaeraceae;g__Tepidisphaera	0	0	0	3.2231e-05	1.26606e-05	0	0	0	0	2.95578e-05	3.99026e-05	0.000243534	0	0.000535093	0.000113707	0.000102903	0.000148521	5.66098e-05	0.000220842	0	0	0	0	0	0	0	0.000548396	0	0	0	0	0	0	0	0	0	0	0	0	0	0	0	0	0	0	0	0	0	0
k__Bacteria;p__Planctomycetes;c__Phycisphaerae;o__Tepidisphaerales;f__CPla-3 termite group;g__uncultured planctomycete	0	0	0	0	1.26606e-05	0	1.29997e-05	0	0	0	0	0	0	0	0	0	0	0	0	0	0	0	0	0	0	0	0	0	0	0	0	0	0	0	0	0	0	0	0	0	0	0	0	0	0	0	0	0	0
k__Bacteria;p__Planctomycetes;c__Phycisphaerae;o__Tepidisphaerales;f__CPla-3 termite group;g__uncultured bacterium	0	0	0	0	1.26606e-05	0	0.000116997	0	0	0	0	4.87068e-05	7.25742e-05	0	3.79025e-05	0	0	7.92537e-05	0	0	0	0	0	1.91088e-05	0	4.71743e-05	0	0	0	0	0	0	0	0	0	0	0	0	0	0	0	0	0	0	0	0	0	0	0
k__Bacteria;p__Planctomycetes;c__Phycisphaerae;o__Tepidisphaerales;f__CPla-3 termite group;g__metagenome	0	0	0	0	0.000139267	0	0.000142996	0.000121389	0	0.000354694	0	2.43534e-05	0.000217723	0	1.89512e-05	1.28629e-05	1.14247e-05	7.92537e-05	0	0	0	0	0	0.000114653	0	0	0	0	0	0	0	0	0	0	0	0	0	0	0	0	0	0	0	0	0	0	0	0	0
k__Bacteria;p__Planctomycetes;c__Phycisphaerae;o__S-70;f__uncultured bacterium;g__uncultured bacterium	0	0	0	0	0	0	0	0	0	0.000236463	0	0	0	0	0	0	0	0	0	0	0	0	0	0	0	0	0	0	0	0	0	0	0	0	0	0	0	0	0	0	0	0	0	0	0	0	0	0	0
k__Bacteria;p__Planctomycetes;c__Phycisphaerae;o__Pla1 lineage;f__uncultured bacterium;g__uncultured bacterium	0	0	0	0	0	0	0	0	0	0	7.98053e-05	2.43534e-05	0	0	0	0	1.14247e-05	0.000373624	0	0	0	0	0	0	0	0	0	0	0	0	0	0	0	0	0	0	0	0	0	0	0	0	0	0	0	0	0	0	0
k__Bacteria;p__Planctomycetes;c__Phycisphaerae;o__Phycisphaerales;f__Phycisphaeraceae;g__Urania-1B-19 marine sediment group	0	0	0	0	0	0	0	0	0	0	0	0	0	0	0	0	0	0	0	0	0	0	0	0	0	0	0	0	0	0	0	0	0	0	0	0	0	0	0	0.000350156	0	0	0	0	0	0	0	0	0
k__Bacteria;p__Planctomycetes;c__Phycisphaerae;o__Phycisphaerales;f__Phycisphaeraceae;g__uncultured	0	0	0	0	0	0	5.19987e-05	0	0.000206339	0	7.98053e-05	0	0	0	0	3.85887e-05	1.14247e-05	7.92537e-05	9.66184e-05	0	0	0	0	0	0	0	0	0	0	0	0	0	0	0	0	0	0	0	0	0	0	0	0	0	0	0	0	0	0
k__Bacteria;p__Planctomycetes;c__Phycisphaerae;o__Phycisphaerales;f__Phycisphaeraceae;g__SM1A02	0	0	0	0	1.26606e-05	0	0	0	0.000866623	0.000857177	0.000159611	0.000121767	0.000217723	0	3.79025e-05	2.57258e-05	6.85479e-05	0.00104162	0.000496894	0	0	0	0	3.82175e-05	0	0	0	0	0	0	0	0	0	0	0	0	0	0.000721426	0.00320711	0	0	0.000139923	0	0	0.000158278	0	0	0	0
k__Bacteria;p__Planctomycetes;c__Phycisphaerae;o__Phycisphaerales;f__Phycisphaeraceae;g__CL500-3	0	0	0	0	0	0	0	0	0	5.91156e-05	0	2.43534e-05	0	0	0	0	0	2.26439e-05	0	0	0	0	0	0	0	0	0	0	0	0	0	0	0	0	0	0	0	0	0	0	0	0	0	0	0	0	0	0	0
k__Bacteria;p__Planctomycetes;c__Phycisphaerae;o__Phycisphaerales;f__Phycisphaeraceae;g__AKYG587	0	0	0	0	0	0	0	0	0	0.000206905	0.000638442	7.30603e-05	0	0	0	1.28629e-05	0.000125671	0.000203795	0.000179434	0	0	0	0	0	0	0	0	0	0	0	0	0	0	0	0	0	0	0	0	0	0	0	0	0	0.000290176	0	0	0	0
k__Bacteria;p__Planctomycetes;c__Phycisphaerae;o__Phycisphaerales;f__AKAU3564 sediment group;g__uncultured bacterium	0	0	0	0	0	0	0	0	0	0	0	0	0	0	0	0	0	0	0	0	0	0	0	0	0	2.35871e-05	0	0	0	0	0	0	0	0	0	0	0	0	0	0	0	0	0	0	0	0	0	0	0
k__Bacteria;p__Planctomycetes;c__Phycisphaerae;o__mle1-8;f__uncultured bacterium;g__uncultured bacterium	0	0	0	0	0	0	0	0	0	0.000413809	0.000239416	2.43534e-05	0	0	0	0	0	0	0.000110421	0	0	0	0	1.91088e-05	0	0	0	0	0	0	0	0	0	0	0	0	0	0	0	0	0	0	0	0	0	0	0	0	0
k__Bacteria;p__Planctomycetes;c__Phycisphaerae;o__CCM11a;f__uncultured Planctomycetia bacterium;g__uncultured Planctomycetia bacterium	0	0	0	0	0	0	0	0	0	0.000118231	3.99026e-05	0	0	0	0	0	0	0	0	0	0	0	0	0	0	0	0	0	0	0	0	0	0	0	0	0	0	0	0	0	0	0	0	0	0	0	0	0	0
k__Bacteria;p__Planctomycetes;c__Phycisphaerae;o__CCM11a;f__uncultured bacterium;g__uncultured bacterium	0	0	0	0	0	0	0	0	0	0	0	0	0	0	0	0	0	3.39659e-05	0	0	0	0	0	0	0	0	0	0	0	0	0	0	0	0	0	0	0	0	0	0	0	0	0	0	0	0	0	0	0
k__Bacteria;p__Planctomycetes;c__Phycisphaerae;o__CCM11a;f__groundwater metagenome;g__groundwater metagenome	0	0	0	0	0	0	0	0	0	0	3.99026e-05	0	0	0	0	0	0	0	1.38026e-05	0	0	0	0	0	0	0	0	0	0	0	0	0	0	0	0	0	0	0	0	0	0	0	0	0	0	0	0	0	0
k__Bacteria;p__Planctomycetes;c__Phycisphaerae;o__B103G10;f__uncultured bacterium;g__uncultured bacterium	0	0	0	0	0	0	0	0	4.12677e-05	0	0	0	0	0	0	0	0	0	0	0	0	0	0	0	0	0	0	0	0	0	0	0	0	0	0	0	0	0	0	0	0	0	0	0	0	0	0	0	0
k__Bacteria;p__Planctomycetes;c__OM190;o__uncultured planctomycete;f__uncultured planctomycete;g__uncultured planctomycete	0	0	0	0	0	0	0	0	0	2.95578e-05	0	0	0	0	0	0	0	2.26439e-05	0	0	0	0	0	0	0	0	0	0	0.000648579	0	0	0	0	0	0	0	0	0	0	0	0	0	0	0	0	0	0	0	0
k__Bacteria;p__Planctomycetes;c__OM190;o__uncultured Planctomycetaceae bacterium;f__uncultured Planctomycetaceae bacterium;g__uncultured Planctomycetaceae bacterium	0	0	0	0	0	0	0	0	0	0	0	0	0	0	0	0	0	0.000135863	0	0	0	0	0	0	0	0	0	0	0	0	0	0	0	0	0	0	0	0	0	0	0	0	0	0	0	0	0	0	0
k__Bacteria;p__Planctomycetes;c__OM190;o__uncultured bacterium;f__uncultured bacterium;g__uncultured bacterium	0	0	0	0	0	0	0	0	0.000123803	0.00127099	0.000319221	2.43534e-05	0	0	0	7.71774e-05	0.000262767	0.000622707	0.000703934	0	0	0	0	0	0	0	0	0	0	0	0	0	0	0	0	0	0	0	0	0	0	0	0	0	0.000263797	0	0	0	0
k__Bacteria;p__Planctomycetes;c__OM190;o__planctomycete A-2;f__planctomycete A-2;g__planctomycete A-2	0	0	0	0	0	0	0	0	4.12677e-05	0	0	0	0	0	0	0	0.000102822	0.000328337	0	0	0	0	0	0	0	0	0	0	0	0	0	0	0	0	0	0	0	0	0	0	0	0	0	0	0	0	0	0	0
k__Bacteria;p__Planctomycetes;c__OM190;o__metagenome;f__metagenome;g__metagenome	0	0	0	0	0	0	0	0	0.000247606	5.91156e-05	0.000199513	4.87068e-05	0	0	0	0	1.14247e-05	0.000124541	9.66184e-05	0	0	0	0	0	0	0	0	0	0	0	0	0	0	0	0	0	0	0	0	0	0	0	0	0	0	0	0	0	0
k__Bacteria;p__Planctomycetes;c__BD7-11;o__uncultured bacterium;f__uncultured bacterium;g__uncultured bacterium	3.57769e-05	0	7.65697e-05	0	1.26606e-05	0	5.19987e-05	4.04629e-05	4.12677e-05	0.000502483	3.99026e-05	2.43534e-05	0	0	0	0	1.14247e-05	0.000339659	0	0	0	8.42484e-05	0	1.91088e-05	0	2.35871e-05	0	0	0	0	0	0	0	0	0	0	0	0	0	0	0	0	0	0	0	0	0	0	0
k__Bacteria;p__Patescibacteria;c__WWE3;o__uncultured bacterium;f__uncultured bacterium;g__uncultured bacterium	0.0004651	0	0	0	5.06425e-05	5.59097e-05	0.000168996	0	8.25355e-05	0	0	0	0	0	0	0	0	0	8.28157e-05	0	0	0	0	0	2.62653e-05	9.43485e-05	0	0	0	0	0	0	0	0	0	0	0	0	0	0	0	0	0	0	0	0	0	0	0
k__Bacteria;p__Patescibacteria;c__WWE3;o__Candidatus Berkelbacteria bacterium RIFCSPHIGHO2_12_FULL_50_11;f__Candidatus Berkelbacteria bacterium RIFCSPHIGHO2_12_FULL_50_11;g__Candidatus Berkelbacteria bacterium RIFCSPHIGHO2_12_FULL_50_11	0	0	0	0	0	0	0	0	0	5.91156e-05	0	0	0	0	0	0	0	0	0	0	0	0	0	0	0	0	0	0	0	0	0	0	0	0	0	0	0	0	0	0	0	0	0	0	0	0	0	0	0
k__Bacteria;p__Patescibacteria;c__uncultured;o__uncultured bacterium;f__uncultured bacterium;g__uncultured bacterium	0	0	0	0	0	0	0	0	0.000619016	0	0.000199513	0.000121767	0.000145148	0.000356729	0.000397976	0.000810362	0	0	0	0	0	0	0	0	0	0	0	0	0	0	0	0	0	0	0	0	0	0	0	0	0	0	0	0	0	0	0	0	0
k__Bacteria;p__Patescibacteria;c__Saccharimonadia;o__Saccharimonadales;f__wastewater metagenome;g__wastewater metagenome	7.15538e-05	0	0	0	0	0	0	0	0	0	0	0	0	0	0	0	0	0	0	0	0	0	0	0	0	0	0	0	0	0	0	0	0	0	0	0	0	0	0	0	0	0	0	0	0	0	0	0	0
k__Bacteria;p__Patescibacteria;c__Saccharimonadia;o__Saccharimonadales;f__unidentified;g__unidentified	0	0	0.000153139	0	0	0	0	0	0	0	3.99026e-05	0.000438362	0	0	0	0	0	0	0	0	0	0	0	0	0	0	0	0	0	0	0	0	0	0	0	0	0	0	0	0	0	0	0	0	0	0	0	0	0
k__Bacteria;p__Patescibacteria;c__Saccharimonadia;o__Saccharimonadales;f__uncultured Sphingobium sp.;g__uncultured Sphingobium sp.	7.15538e-05	0.00023788	0	0	0	0	0	8.09258e-05	0	0	0	0	0	0	0	0	0	0	0	0	0	0	0	0	0	0	0	0	0	0	0	0	0	0	0	0	0	0	0	0	0	0	0	0	0	0	0	0	0
k__Bacteria;p__Patescibacteria;c__Saccharimonadia;o__Saccharimonadales;f__uncultured soil bacterium;g__uncultured soil bacterium	0.000214661	0.000142728	0.00153139	0.000193386	0.000354498	0.000223639	0.00135197	0.00606943	0.000247606	0.000916292	3.99026e-05	0.000146121	0.000217723	0.00107019	0.000170561	0.000540242	0.000354164	0.00011322	2.76052e-05	0.000329476	0.000311478	8.42484e-05	0.00169721	0.000343958	7.8796e-05	0.000636853	0.00109679	0	0	0.00148328	0	0	0	0	0	0	0	0	0	0	0	0	0	0	0	0	0	0	0
k__Bacteria;p__Patescibacteria;c__Saccharimonadia;o__Saccharimonadales;f__uncultured gamma proteobacterium;g__uncultured gamma proteobacterium	0	0	0	0	0	0	0	0	0	0	0	0	0.000145148	8.91822e-05	0	0	0	0	0	0	0	0	5.30377e-05	0	0	0	0	0	0	0	0	0.00076693	0	0	0	0	0	0	0	0	0	0	0	0	0	0	0	0	0
k__Bacteria;p__Patescibacteria;c__Saccharimonadia;o__Saccharimonadales;f__uncultured Candidatus Saccharibacteria bacterium;g__uncultured Candidatus Saccharibacteria bacterium	0.00321992	0.00242638	0.00490046	0.000580159	0.00113946	0.000391368	0.00350991	0.00530064	0.000247606	0.0011232	0.000359124	0.000438362	0.000362871	0.00142692	0.000170561	0.000874677	0.000137096	0.000237761	0.00189096	0	0	0.000533573	0.00633801	0.000554154	0.00281039	0.00160392	0.00123389	0	0	0.000183644	0	0	0.00165156	0	0	0	0	0	0	0	0	0	0	0	0	0	0	0	0
k__Bacteria;p__Patescibacteria;c__Saccharimonadia;o__Saccharimonadales;f__uncultured bacterium;g__uncultured bacterium	0.0728775	0.0414863	0.0221286	0.00589828	0.0156106	0.00497596	0.0471238	0.0723881	0.0037141	0.0177642	0.00845936	0.00277629	0.00747514	0.0344243	0.00289954	0.0135318	0.0358163	0.002321	0.0102001	2.05922e-05	0.00171313	0.00800359	0.0729799	0.00731866	0.0228771	0.0164402	0.0172745	0.00631167	0.00194574	0.0137309	0.00124466	0.00291433	0.00239281	0	0	0.00154656	0	0.00206122	0	0	0	0	0	0	0	0	0	0	0
k__Bacteria;p__Patescibacteria;c__Saccharimonadia;o__Saccharimonadales;f__soil bacterium WF55;g__soil bacterium WF55	0	9.5152e-05	0.000153139	3.2231e-05	1.26606e-05	0	0.000155996	0.000849721	4.12677e-05	0	3.99026e-05	0	0	8.91822e-05	0	2.57258e-05	0	0	0	0	0	0	0.000875123	0	0.000105061	0	0.000137099	0	0	0.0013844	0	0	0	0	0	0	0	0	0	0	0	0	0	0	0	0	0	0	0
k__Bacteria;p__Patescibacteria;c__Saccharimonadia;o__Saccharimonadales;f__Saccharimonadaceae;g__uncultured compost bacterium	0	0	0	0	0	0	0	0	0	0	0	0	0	0	0	0	2.28493e-05	0	0	0	0	0	0	0	0	0	0	0	0	2.8253e-05	0	0	0	0	0	0	0	0	0	0	0	0	0	0	0	0	0	0	0
k__Bacteria;p__Patescibacteria;c__Saccharimonadia;o__Saccharimonadales;f__Saccharimonadaceae;g__uncultured bacterium oral clone BE109	0	0	0	0	0	0	0	0	0	0	0	0	0	0	0	0	0	0	6.90131e-05	0	0	0	0	0	0	0	0	0	0	0	0	0	0	0	0	0	0	0	0	0	0	0	0	0	0	0	0	0	0
k__Bacteria;p__Patescibacteria;c__Saccharimonadia;o__Saccharimonadales;f__Saccharimonadaceae;g__uncultured bacterium	0	0	0	3.2231e-05	3.79819e-05	0.000167729	0.000207995	0.00275148	4.12677e-05	0	0.000119708	0.000219181	0.00166921	0.00285383	0.000132659	0.0013506	0.000205644	0.000158507	0.000386473	0	0	0	0.000397783	0	0.00039398	2.35871e-05	0.000959693	0	0	4.23795e-05	0	0.000782269	0	0	0	0.000691017	0	0	0	0	0	0	0	0	0	0	0	0	0
k__Bacteria;p__Patescibacteria;c__Saccharimonadia;o__Saccharimonadales;f__Saccharimonadaceae;g__TM7 phylum sp. oral clone DR034	0	0	0	0	0	0	0	0	0	0	0	0	0	0	0	0	0	0	0	0	0	0	0	0	5.25307e-05	0	0	0	0	0	0	0	0	0	0	0	0	0	0	0	0	0	0	0	0	0	0	0	0
k__Bacteria;p__Patescibacteria;c__Saccharimonadia;o__Saccharimonadales;f__Saccharimonadaceae;g__Candidatus Saccharimonas	0	9.5152e-05	0	3.2231e-05	0	0	0	0	0	0	0	0	0	0	0	0.000874677	1.14247e-05	0	0	0	0	0	0	0	0	0	0	0	0	0	0	0	0	0	0	0	0	0	0	0	0	0	0	0	0	0	0	0	0
k__Bacteria;p__Patescibacteria;c__Saccharimonadia;o__Saccharimonadales;f__Saccharimonadaceae;g__Candidatus Saccharibacteria oral taxon TM7x	0	0	7.65697e-05	0	0	0	0	0	0	0	0	0	0	0	0	0	0	0	0	0	0	0	0	0	0.000682899	0	0	0	0	1.41265e-05	0	0	0	0	0	0.000460678	0	0	0	0	0	0	0	0	0	0	0	0	0
k__Bacteria;p__Patescibacteria;c__Saccharimonadia;o__Saccharimonadales;f__Saccharimonadaceae;g__Candidatus Saccharibacteria bacterium RAAC3_TM7_1	0	0	0	0	0	0	0	0	0	0	0	0	0	0.000178364	0	0	0	0	0	0	0	0	0	0	0	0	0	0	0	0	0	0	0	0	0	0	0	0	0	0	0	0	0	0	0	0	0	0	0
k__Bacteria;p__Patescibacteria;c__Saccharimonadia;o__Saccharimonadales;f__Saccharimonadaceae;g__candidate division TM7 genomosp. GTL1	0	0	0	0	0	0	0	0	0	0	7.98053e-05	0	0	0	0	0	1.14247e-05	0	0	0	0	0	0	0	0	0	0	0	0	0.000113012	0	0	0	0	0	0	0	0	0	0	0	0	0	0	0	0	0	0	0
k__Bacteria;p__Patescibacteria;c__Saccharimonadia;o__Saccharimonadales;f__metal-contaminated soil clone K20-27;g__metal-contaminated soil clone K20-27	0	0	0	0	5.06425e-05	0	1.29997e-05	0	0	2.95578e-05	0	0	0	0	0	0	0	2.26439e-05	0	0	0	0	0.000291708	7.64351e-05	0.000131327	0	0	0	0	0	0	0	0	0	0	0	0	0	0	0	0	0	0	0	0	0	0	0	0
k__Bacteria;p__Patescibacteria;c__Saccharimonadia;o__Saccharimonadales;f__metagenome;g__metagenome	0.000107331	0.000333032	0.000765697	6.44621e-05	0.000189909	0.000111819	0.000194995	0.00169944	0.000206339	2.95578e-05	7.98053e-05	0	0.00108861	0.00347811	0.000132659	0.000295847	0.000354164	3.39659e-05	0.000979986	0	0	0.00137606	0.000503858	0.000286632	0.00118194	0	0	0	0	0.000395542	0	0	0.000637216	0	0	0	0	0	0	0	0	0	0	0	0	0	0	0	0
k__Bacteria;p__Patescibacteria;c__Saccharimonadia;o__Saccharimonadales;f__Candidatus Saccharibacteria bacterium RIFCSPHIGHO2_12_FULL_48_21;g__Candidatus Saccharibacteria bacterium RIFCSPHIGHO2_12_FULL_48_21	0	0	0	0	0	0	0	0	0	0	0	0	0	0	0	0	0	5.66098e-05	0	0	0	0	0	0	0	0	0	0	0	0	0	0	0	0	0	0	0	0	0	0	0	0	0	0	0	0	0	0	0
k__Bacteria;p__Patescibacteria;c__Saccharimonadia;o__Saccharimonadales;f__Candidatus Saccharibacteria bacterium GW2011_GWC2_44_17;g__Candidatus Saccharibacteria bacterium GW2011_GWC2_44_17	0	0	0	0	0	0	0	0	0	0	0.000119708	0	0	8.91822e-05	0	0	1.14247e-05	0	0	0	0	0	0	0	0	0	0	0	0	0	0	0	0	0	0	0	0	0	0	0	0	0	0	0	0	0	0	0	0
k__Bacteria;p__Patescibacteria;c__Saccharimonadia;o__Saccharimonadales;f__candidate division TM7 bacterium LY2;g__candidate division TM7 bacterium LY2	0.00261171	0.00128455	0.000459418	0	0.000177249	0	0.00101397	0.0014162	0	0	0	0	0	8.91822e-05	0	0	0	0	0	0	0	0.00019658	0.000344745	0.00015287	5.25307e-05	0.000377394	0.000822594	0	0	0	0	0	0	0	0	0	0	0	0	0	0	0	0	0	0	0	0	0	0
k__Bacteria;p__Patescibacteria;c__Saccharimonadia;o__Saccharimonadales;f__candidate division TM7 bacterium JGI 0001002-L20;g__candidate division TM7 bacterium JGI 0001002-L20	0	0	0.000114855	3.2231e-05	2.53213e-05	0	5.19987e-05	4.04629e-05	0	0	0	0	0	0	1.89512e-05	2.57258e-05	0	0	0	0	0	0	0	0	0	0	0	0	0	0	0	0	0	0	0	0	0	0	0	0	0	0	0	0	0	0	0	0	0
k__Bacteria;p__Patescibacteria;c__Saccharimonadia;o__Saccharimonadales;f__bacterium LWQ8;g__bacterium LWQ8	0	0	0	3.2231e-05	0	0	0.000103997	0.000728332	0	0	3.99026e-05	0	0	8.91822e-05	0	9.00403e-05	2.28493e-05	0	0	0	0	0	2.65189e-05	0	5.25307e-05	2.35871e-05	0	0	0	0	0	0	0	0	0	0	0	0	0	0	0	0	0	0	0	0	0	0	0
k__Bacteria;p__Patescibacteria;c__Parcubacteria;o__uncultured soil bacterium;f__uncultured soil bacterium;g__uncultured soil bacterium	0	0	0	0	0.000101285	0.000111819	0	0	0	0.000177347	0	0	7.25742e-05	0	0	1.28629e-05	0	2.26439e-05	0	0	0	0	0	0	0	0	0	0	0	0	0	0	0	0	0	0	0	0	0	0	0	0	0	0	0	0	0	0	0
k__Bacteria;p__Patescibacteria;c__Parcubacteria;o__uncultured Parcubacteria group bacterium;f__uncultured Parcubacteria group bacterium;g__uncultured Parcubacteria group bacterium	0	0.000190304	0	0	7.59638e-05	0	2.59994e-05	0	0	0.000886734	0	0	7.25742e-05	0	0	1.28629e-05	0	0	6.90131e-05	0	0	0	0	3.82175e-05	0	0	0	0	0	0	0	0	0	0	0	0	0	0	0	0	0	0	0	0	0	0	0	0	0
k__Bacteria;p__Patescibacteria;c__Parcubacteria;o__uncultured bacterium;f__uncultured bacterium;g__uncultured bacterium	0.000107331	4.7576e-05	0.00149311	3.2231e-05	0.00101285	5.59097e-05	0.000753981	0.00028324	0.000123803	0.00440411	0.00115718	2.43534e-05	0	0	0.00015161	0.000128629	0	0.000147185	0.0021118	0	0	5.61656e-05	0.000848604	0.000840786	0.000472776	0.000353807	0	0	0.000216193	0	0	9.20316e-05	0	0	0	0	0	0	0	0	0	0	0	0	0	0	0	0	0
k__Bacteria;p__Patescibacteria;c__Parcubacteria;o__metagenome;f__metagenome;g__metagenome	0	0	0	0	7.59638e-05	0	0	0	0	0	0	0	0	0	0	0	0	0	0	0	0	0	0	0	0	0	0	0	0	0	0	0	0	0	0	0	0	0	0	0	0	0	0	0	0	0	0	0	0
k__Bacteria;p__Patescibacteria;c__Parcubacteria;o__Candidatus Zambryskibacteria;f__Parcubacteria group bacterium GW2011_GWE2_42_14;g__Parcubacteria group bacterium GW2011_GWE2_42_14	0	0	0	0	0	0	0	0	0	0	0	0	0	0	0	0	0	0	9.66184e-05	0	0	0	0	0	0	0	0	0	0	0	0	0	0	0	0	0	0	0	0	0	0	0	0	0	0	0	0	0	0
k__Bacteria;p__Patescibacteria;c__Parcubacteria;o__Candidatus Zambryskibacteria;f__Parcubacteria group bacterium GW2011_GWA2_40_14;g__Parcubacteria group bacterium GW2011_GWA2_40_14	0	0	0	0	0	0	0	0	0	0.000147789	0	0	0	0	0	1.28629e-05	0	0	0	0	0	0	0	0	0	0	0	0	0	0	0	0	0	0	0	0	0	0	0	0	0	0	0	0	0	0	0	0	0
k__Bacteria;p__Patescibacteria;c__Parcubacteria;o__Candidatus Yonathbacteria;f__uncultured bacterium;g__uncultured bacterium	0	0	0	0	0	0	0	0	0	2.95578e-05	0	0	0	0	0	0	0	0	0	0	0	0	0	0	0	0	0	0	0	0	0	0	0	0	0	0	0	0	0	0	0	0	0	0	0	0	0	0	0
k__Bacteria;p__Patescibacteria;c__Parcubacteria;o__Candidatus Staskawiczbacteria;f__uncultured soil bacterium;g__uncultured soil bacterium	0	0	0	0	2.53213e-05	0	0	0	0	0	0	0	0	0	0	0	0	0	0	0	0	0	0	0	0	0	0	0	0	0	0	0	0	0	0	0	0	0	0	0	0	0	0	0	0	0	0	0	0
k__Bacteria;p__Patescibacteria;c__Parcubacteria;o__Candidatus Staskawiczbacteria;f__uncultured bacterium;g__uncultured bacterium	0	0	0	0	3.79819e-05	0	0	0	0	0	0	0	0	0	0	0	0	0	0	0	0	0	0	5.73263e-05	0	0	0	0	0	0	0	0	0	0	0	0	0	0	0	0	0	0	0	0	0	0	0	0	0
k__Bacteria;p__Patescibacteria;c__Parcubacteria;o__Candidatus Nomurabacteria;f__uncultured soil bacterium;g__uncultured soil bacterium	0	4.7576e-05	0.000153139	0	5.06425e-05	0	0	0	0.000165071	0.000827619	0	0	0	0	0	1.28629e-05	0	0	0	0	0	0	0	0.000286632	0	0	0	0	0	0	0	0	0	0	0	0	0	0	0	0	0	0	0	0	0	0	0	0	0
k__Bacteria;p__Patescibacteria;c__Parcubacteria;o__Candidatus Nomurabacteria;f__uncultured Parcubacteria group bacterium;g__uncultured Parcubacteria group bacterium	0	0	0	0	7.59638e-05	0	0	0	0	2.95578e-05	0	0	0	0	3.79025e-05	0	0	0	0	0	0	0	0	0	0	0	0	0	0	0.00179406	0	0	0	0	0	0	0	0	0	0	0	0	0	0	0	0	0	0	0
k__Bacteria;p__Patescibacteria;c__Parcubacteria;o__Candidatus Nomurabacteria;f__uncultured bacterium;g__uncultured bacterium	0	0	0	6.44621e-05	2.53213e-05	0	1.29997e-05	8.09258e-05	0	0.000443367	0	4.87068e-05	0	0	1.89512e-05	0	0	0	0	0	0	5.61656e-05	0	1.91088e-05	0	0	0	0	0	0	0	0	0	0	0	0	0	0	0	0	0	0	0	0	0	0	0	0	0
k__Bacteria;p__Patescibacteria;c__Parcubacteria;o__Candidatus Nomurabacteria;f__Candidatus Nomurabacteria bacterium GW2011_GWB1_35_20;g__Candidatus Nomurabacteria bacterium GW2011_GWB1_35_20	0	0	0	0	0.000126606	0	2.59994e-05	0	0	0	0	0	0	0	0	0	0	0	1.38026e-05	0	0	0	0	3.82175e-05	0	0	0	0	0	0	0	0	0	0	0	0	0	0	0	0	0	0	0	0	0	0	0	0	0
k__Bacteria;p__Patescibacteria;c__Parcubacteria;o__Candidatus Moranbacteria;f__uncultured soil bacterium;g__uncultured soil bacterium	0	0	0	0	0	0	0	0	0	5.91156e-05	0	0	0	0	0	0	0	0	0	0	0	0	0	0	0	0	0	0	0	0	0	0	0	0	0	0	0	0	0	0	0	0	0	0	0	0	0	0	0
k__Bacteria;p__Patescibacteria;c__Parcubacteria;o__Candidatus Moranbacteria;f__uncultured bacterium;g__uncultured bacterium	0	0	0	0	0	0	0	0	0	0	0	0	7.25742e-05	0	0	0	3.4274e-05	0	0.000179434	0	0	0	0	0	0	0	0	0	0	0	0	0	0	0	0	0	0	0	0	0	0	0	0	0	0	0	0	0	0
k__Bacteria;p__Patescibacteria;c__Parcubacteria;o__Candidatus Lloydbacteria;f__uncultured bacterium;g__uncultured bacterium	0	0	0	0	0	0	0	0	0	0.000354694	0	0	0	0	0	0	0	0	0	0	0	0	0	0	0	0	0	0	0	0	0	0	0	0	0	0	0	0	0	0	0	0	0	0	0	0	0	0	0
k__Bacteria;p__Patescibacteria;c__Parcubacteria;o__Candidatus Lloydbacteria;f__Candidatus Lloydbacteria bacterium RIFOXYC12_FULL_46_25;g__Candidatus Lloydbacteria bacterium RIFOXYC12_FULL_46_25	0	0	0	0	0	0	0	0	0	0.000206905	0	0	0	0	0	0	0	0	0	0	0	0	0	0	0	0	0	0	0	0	0	0	0	0	0	0	0	0	0	0	0	0	0	0	0	0	0	0	0
k__Bacteria;p__Patescibacteria;c__Parcubacteria;o__Candidatus Lloydbacteria;f__Candidatus Lloydbacteria bacterium RIFCSPHIGHO2_02_FULL_50_18;g__Candidatus Lloydbacteria bacterium RIFCSPHIGHO2_02_FULL_50_18	0	0	0	0	0	0	0	0	0	0.000177347	0	0	0	0	0	0	0	0	0	0	0	0	0	0	0	0	0	0	0	0	0	0	0	0	0	0	0	0	0	0	0	0	0	0	0	0	0	0	0
k__Bacteria;p__Patescibacteria;c__Parcubacteria;o__Candidatus Kaiserbacteria;f__uncultured soil bacterium;g__uncultured soil bacterium	0	0	0	0	0	0	0	0	0	2.95578e-05	7.98053e-05	0	0	0	0	0	0	0	0	0	0	0	0	0	0	4.71743e-05	0	0	0	0	0	0	0	0	0	0	0	0	0	0	0	0	0	0	0	0	0	0	0
k__Bacteria;p__Patescibacteria;c__Parcubacteria;o__Candidatus Kaiserbacteria;f__uncultured Parcubacteria group bacterium;g__uncultured Parcubacteria group bacterium	0	0	0	0	2.53213e-05	0	6.49984e-05	0	8.25355e-05	0.000147789	0	0	0	0	0	0	3.4274e-05	0	0	0	0	0	0	0	0	4.71743e-05	0	0	0	0	0	0	0	0	0	0	0	0	0	0	0	0	0	0	0	0	0	0	0
k__Bacteria;p__Patescibacteria;c__Parcubacteria;o__Candidatus Kaiserbacteria;f__uncultured bacterium;g__uncultured bacterium	7.15538e-05	9.5152e-05	7.65697e-05	0	0.000139267	0	0.000155996	8.09258e-05	8.25355e-05	0.00130054	0	0	0	0	0	0	0	0	0	0	0	0.000112331	0.000636453	0.000171979	5.25307e-05	2.35871e-05	0.000274198	0	0	0	0	0	0	0	0	0	0	0	0	0	0	0	0	0	0	0	0	0	0
k__Bacteria;p__Patescibacteria;c__Parcubacteria;o__Candidatus Kaiserbacteria;f__metagenome;g__metagenome	0	0	0	0	0.000126606	0	1.29997e-05	0	0	0.000413809	0	0	0	0	0	6.43145e-05	0	0	0	0	0	2.80828e-05	0.000185632	7.64351e-05	7.8796e-05	2.35871e-05	0	0	0	0	0	0	0	0	0	0	0	0	0	0	0	0	0	0	0	0	0	0	0
k__Bacteria;p__Patescibacteria;c__Parcubacteria;o__Candidatus Jorgensenbacteria;f__Candidatus Adlerbacteria bacterium GW2011_GWC1_50_9;g__Candidatus Adlerbacteria bacterium GW2011_GWC1_50_9	0.000178884	0.000190304	3.82848e-05	0	0	0	3.8999e-05	0	0	5.91156e-05	0	0	0	0	0	0	0	0	0	0	0	2.80828e-05	0	0	0	0	0	0	0	0	0	0	0	0	0	0	0	0	0	0	0	0	0	0	0	0	0	0	0
k__Bacteria;p__Patescibacteria;c__Parcubacteria;o__Candidatus Campbellbacteria;f__Candidatus Campbellbacteria bacterium GW2011_GWC2_35_28;g__Candidatus Campbellbacteria bacterium GW2011_GWC2_35_28	0	0	0	0	0	0	0	0	0	0	0	0	0	0	0	0	0	0	0	0	0	0	0	3.82175e-05	0	0	0	0	0	0	0	0	0	0	0	0	0	0	0	0	0	0	0	0	0	0	0	0	0
k__Bacteria;p__Patescibacteria;c__Parcubacteria;o__Candidatus Azambacteria;f__uncultured bacterium;g__uncultured bacterium	0	0	0	0	1.26606e-05	0	2.59994e-05	0	0	2.95578e-05	7.98053e-05	0	0	0	0	0	0	0	0	0	0	0	0	0	0	0	0	0	0	0	0	0	0	0	0	0	0	0	0	0	0	0	0	0	0	0	0	0	0
k__Bacteria;p__Patescibacteria;c__Parcubacteria;o__Candidatus Azambacteria;f__Parcubacteria bacterium C7867-005;g__Parcubacteria bacterium C7867-005	0	0	7.65697e-05	0	0	0	0	0	0.000123803	0.000236463	0	0	0	0	0	0	0	0	1.38026e-05	0	0	0	0	0	0	0	0	0	0	0	0	0	0	0	0	0	0	0	0	0	0	0	0	0	0	0	0	0	0
k__Bacteria;p__Patescibacteria;c__Parcubacteria;o__Candidatus Azambacteria;f__Candidatus Zambryskibacteria bacterium RIFCSPLOWO2_12_FULL_39_16;g__Candidatus Zambryskibacteria bacterium RIFCSPLOWO2_12_FULL_39_16	0	0	0	0	0	0	0	0	0	0	0	0	0	0	0	0	0	0	4.14079e-05	0	0	0	0	0	0	0	0	0	0	0	0	0	0	0	0	0	0	0	0	0	0	0	0	0	0	0	0	0	0
k__Bacteria;p__Patescibacteria;c__Parcubacteria;o__Candidatus Azambacteria;f__Candidatus Zambryskibacteria bacterium RIFCSPLOWO2_02_FULL_51_21;g__Candidatus Zambryskibacteria bacterium RIFCSPLOWO2_02_FULL_51_21	0	0	0	0	2.53213e-05	0	5.19987e-05	0	0.000123803	0	0	0	0	0	0	0	0	0	0	0	0	0	0	7.64351e-05	0	0	0	0	0	0	0	0	0	0	0	0	0	0	0	0	0	0	0	0	0	0	0	0	0
k__Bacteria;p__Patescibacteria;c__Parcubacteria;o__Candidatus Adlerbacteria;f__uncultured bacterium;g__uncultured bacterium	3.57769e-05	4.7576e-05	0.000344564	3.2231e-05	0.000253213	0	0.000610985	0.000202314	0.000165071	0.000738945	0	0	0	0	0	0	3.4274e-05	0	0	0	0	0.000112331	0.000583415	0.00045861	0	2.35871e-05	0	0	0	0	0	0	0	0	0	0	0	0	0	0	0	0	0	0	0	0	0	0	0
k__Bacteria;p__Patescibacteria;c__Parcubacteria;o__Candidatus Adlerbacteria;f__metagenome;g__metagenome	0	9.5152e-05	0.000229709	0	3.79819e-05	0	0	0	4.12677e-05	0.000384252	0	0	0	0	0	0	0	0	0	0	0	0	0	0.00015287	5.25307e-05	0	0	0	0	0	0	0	0	0	0	0	0	0	0	0	0	0	0	0	0	0	0	0	0
k__Bacteria;p__Patescibacteria;c__Parcubacteria;o__Candidatus Adlerbacteria;f__Candidatus Adlerbacteria bacterium RIFOXYC1_FULL_48_26;g__Candidatus Adlerbacteria bacterium RIFOXYC1_FULL_48_26	0	0	0	0	2.53213e-05	0	0	0	0	5.91156e-05	0	0	0	0	0	0	0	0	0	0	0	5.61656e-05	0	7.64351e-05	0	0	0	0	0	0	0	0	0	0	0	0	0	0	0	0	0	0	0	0	0	0	0	0	0
k__Bacteria;p__Patescibacteria;c__Kazania;o__uncultured bacterium;f__uncultured bacterium;g__uncultured bacterium	0	0	0	0	0	0	0	0	0	0	0	0	0	0	0	0	0	0	2.76052e-05	0	0	0	0	0	0	0	0	0	0	0	0	0	0	0	0	0	0	0	0	0	0	0	0	0	0	0	0	0	0
k__Bacteria;p__Patescibacteria;c__Gracilibacteria;o__uncultured Microgenomates group bacterium;f__uncultured Microgenomates group bacterium;g__uncultured Microgenomates group bacterium	0	0	0	0	0	0	0	0	0	0.000177347	0	0	0	0	0	0	0	0	0	0	0	0	0	0	0	0	0	0	0	0	0	0	0	0	0	0	0	0	0	0	0	0	0	0	0	0	0	0	0
k__Bacteria;p__Patescibacteria;c__Gracilibacteria;o__uncultured bacterium;f__uncultured bacterium;g__uncultured bacterium	0	0	0	3.2231e-05	0	0	0	0	0	0	3.99026e-05	0	0	0	0	0	0	0	0	0	0	0	0.000318226	0	7.8796e-05	0	0	0	0	0	0	0	0	0	0	0	0	0	0	0	0	0	0	0	0	0	0	0	0
k__Bacteria;p__Patescibacteria;c__Gracilibacteria;o__Candidatus Peribacteria;f__uncultured bacterium;g__uncultured bacterium	0	0	0	0	0	0	0	0	0.000165071	0	0	0	0	0	0	0	0	0	2.76052e-05	0	0	0	0	0	0	0	0	0	0	0	0	0	0	0	0	0	0	0	0	0	0	0	0	0	0	0	0	0	0
k__Bacteria;p__Patescibacteria;c__Gracilibacteria;o__Candidatus Peribacteria;f__metagenome;g__metagenome	0	0	0	0	0	0	2.59994e-05	0	0	0	0	0	0	0	0	0	0	0	0	0	0	0	0	0	0	0	0	0	0	0	0	0	0	0	0	0	0	0	0	0	0	0	0	0	0	0	0	0	0
k__Bacteria;p__Patescibacteria;c__Gracilibacteria;o__Candidatus Abawacabacteria;f__uncultured bacterium;g__uncultured bacterium	0	0	0	0	0	0	0	0	0	0	0	0	0	0	0	0	0	3.39659e-05	0	0	0	0	0	0	0	0	0	0	0	0	0	0	0	0	0	0	0	0	0	0	0	0	0	0	0	0	0	0	0
k__Bacteria;p__Patescibacteria;c__Gracilibacteria;o__Absconditabacteriales (SR1);f__uncultured bacterium;g__uncultured bacterium	0	0	0	0	0	0	0	0	0	0	0	0	0	0	1.89512e-05	5.14516e-05	0	0	0.000165631	0	0	0	0	0	0	0	0	0	0	0	0	0	0	0	0	0	0	0	0	0	0	0	0	0	0	0	0	0	0
k__Bacteria;p__Patescibacteria;c__Gracilibacteria;o__Absconditabacteriales (SR1);f__metagenome;g__metagenome	0	0	0	0	0	0	0	0	0	0	0	0	0	8.91822e-05	0	7.71774e-05	0	0	0	0	0	0	0	0	0	0	0	0	0	0	0	0	0	0	0	0	0	0	0	0	0	0	0	0	0	0	0	0	0
k__Bacteria;p__Patescibacteria;c__Berkelbacteria;o__uncultured soil bacterium;f__uncultured soil bacterium;g__uncultured soil bacterium	0.000143108	0.00023788	0	0	2.53213e-05	0	2.59994e-05	0	0	0	0	0	0	0	1.89512e-05	0	0	0	0	0	0	0	0	0	0	0	0	0	0	0	0	0	0	0	0	0	0	0	0	0	0	0	0	0	0	0	0	0	0
k__Bacteria;p__Patescibacteria;c__Berkelbacteria;o__uncultured bacterium;f__uncultured bacterium;g__uncultured bacterium	3.57769e-05	9.5152e-05	0.000153139	0	0	0	1.29997e-05	8.09258e-05	0	0	0	2.43534e-05	0	0	0	0	0	3.39659e-05	5.52105e-05	0	0	0	0	0	0	4.71743e-05	0	0	0	0	0	0	0	0	0	0	0	0	0	0	0	0	0	0	0	0	0	0	0
k__Bacteria;p__Patescibacteria;c__Berkelbacteria;o__Berkelbacteria bacterium GW2011_GWA2_38_9;f__Berkelbacteria bacterium GW2011_GWA2_38_9;g__Berkelbacteria bacterium GW2011_GWA2_38_9	0	0	0	0	0	0	0	0	0	2.95578e-05	0	0	0	0	0	0	0	0	0	0	0	0	0	0	0	0	0	0	0	0	0	0	0	0	0	0	0	0	0	0	0	0	0	0	0	0	0	0	0
k__Bacteria;p__Patescibacteria;c__ABY1;o__Candidatus Uhrbacteria;f__metagenome;g__metagenome	0	0	0	0	0	0	0	8.09258e-05	0	2.95578e-05	0	0	0	0	0	0	0	0	0	0	0	0	0	0	0	0	0.000137099	0	0	0	0	0	0	0	0	0	0	0	0	0	0	0	0	0	0	0	0	0	0
k__Bacteria;p__Patescibacteria;c__ABY1;o__Candidatus Magasanikbacteria;f__uncultured bacterium;g__uncultured bacterium	0	0	0	0	0	0	0	0	0	5.91156e-05	0	7.30603e-05	0	0	0	0	0	0	2.76052e-05	0	0	0	0	0	0	0	0	0	0	0	0	0	0	0	0	0	0	0	0	0	0	0	0	0	0	0	0	0	0
k__Bacteria;p__Patescibacteria;c__ABY1;o__Candidatus Magasanikbacteria;f__Candidatus Magasanikbacteria bacterium RIFCSPHIGHO2_02_FULL_50_9b;g__Candidatus Magasanikbacteria bacterium RIFCSPHIGHO2_02_FULL_50_9b	0	0	0	0	0	0	0	0	8.25355e-05	8.86734e-05	0	0	0	0	0	0	0	0	0	0	0	0	0	0	0	0	0	0	0.000216193	0	0	0	0	0	0	0	0	0	0	0	0	0	0	0	0	0	0	0	0
k__Bacteria;p__Patescibacteria;c__ABY1;o__Candidatus Falkowbacteria;f__uncultured bacterium;g__uncultured bacterium	0	0	0	0	0	0	0	0	0	0	0	0	0	0	0	0	0	0	0	0	0	0	0	0	0	2.35871e-05	0	0	0	0	0	0	0	0	0	0	0	0	0	0	0	0	0	0	0	0	0	0	0
k__Bacteria;p__Parcubacteria;c__uncultured soil bacterium;o__uncultured soil bacterium;f__uncultured soil bacterium;g__uncultured soil bacterium	0	0	0	0	0	0	0	0	0	0	0	0	0	0	0	0	0	0	0	0	0	0	0	0	0	0	0	0	0	0	0	0	0	0	0	0	0	0	0	0	0	0	0	0	0	0	0	0	0
k__Bacteria;p__Parcubacteria;c__Candidatus Yanofskybacteria;o__Candidatus Yanofskybacteria bacterium GW2011_GWC1_48_11;f__Candidatus Yanofskybacteria bacterium GW2011_GWC1_48_11;g__Candidatus Yanofskybacteria bacterium GW2011_GWC1_48_11	0	0	0	0	0	0	0	0	0	0	0	0	0	0	0	0	0	0	0	0	0	0	0	0	0	0	0	0	0	0	0	0	0	0	0	0	0	0	0	0	0	0	0	0	0	0	0	0	0
k__Bacteria;p__Parcubacteria;c__Candidatus Azambacteria;o__uncultured Parcubacteria group bacterium;f__uncultured Parcubacteria group bacterium;g__uncultured Parcubacteria group bacterium	0	0	0	0	0	0	0	0	0	0	0	0	0	0	0	0	0	0	0	0	0	0	0	0	0	0	0	0	0	0	0	0	0	0	0	0	0	0	0	0	0	0	0	0	0	0	0	0	0
k__Bacteria;p__Omnitrophicaeota;c__uncultured bacterium;o__uncultured bacterium;f__uncultured bacterium;g__uncultured bacterium	0	0	0	0	0	0	0	0	4.12677e-05	5.91156e-05	0	0	0	0	0	0	0	0	2.76052e-05	0	0	0	0	0	0	2.35871e-05	0	0	0	0	0	0	0	0	0	0	0	0	0	0	0	0	0	0	0	0	0	0	0
k__Bacteria;p__Omnitrophicaeota;c__Omnitrophia;o__Omnitrophales;f__Omnitrophaceae;g__Candidatus Omnitrophus	0	0	0	0	0	0	0	0	0	0.000532041	0	0	0	0	0	0	0	0	0	0	0	0	0	0	0	0	0	0	0.000540482	0.000494427	0	0	0	0	0	0	0	0	0	0	0	0	0	0	0	0	0	0	0
k__Bacteria;p__Nitrospirae;c__Thermodesulfovibrionia;o__uncultured;f__uncultured bacterium;g__uncultured bacterium	0	0	0	0	0	0	0	0	0	2.95578e-05	0	0	0	0	0	0	0	0	0	0	0	0	0	0	0	0	0	0	0	0	0	0	0	0	0	0	0	0	0	0	0	0	0	0	0	0	0	0	0
k__Bacteria;p__Nitrospirae;c__Nitrospira;o__Nitrospirales;f__Nitrospiraceae;g__uncultured	0	0	0	0	0	0	0	0	0	0	0	0	0	0	0	0	0	0	0	0	0	0	0	0	0	0	0	0	0	0	0	0	0	0	0	0	0	0	0	0	0	0	0	0	0	0	0	0	0
k__Bacteria;p__Nitrospirae;c__Nitrospira;o__Nitrospirales;f__Nitrospiraceae;g__Nitrospira	0	0	3.82848e-05	0	1.26606e-05	0	0	0	0.00338396	0.00792149	0.0129684	0.00421314	0.00319327	0.000624275	0.00119393	0.0043348	0.000571233	0.00178887	0.0116494	0	0	0	0	0	0	4.71743e-05	0	0	0	0.000367289	0	0	0	0	0	0	0	0	0	0	0.000165462	0.000195892	9.28361e-05	0	0	0	0	0.00076701	0
k__Bacteria;p__Nitrospirae;c__Nitrospira;o__Nitrospirales;f__0319-6A21;g__uncultured bacterium	0	0	0	0	0	0	0	0	0	0	0	0	0	0	0	0	0	0	0	0	0	0	0	0	0	0	0	0	0	0	0	0	0	0	0	0	0	0	0	0	0	0	6.18908e-05	0	0	0	0	0	0
k__Bacteria;p__Nitrospinae;c__Belgica2005-10-ZG-3;o__uncultured bacterium;f__uncultured bacterium;g__uncultured bacterium	0	0	0	0	0	0	0	0	0	0	0	0	0	0	0	0	0	0	0	0	0	0	0	0	0	0	0	0	0	0	0	0	0	0	0	0	0	0	0	4.66875e-05	0	0	0	0	0	0	0	0	0
k__Bacteria;p__Marinimicrobia (SAR406 clade);c__uncultured bacterium;o__uncultured bacterium;f__uncultured bacterium;g__uncultured bacterium	0	0	0	0	0	0	0	0	4.12677e-05	0	0	0	0	0	0	0	0	0	0	0	0	0	0	0	0	0	0	0	0	0	0	0	0	0	0	0	0	0	0	0	0	0	0	0	0	0	0	0	0
k__Bacteria;p__Lentisphaerae;c__Oligosphaeria;o__SS1-B-02-17;f__uncultured bacterium;g__uncultured bacterium	0	0	0	0	0	0	0	0	0	0	0	0	0	0	0	0	0	0	0	0	0	0	0	0	0	0	0	0	0	0	0	0	0	0	0	0	0	0	0	0	0	0	0	0	0	0	0	0	0
k__Bacteria;p__Latescibacteria;c__uncultured soil bacterium;o__uncultured soil bacterium;f__uncultured soil bacterium;g__uncultured soil bacterium	0	0	0	0	0	0	0	0	0.000165071	0.000206905	0	0	0	0	0	2.57258e-05	0	2.26439e-05	0	0	0	0	0	0	0	0	0	0	0	0	0	0	0	0	0	0	0	0	0	0	0	0	0	0	0	0	0	0	0
k__Bacteria;p__Latescibacteria;c__uncultured Latescibacteria bacterium;o__uncultured Latescibacteria bacterium;f__uncultured Latescibacteria bacterium;g__uncultured Latescibacteria bacterium	0	0	0	0	0	0	0	0	4.12677e-05	0.000118231	7.98053e-05	0	0	0	0	0	1.14247e-05	5.66098e-05	0	0	0	0	0	0	0	0	0	0	0	0	0	0	0	0	0	0	0	0	0	0	0	0	0	0	0	0	0	0	0
k__Bacteria;p__Latescibacteria;c__uncultured bacterium;o__uncultured bacterium;f__uncultured bacterium;g__uncultured bacterium	0	0	0	0	1.26606e-05	0	0	0	0.00226973	0.0064436	0.0015562	4.87068e-05	0	0	0.000132659	3.85887e-05	0.000137096	0.000792537	0.00135266	0	0	0	0	0.000267523	0	0	0	0	0	0	0	0	0	0	0	0	0	0	0	0	0	0	0	0	0	0	0	0	0
k__Bacteria;p__Latescibacteria;c__uncultured Acidobacterium sp.;o__uncultured Acidobacterium sp.;f__uncultured Acidobacterium sp.;g__uncultured Acidobacterium sp.	0	0	0	0	0	0	0	0	0	5.91156e-05	0	0	0	0	0	0	2.28493e-05	3.39659e-05	0	0	0	0	0	0	0	0	0	0	0	0	0	0	0	0	0	0	0	0	0	0	0	0	0	0	0	0	0	0	0
k__Bacteria;p__Latescibacteria;c__Latescibacteria;o__Latescibacterales;f__Latescibacteraceae;g__uncultured bacterium	0	0	0	0	0	0	0	0	0	0	7.98053e-05	0	0	0	0	0	0	0	0	0	0	0	0	0	0	0	0	0	0	0	0	0	0	0	0	0	0	0	0	0	0	0	0	0	0	0	0	0	0
k__Bacteria;p__Latescibacteria;c__Latescibacteria;o__Latescibacterales;f__Latescibacteraceae;g__metagenome	0	0	0	0	0	0	0	0	0	0.000591156	3.99026e-05	2.43534e-05	0	0	0	0	0	0.000124541	0	0	0	0	0	0	0	0	0	0	0	0	0	0	0	0	0	0	0	0	0	0	0	0	0	0	0	0	0	0	0
k__Bacteria;p__KSB3 (Modulibacteria);c__uncultured bacterium;o__uncultured bacterium;f__uncultured bacterium;g__uncultured bacterium	0	0	0	0	0	0	0	0	0	0	0	0	0	0	0	0	0	0	0	0	0	0	0	0	0	0	0	0	0	0	0	0	0	0	0	0	0	0	0	0	0	0	0	0	0	0	0	0	0
k__Bacteria;p__Hydrogenedentes;c__uncultured bacterium;o__uncultured bacterium;f__uncultured bacterium;g__uncultured bacterium	0	0	0	0	0	0	0	0	0	0	0	0	0	0	0	0	0	0	0	0	0	0	0	0	0	0	0	0	0	0	0	0	0	0	0	0	0	0	0	0	0	0	0	0	0	0	0	0.000180473	0
k__Bacteria;p__Hydrogenedentes;c__Hydrogenedentia;o__Hydrogenedentiales;f__Hydrogenedensaceae;g__uncultured bacterium	0	0	0	0	0	0	0	0	0	0	0	4.87068e-05	0	0	0	2.57258e-05	0	0	0.000124224	0	0	0	0	0	0	0	0	0	0	0	0	0	0	0	0	0	0	0	0	0	0	0	0	0	0	0	0	0	0
k__Bacteria;p__Hydrogenedentes;c__Hydrogenedentia;o__Hydrogenedentiales;f__Hydrogenedensaceae;g__metagenome	0	0	0	0	0	0	0	0	0	0.000236463	0	0	0	0	0	0	4.56986e-05	0	4.14079e-05	0	0	0	0	0	0	0	0	0	0	0	0	0	0	0	0	0	0	0	0	0	0	0	0	0	0	0	0	0	0
k__Bacteria;p__Halanaerobiaeota;c__Halanaerobiia;o__Halanaerobiales;f__Halanaerobiaceae;g__Halanaerobium	3.57769e-05	0	0.000114855	0	0	0	0	0	0	0	0	0	0	0	0	0	3.4274e-05	1.1322e-05	0	0.00236811	0	0.000308911	0	0	0.000157592	0	0	0	0	0	0	0	0	0.00192275	0	0	0.0031979	0	0	0	0	0	0	0	0	0	0	0	0
k__Bacteria;p__Gracilibacteria;c__uncultured bacterium;o__uncultured bacterium;f__uncultured bacterium;g__uncultured bacterium	0	0	0	0	0	0	0	0	0	0	0	0	0	0	0	0	0	0	0	0	0	0	0	0	0	0	0	0	0	0	0	0	0	0	0	0	0	0	0	0	0	0	0	0	0	0	0	0	0
k__Bacteria;p__Gemmatimonadetes;c__S0134 terrestrial group;o__uncultured Gemmatimonadales bacterium;f__uncultured Gemmatimonadales bacterium;g__uncultured Gemmatimonadales bacterium	0	0	0	0	0	0	0	0	0	0	0	0	0	0	0	0	9.13972e-05	0	0	0	0	0	0	0	0	0	0	0	0	0	0	0	0	0	0	0	0	0	0	0	0	0	0	0	0	0	0	0	0
k__Bacteria;p__Gemmatimonadetes;c__S0134 terrestrial group;o__uncultured bacterium;f__uncultured bacterium;g__uncultured bacterium	0	0	0	3.2231e-05	0	0	0	0	0.000412677	0.000236463	0.000159611	0	0	0.000178364	3.79025e-05	0.000373024	9.13972e-05	0.000203795	0.00026225	0	0	0	0	9.55438e-05	0	0	0	0	0	0	0	0	0	0	0	0	0	0	0	0.000910407	0	0	0	0	0	0	0	0	0
k__Bacteria;p__Gemmatimonadetes;c__S0134 terrestrial group;o__metagenome;f__metagenome;g__metagenome	0	0	0	0	0	0	0	8.09258e-05	4.12677e-05	5.91156e-05	0	0	7.25742e-05	0.00080264	3.79025e-05	0.000257258	2.28493e-05	0	0	0	0	0	0	5.73263e-05	0	0	0	0	0	0	0	0	0	0	0	0	0	0	0	0	0	0	0	0	0	0	0	0	0
k__Bacteria;p__Gemmatimonadetes;c__MD2902-B12;o__uncultured bacterium;f__uncultured bacterium;g__uncultured bacterium	0	0	0	0	0	0	0	0	4.12677e-05	0	0	0	0	0	0	0	0	0	0	0	0	0	0	0	0	0	0	0	0	0	0	0	0	0	0	0	0	0	0	0	0	0	0	0	0	0	0	0	0
k__Bacteria;p__Gemmatimonadetes;c__Longimicrobia;o__Longimicrobiales;f__Longimicrobiaceae;g__uncultured soil bacterium	0	0	0	0	0	0	0	0	0	0	0	0	0	0	0	0	0	0	0	0	0	0	0	0	0	0	0	0	0	0	0	0	0	0	0	0	0	0	0	0	0	0	0	0	0.000685871	0	0	0	0
k__Bacteria;p__Gemmatimonadetes;c__Longimicrobia;o__Longimicrobiales;f__Longimicrobiaceae;g__uncultured Gemmatimonadetes bacterium	0	0	0	0	0	0	0	0	0.00821228	0	0	9.74137e-05	0	0	0	0.000244395	0	0.000135863	1.38026e-05	0	0	0	0	0	0	0	0	0	0	0	0	0	0	0	0	0	0	0	0	0	0	0	0	0	0	0	0	0	0
k__Bacteria;p__Gemmatimonadetes;c__Longimicrobia;o__Longimicrobiales;f__Longimicrobiaceae;g__uncultured bacterium	0	0	0	0	0	0	0	0	0.000619016	0	0	4.87068e-05	0.000145148	8.91822e-05	0	0.000565967	1.14247e-05	0.000135863	0.000565908	0	0	0	0	0	0	0	0	0	0	0	0	0	0	0	0	0	0	0	0	0.000490219	8.27312e-05	0.000167907	0.000278508	0	0.000395695	0	0.0018029	0.000902364	0.000424202
k__Bacteria;p__Gemmatimonadetes;c__Longimicrobia;o__Longimicrobiales;f__Longimicrobiaceae;g__metagenome	0	0	0.000191424	6.44621e-05	0	0	0	0	0.000742819	0	0	0	0	0	0	0.000141492	0	6.79317e-05	0.000179434	0	0	0	0.000636453	0	0	0	0	0	0	0	0	0	0	0	0	0	0	0	0	0	0	0	0	0	0	0	0	0	0
k__Bacteria;p__Gemmatimonadetes;c__Gemmatimonadetes;o__Gemmatimonadales;f__Gemmatimonadaceae;g__uncultured bacterium	0	0	0	0	0	0	0	0	0.000123803	0	0	2.43534e-05	0	0.000267547	0.000379025	6.43145e-05	0	1.1322e-05	0	0	0	0	0	0	0	0	0	0	0	0	0	0	0	0	0	0	0	0	0	0	0	0	0	0	0	0	0	0	0
k__Bacteria;p__Gemmatimonadetes;c__Gemmatimonadetes;o__Gemmatimonadales;f__Gemmatimonadaceae;g__uncultured	0.000930199	0.000285456	0.0012634	9.66931e-05	0.00108881	0.000447277	0.00574586	0.0017399	0.0875289	0.0254197	0.0156019	0.00263017	0.00849118	0.00115937	0.00128868	0.0060327	0.00615789	0.0287691	0.0181781	0	0	0.000982898	0	0.00278988	0.00141833	0.00889235	0.00315328	0	0	0.000437921	0	0	0	0	0	0	0	0.00207267	0	0.00119053	0.00046881	0	0	0.000232172	0.0015564	0	0	0.000586537	0
k__Bacteria;p__Gemmatimonadetes;c__Gemmatimonadetes;o__Gemmatimonadales;f__Gemmatimonadaceae;g__Gemmatirosa	0.000321992	0.000190304	0.000114855	6.44621e-05	0.000126606	5.59097e-05	0.000220994	0.000242777	0.00198085	0.000236463	0.000279318	0.000194827	0.000943465	0.00115937	0.000360074	0.0028427	0.000137096	0.00109823	0.00178054	0	0	0.000224662	0.000291708	0.000439502	0	0.000188697	0.000137099	0	0	0	0	0	0	0	0	0	0	0	0.00261865	0.00217097	5.51542e-05	0.000447753	0.000309454	0.000232172	0	0	0.000755269	0.00178217	0.00245591
k__Bacteria;p__Gemmatimonadetes;c__Gemmatimonadetes;o__Gemmatimonadales;f__Gemmatimonadaceae;g__Gemmatimonas	0.00182462	0.000856368	0.00149311	0.000290079	0.00115212	0.000503187	0.00263893	0.00679777	0.0150215	0.020454	0.00183552	0.000949783	0.00435445	0.00517257	0.00265317	0.00607129	0.000651205	0.00678185	0.0119255	0	0	0.00140414	0.00546289	0.00422304	0.00267906	0.002571	0.00534686	0	0	0	0	0	0	0	0	0	0	0.000515305	0	0.00123722	0	5.59691e-05	0	0	0.00145088	0	0.000121818	0	0.00104934
k__Bacteria;p__Gemmatimonadetes;c__BD2-11 terrestrial group;o__uncultured bacterium;f__uncultured bacterium;g__uncultured bacterium	0	0	0	0	0	0	5.19987e-05	0	0.0011555	0.000177347	0	0	0	0	0	3.85887e-05	2.28493e-05	5.66098e-05	0.000151829	0	0	0	0	0	0	0	0	0	0	0	0	0	0	0	0	0	0	0	0	0	0	2.79846e-05	0	0	0	0	0	0	0
k__Bacteria;p__Gemmatimonadetes;c__BD2-11 terrestrial group;o__metagenome;f__metagenome;g__metagenome	0	0	0	0	0	0	0	0	0.000165071	0.000147789	7.98053e-05	0	0	0	0	1.28629e-05	0	1.1322e-05	0	0	0	0	0	0	0	0	0	0	0	0	0	0	0	0	0	0	0	0	0	0	0	0	0	0	0	0	0	0	0
k__Bacteria;p__Gemmatimonadetes;c__AKAU4049;o__uncultured soil bacterium;f__uncultured soil bacterium;g__uncultured soil bacterium	0	0	0	0	0	0	0	0	0.000536481	0	0.000159611	0	0	0	0	0	3.4274e-05	0.000181151	0.000289855	0	0	0	0	0	0	0	0	0	0	0	0	0	0	0	0	0	0	0	0	0	0	0	0	0	0	0	0	0	0
k__Bacteria;p__Gemmatimonadetes;c__AKAU4049;o__uncultured bacterium;f__uncultured bacterium;g__uncultured bacterium	0	0	0	0	0	0	0	0	0	0	0	0	0	0	0	0	1.14247e-05	5.66098e-05	0	0	0	0	0	0	0	0	0	0	0	0	0	0	0	0	0	0	0	0	0	0.000420188	0	0	0	0	0	0	0	0	0
k__Bacteria;p__GAL15;c__uncultured bacterium;o__uncultured bacterium;f__uncultured bacterium;g__uncultured bacterium	0.00160996	0	0.00601072	0	1.26606e-05	0	0.000870978	0.000971109	0	0	0	0	0	0	0	0	2.28493e-05	0	2.76052e-05	0	0	0.00019658	0	0	0	0.000283046	0	0	0	0	0	0	0	0	0	0	0	0	0	0	0	0	0	0	0	0	0	0	0
k__Bacteria;p__Fusobacteria;c__Fusobacteriia;o__Fusobacteriales;f__uncultured;g__uncultured bacterium	0	0	0	0	0	0	0	0	0	0	0	0	0	0	0	0	0	0	0	0	0	0	0	0	0	0	0	0	0	0	0	0	0	0	0	0	0	0	0.00158884	0	0.00066185	8.39537e-05	6.18908e-05	0.00192371	0.00205761	0	0	0.00245894	0.00104934
k__Bacteria;p__Fusobacteria;c__Fusobacteriia;o__Fusobacteriales;f__Leptotrichiaceae;g__uncultured	0	0	0	0	0	0	0	0	0	0	0	0	0	0	0	0	0	0	0	0	0	0	0	0	0	0	0	0	0	0	0	0	0	0	0	0	0	0	0	0	0	0	0	0	0	0	0	0	0
k__Bacteria;p__Fusobacteria;c__Fusobacteriia;o__Fusobacteriales;f__Leptotrichiaceae;g__Streptobacillus	0	0	0	0	0	0	0	0	0	0	0	0	0	0	0	0	0	0	0	0	0	0	0	0	0	0	0	0	0	0	0	0	0	0	0	0	0	0	0	0	0	0	0	0	0.000290176	0	0	0	0
k__Bacteria;p__Fusobacteria;c__Fusobacteriia;o__Fusobacteriales;f__Leptotrichiaceae;g__Sneathia	0	9.5152e-05	0	0	0	0	0	0	0	0	0	0	0	0	0	0	0	0	0	0	0.000233608	0.000140414	0	0	0.00078796	7.07614e-05	0	0	0.00108096	0	0.000812488	0.00725516	0.000585198	0	0	0	0	0	0.00782652	0	0.00104793	5.59691e-05	0	0.000829187	0.0015564	0	0.00151054	0	0.00149587
k__Bacteria;p__Fusobacteria;c__Fusobacteriia;o__Fusobacteriales;f__Leptotrichiaceae;g__Leptotrichia	0	0	0	0	0	0	1.29997e-05	0	0	2.95578e-05	0	0	0	0	0	0	0	2.26439e-05	0	0.00150323	0.000700825	0.000252745	0.00164417	0.00015287	0.00144459	9.43485e-05	0	0	0.00118906	0.00148328	0	0	0.00149551	0	0	0	0	0	0	0.000116719	0	0.000363799	0	0	0.00290176	0	0	0.000428623	0
k__Bacteria;p__Fusobacteria;c__Fusobacteriia;o__Fusobacteriales;f__Leptotrichiaceae;g__Hypnocyclicus	0	0	0	0	0	0	0	0	4.12677e-05	0	0	0	0	0	0	0	0	0	0	0	0	0	0	0	0	0	0	0	0	0	0	0	0	0	0	0	0	0	0	0	0	0	0	0	0	0	0	0	0
k__Bacteria;p__Fusobacteria;c__Fusobacteriia;o__Fusobacteriales;f__Fusobacteriaceae;g__Psychrilyobacter	0	0	0	0	0	0	0	0	0.00103169	0	0	0	0	0	0	0	0	0	0	2.05922e-05	0	0	0	0	0	0	0	0	0	0	0	0	0	0	0	0	0	0	0	0	0	0	0	0	0	0	0	0	0
k__Bacteria;p__Fusobacteria;c__Fusobacteriia;o__Fusobacteriales;f__Fusobacteriaceae;g__Propionigenium	0	0	0	0	0	0	0	0	0.000412677	0	0	0	0	0	0	0	0	0	0	0	0	0	0	0	0	0	0	0	0	0	0	0	0	0	0	0	0	0	0	0	0	0	0	0	0	0	0	0	0
k__Bacteria;p__Fusobacteria;c__Fusobacteriia;o__Fusobacteriales;f__Fusobacteriaceae;g__Ilyobacter	0	0	0	0	0	0	0	0	0.000247606	0	0	0	0	0	0	0	0	0	0	0	0	0	0	0	0	0	0	0	0	0	0	0	0	0	0	0	0	0	0	0	0	0	0	0	0	0	0	0	0
k__Bacteria;p__Fusobacteria;c__Fusobacteriia;o__Fusobacteriales;f__Fusobacteriaceae;g__Fusobacterium	0.000286215	0	7.65697e-05	0.000128924	1.26606e-05	0	1.29997e-05	0	0	0	3.99026e-05	0	0	0	0	0	0	0.000215117	2.76052e-05	0	0.00116804	0.000421242	0.000371264	0	0.00202243	0.000235871	0	0.0343946	0.000864771	0	0.00364755	0	0.00163856	0.0055986	0	0.00230339	0	0	0.00197134	0	0.000248194	0.000195892	3.09454e-05	9.95025e-05	0.00076501	0	0	2.25591e-05	0.000535834
k__Bacteria;p__Firmicutes;c__Negativicutes;o__Selenomonadales;f__Veillonellaceae;g__Veillonella	3.57769e-05	0	0.000229709	3.2231e-05	1.26606e-05	0	0	0	4.12677e-05	0	0	0	0	0	0	0	3.4274e-05	0.000124541	2.76052e-05	0.00142086	0.00475004	0.00131989	0.000901642	0.000229305	0.00299425	0.000117936	0.000137099	0.032557	0.00389147	0	0.00378585	0.00254621	0.00128744	0.00101793	0	0.00378414	0	0	0	0.000513563	0.000551542	0	0.00080458	0.00195688	0.00218951	0	0.00146181	0.00164681	0.000111632
k__Bacteria;p__Firmicutes;c__Negativicutes;o__Selenomonadales;f__Veillonellaceae;g__uncultured	0	0	0	0	0	0	0	0	0	0	0	0	0	0	0	0	4.56986e-05	0	0	0	0	0.000112331	0	0	0	0	0	0	0	0	0	0	0	0	0	0	0	0	0	0	0	0	0	0	0	0	0	0	0
k__Bacteria;p__Firmicutes;c__Negativicutes;o__Selenomonadales;f__Veillonellaceae;g__Sporomusa	0	0	0	0	0	0	0	0	0	0	0	0	0	0	0	0	0	0	0	0	0	0	0	0	0	0	0	0	0	0	0	0	0	0	0	0	0	0	0	0.000420188	0	0	0	0	0	0	0	0	0
k__Bacteria;p__Firmicutes;c__Negativicutes;o__Selenomonadales;f__Veillonellaceae;g__Selenomonas 3	0	0	0	3.2231e-05	0	0	0	0	0	0	0	0	0	0	0	0	0	9.05756e-05	0	0	0	2.80828e-05	0	0	0	0	0	0	0	0	0	0.000828284	0	0	0	0.000526489	0	0	0	0	0.000275771	0.000223876	0	0.000729685	0	0	0	0	0
k__Bacteria;p__Firmicutes;c__Negativicutes;o__Selenomonadales;f__Veillonellaceae;g__Selenomonas	0	0	0	0	0	0	0	0	0	0	0	0	0	0	0	0	0	2.26439e-05	0	0	0.00147952	0	0	0	2.62653e-05	2.35871e-05	0	0	0	0	0	0	0	0	0	0	0	0	0	0	0	0	0	0	0	0	0	0	0
k__Bacteria;p__Firmicutes;c__Negativicutes;o__Selenomonadales;f__Veillonellaceae;g__Pelosinus	0	0	7.65697e-05	0	0	0	0	0	0	0	0	0	0	0	0	0	0	0	0	0	0	0	0	0	0	0	0	0	0	0	0	0	0	0	0	0	0	0	0	0	0	0	0	0	0	0	0	0	0
k__Bacteria;p__Firmicutes;c__Negativicutes;o__Selenomonadales;f__Veillonellaceae;g__Negativicoccus	0	0	0	0	0	0	0	0	0	0	0	0	0	0	0	0	0	0	0	0	0	0	0	0	0	0	0	0	0	0	0	0	0	0	0	0	0.00659567	0	0	0	0	0	0	0	0	0	0	0	0
k__Bacteria;p__Firmicutes;c__Negativicutes;o__Selenomonadales;f__Veillonellaceae;g__Megasphaera	0.000107331	0	0	0	0	0	0	0	0	0	0	0	0	0	0	0	0	0	0	0	0	0	0	0	0	0	0.000274198	0	0	0	0	0	0	0	0	0	0	0	0	0	0	0.000335815	6.18908e-05	0.000464345	0	0	0	0.000451182	0
k__Bacteria;p__Firmicutes;c__Negativicutes;o__Selenomonadales;f__Veillonellaceae;g__Megamonas	0	0	0	0	0	0	0	0	0	0	0	0	0	0	0	0	0	0	0	0	0	0	0	0	0	0	0	0	0	0	0	1.53386e-05	0	0	0	0	0	0	0	0	0	0	0	0	0	0	0	0	0
k__Bacteria;p__Firmicutes;c__Negativicutes;o__Selenomonadales;f__Veillonellaceae;g__Dialister	0	4.7576e-05	0	0	0	5.59097e-05	0	0	0	0	0	0	0	0	0	1.28629e-05	1.14247e-05	0	0	0	0	8.42484e-05	2.65189e-05	7.64351e-05	0	2.35871e-05	0.000137099	0	0	0	0.00228188	0.000950993	0	0.00124413	0	0	0	0	0	0	0	0	0.000216618	0	0.00137174	0	0	0	2.23264e-05
k__Bacteria;p__Firmicutes;c__Negativicutes;o__Selenomonadales;f__Acidaminococcaceae;g__Phascolarctobacterium	0	0	0	0	0	0	0	0	0	0	0	0	0	0	0	0	0	0	0	0	0	0	0	0	0	0	0	0	0	0	0	0	0	0	0	0	0	0	0	0	0	0	0	0	0	0	0	0	0
k__Bacteria;p__Firmicutes;c__Limnochordia;o__Limnochordales;f__Limnochordaceae;g__uncultured compost bacterium	0	0	0	0	0	0	0	0	0	0	0	0	0	0	0	0	0	0	0	0	0	0	0	0	0	0	0	0	0	0	0	0	0	0	0	0	0	0	0	0	0	0	0	0.000331675	0	0	0	0	0
k__Bacteria;p__Firmicutes;c__Limnochordia;o__Limnochordales;f__Limnochordaceae;g__uncultured bacterium	0	0	0	0	0	0	0	0	4.12677e-05	0	0	0	0	0	0	0	0	1.1322e-05	0	0	0	0	0	0	0	0	0	0	0	0	0	0	0	0	0	0	0	0	0	0	0	0	0	0.000199005	0	0	0	0	0
k__Bacteria;p__Firmicutes;c__Limnochordia;o__Limnochordales;f__Limnochordaceae;g__Limnochorda	0	0	0	0	0	0	0	0	0	0	0	0	0	0	0	0	2.28493e-05	0	0	0	0	0	0	0	0	0	0	0	0	0	0	0	0	0	0	0	0	0	0	0	0	0	0	0	0	0	0	0	0
k__Bacteria;p__Firmicutes;c__Erysipelotrichia;o__Erysipelotrichales;f__Erysipelotrichaceae;g__uncultured bacterium	0	0	0	0	0	0	0	0	0	0	0	0	0	0	0	0	0	0	0	0	0.000934434	0	0.000291708	0	0	0	0	0	0	0	0.000639618	0.0015492	0	0	0	0.000345508	0	0	0	0.000256781	0	0	0	0	0.000422074	0	0.000438543	0.000112796	0
k__Bacteria;p__Firmicutes;c__Erysipelotrichia;o__Erysipelotrichales;f__Erysipelotrichaceae;g__uncultured	0	0	0	0	0	0	0	0	0	0	0	0	0	0	0	0	0	0	0	0.00100902	0.0010123	0.000252745	0.000318226	7.64351e-05	0.000499041	0	0	0	0	0.00183644	0.00261033	0.00179462	0.00076726	0.00322343	0.00297556	0.00199079	0.0010279	0.000446597	0	0	0	0	0	0	0	0	0.00214399	0.000609096	0.00654164
k__Bacteria;p__Firmicutes;c__Erysipelotrichia;o__Erysipelotrichales;f__Erysipelotrichaceae;g__Turicibacter	0	0	0	0	2.53213e-05	0.000111819	1.29997e-05	0	4.12677e-05	0	3.99026e-05	0	0	8.91822e-05	0	0	5.71233e-05	2.26439e-05	0	0.00407726	0.0110575	0.00213429	0.0106606	0.000726133	0.00223255	0.000424568	0.000411297	0	0	0.0115837	0.0175463	0.0161055	0.0149031	0.0118758	0.0332979	0.0244817	0.0037404	0.0154706	0	0	0	8.39537e-05	0	0	0.00102881	0.0394158	0.0066756	0.00577513	0.00727841
k__Bacteria;p__Firmicutes;c__Erysipelotrichia;o__Erysipelotrichales;f__Erysipelotrichaceae;g__Solobacterium	0	0	3.82848e-05	0	0	0	0	0	0	0	0	0	0	0	0	0	0	0	0	0	0	0	0	0	0	0	0	0.00407462	0.000864771	0	0	0	0	0	0	0	0	0	0	0	0	0	0	0	0	0	0	0	0
k__Bacteria;p__Firmicutes;c__Erysipelotrichia;o__Erysipelotrichales;f__Erysipelotrichaceae;g__Holdemanella	3.57769e-05	0	0	0	0	0	0	0	0	0	0	0	0	0	0	0	0	4.52878e-05	0	0	0	5.61656e-05	0	1.91088e-05	0	2.35871e-05	0	0	0	0	0	0	0.00065022	0	0	0	0	1.14512e-05	0	0	0	0	0	0	0	0	0	0	0
k__Bacteria;p__Firmicutes;c__Erysipelotrichia;o__Erysipelotrichales;f__Erysipelotrichaceae;g__Faecalitalea	0	0	0	0	0	0	0	0	0	0	0	0	0	0	0	0	0	0	0	0	0	0	0	0	0	0	0	0	0	0	0	0	0	0	0	0	0	0	0	0	0	0	6.18908e-05	0.000165837	0.000395695	0	0	0	0
k__Bacteria;p__Firmicutes;c__Erysipelotrichia;o__Erysipelotrichales;f__Erysipelotrichaceae;g__Faecalibaculum	0	0	0	0	0	0	0	0	0	0	0	0	0	0	0	0	0	0	0	0	0	0	0	0	0	0	0	0	0	0	0	0	0	0	0	0	0	0	0	0	0	0	0	0	0	0	0	0	0
k__Bacteria;p__Firmicutes;c__Erysipelotrichia;o__Erysipelotrichales;f__Erysipelotrichaceae;g__Erysipelotrichaceae UCG-003	0	0	0	0	0	0	0	0	0	0	0	0	0	0	0	0	0	0	0	0	0	0	0	0	0	0	0	0	0	0	0	0.000352788	0	0	0	0	0	0	0	0	0	0	0	0	0	0	0	0	0
k__Bacteria;p__Firmicutes;c__Erysipelotrichia;o__Erysipelotrichales;f__Erysipelotrichaceae;g__Erysipelatoclostridium	0	0	0	0	0	0	0	0	0	0	0	0	7.25742e-05	0	0	0	0	0	0	0.000267699	0.000545086	0.000252745	0.00114031	5.73263e-05	2.62653e-05	2.35871e-05	0	0	0	0.00244388	0.000795201	0.00211673	0.000182062	0.00339309	0.00651789	0.0011846	0.00219856	0.000515305	0	0	0	0	0	0	0	0	0.000828359	0.000924923	0.00127261
k__Bacteria;p__Firmicutes;c__Erysipelotrichia;o__Erysipelotrichales;f__Erysipelotrichaceae;g__Dielma	0	0	0	0	0	0	0	0	0	0	0	0	0	0	0	0	0	0	0	0	0	0	0	0	0	0	0	0	0	0	0	0	0	0	0	0	0	0	0	0	0	0	0	0	0	0	0	0	0
k__Bacteria;p__Firmicutes;c__Erysipelotrichia;o__Erysipelotrichales;f__Erysipelotrichaceae;g__Catenibacterium	0	0	0	0	0	0	0	4.04629e-05	0	0	0	0	0	0	0	0	0	0	0	0	0	0.000112331	0.000742528	7.64351e-05	0	0	0	0	0	0	5.18609e-05	0	0	0	0	0	0	0	0	2.33438e-05	0	0	0	0	0.000105519	0	0	0	0.00189775
k__Bacteria;p__Firmicutes;c__Erysipelotrichia;o__Erysipelotrichales;f__Erysipelotrichaceae;g__Candidatus Stoquefichus	0	0	0	0	0	0	0	0	0	0	0	0	0	0	0	0	0	0	0	0	0	0	0	0	0	0	0	0	0	0	0	0	0	0	0	0	0	0	0	0	0	0	0	0	0	0	0	0.000654214	0
k__Bacteria;p__Firmicutes;c__Erysipelotrichia;o__Erysipelotrichales;f__Erysipelotrichaceae;g__Allobaculum	0	0	0	0	0	0	0	0	0	0	0	0	0	0	0	0	0	0	0	0	0	0	0	0	0	0	0	0	0	0	0	0	0	0	0	0	0	0	0	2.33438e-05	0.00019304	0.000223876	0.000123782	6.6335e-05	0.000369315	0	0	0	0
k__Bacteria;p__Firmicutes;c__Clostridia;o__Thermoanaerobacterales;f__Thermoanaerobacteraceae;g__Gelria	0	0	0	0	0	0	0	0	0	0	0	0	0	0	0	0	0	0	0	0	0	0	0	0	0	0	0	0	0	0	0	0	0	0	0	0	0	0	0	0	0	0	0	0	0	0	0	0	0
k__Bacteria;p__Firmicutes;c__Clostridia;o__Thermoanaerobacterales;f__Family III;g__Tepidanaerobacter	0	0	0	0	0	0	0	0	0.000123803	0	0	0	0	0	0	0	0	0	0	0	0	0	0	0	0	0	0	0	0	0	0	0	0	0	0	0	0	0	0	0	0	0	0	0	0	0	0	0	0
k__Bacteria;p__Firmicutes;c__Clostridia;o__Halanaerobiales;f__ODP1230B8.23;g__uncultured bacterium	0	0	0	0	0	0	0	0	0	0	0	0	0	0	0	0	0	0	0	0	0	0	0	0	0	0	0	0	0	0	0	0	0	0	0	0	0	0	0	0	0	0	0	0.000729685	0	0	0	0.000293268	0.000647466
k__Bacteria;p__Firmicutes;c__Clostridia;o__Halanaerobiales;f__Halanaerobiaceae;g__Halanaerobium	0	0	0	0	0	0	0	0	0	0	0	0	0	0	0	0	0	0	0	0	0	0	0	0	0	0	0	0	0	0	0	0	0	0	0	0	0	0	0	0	0	0	0	0	0	0	0	0	0
k__Bacteria;p__Firmicutes;c__Clostridia;o__DTU014;f__uncultured bacterium;g__uncultured bacterium	0.00128797	0.000618488	0.000421133	0	5.06425e-05	0	2.59994e-05	0.00028324	0	0	0	0	0	0	0	1.28629e-05	0	0	0	0	0	0	0	0	5.25307e-05	0	0.000137099	0	0	0	0	0	0	0	0	0	0	0	0	0	0	0	0	0	0	0	0	0	0
k__Bacteria;p__Firmicutes;c__Clostridia;o__Clostridiales;f__Ruminococcaceae;g__uncultured rumen bacterium	0	0	0	0	0	0	0	0	0	0	0	0	0	0	0	0	0	0	0	0	0	0	0	0	0	0	0	0	0	0	0	0	0	0	0	0	0	0	0	0	0	0	0	0	0	0	0	0	0
k__Bacteria;p__Firmicutes;c__Clostridia;o__Clostridiales;f__Ruminococcaceae;g__uncultured	0	0	0.000191424	0	3.79819e-05	0	1.29997e-05	0	0.000412677	0	0	0	0	0	1.89512e-05	2.57258e-05	7.99726e-05	0.000101898	0	0.00354186	0.00350413	0.000365076	0.00193588	0	0.000472776	0.000117936	0	0	0	0.00316433	0.00361298	0.00355856	0.00263989	0.00350619	0	0.00195788	0	0.00314908	0	0	0	0	0	3.31675e-05	0	0	0.00143745	0.00236871	0.000915383
k__Bacteria;p__Firmicutes;c__Clostridia;o__Clostridiales;f__Ruminococcaceae;g__UBA1819	0	0	0	0	0	0	0	0	0	0	0	0	0	0	0	0	0	0	0	0	0	0	0	3.82175e-05	2.62653e-05	0	0	0	0	2.8253e-05	0	0	0	0.000565515	0	0	0	9.16097e-05	0	0	0	0	0	0	0	0	0	0	0
k__Bacteria;p__Firmicutes;c__Clostridia;o__Clostridiales;f__Ruminococcaceae;g__Subdoligranulum	0	0	0	0	0	0	0	0	0	0	0	0	0	0	0	0	0	2.26439e-05	0	0	0	5.61656e-05	0	0	0	0	0	0	0	0	0.000674192	1.53386e-05	1.30044e-05	0	0.00347148	0	0	0	0	0	0	0	0	0	0.000422074	0	0	0	0
k__Bacteria;p__Firmicutes;c__Clostridia;o__Clostridiales;f__Ruminococcaceae;g__Ruminococcus 2	0	0	0	0	0	0	0	0	8.25355e-05	0	0	0	0	0	0	0	0	0	0	0	0	0	0	0	0	0	0	0.00806935	0	0	0	0	0	0	0	0	0.000942238	0	0	0	0	8.39537e-05	0	0	0	0	0	0	0
k__Bacteria;p__Firmicutes;c__Clostridia;o__Clostridiales;f__Ruminococcaceae;g__Ruminococcus 1	0	0	7.65697e-05	0	0	0	1.29997e-05	0	0	0	0	0	0	0.000178364	0	0	4.56986e-05	5.66098e-05	0	0.00179152	0.000778695	0	5.30377e-05	1.91088e-05	2.62653e-05	0	0	0	0.000756675	2.8253e-05	0.000553183	0.0020247	5.20176e-05	0.000339309	0	0.00194143	0	0.000835938	0.000176538	0.000700313	0.000110308	0.000195892	0.000123782	0.000199005	0.00319194	0	0	0	0
k__Bacteria;p__Firmicutes;c__Clostridia;o__Clostridiales;f__Ruminococcaceae;g__Ruminococcaceae UCG-014	0.000536653	0	0.000535988	0	1.26606e-05	0	0	4.04629e-05	0.000123803	0.000118231	0	0	7.25742e-05	0	0	2.57258e-05	2.28493e-05	0.000135863	0	0.0751411	0.0170534	0.00306102	0.00997109	0.000573263	0.00383474	0.000353807	0.000548396	0	0.00227002	0.012177	0.0203641	0.0149245	0.0224066	0.0238647	0.00580942	0.0194307	0.0226137	0.0225589	0	0	0.000579119	0	0.000711744	3.31675e-05	0.0075182	0	0.0143257	0.0124075	0.0170127
k__Bacteria;p__Firmicutes;c__Clostridia;o__Clostridiales;f__Ruminococcaceae;g__Ruminococcaceae UCG-013	0.000178884	0	0	0	0	0	0	0	8.25355e-05	0	0	0	0	0	0	0	0	0	0	0.00115317	0.00140165	0.000308911	0	3.82175e-05	0.000131327	0	0	0	0	0.00180819	0.000224731	0.000812946	0.000832282	0.00192275	0	0.0005923	0.00231277	0.00124818	0	0	0	0	0	0	0.000448454	0	0.00168108	0.000406064	0.000513507
k__Bacteria;p__Firmicutes;c__Clostridia;o__Clostridiales;f__Ruminococcaceae;g__Ruminococcaceae UCG-011	0	0	0	0	0	0	0	0	0	0	0	0	0	0	0	0	0	0	0	0	0	0	0	0	0	0	0	0	0	0	0	0	0	0	0	0	0	0	0	0	0	0	0	0	0	0	0	0	0
k__Bacteria;p__Firmicutes;c__Clostridia;o__Clostridiales;f__Ruminococcaceae;g__Ruminococcaceae UCG-010	0	0	0	0	0	0	0	0	0	0	0	0	0	0	0	0	0	0	0	0	0.000856564	0	0	1.91088e-05	0.000105061	0	0	0	0	0.000663945	0	0.000904977	7.80265e-05	0.00101793	0	0.000510036	0	0	0	0	0	0	0	0	0	0	0.000560361	0.000451182	0
k__Bacteria;p__Firmicutes;c__Clostridia;o__Clostridiales;f__Ruminococcaceae;g__Ruminococcaceae UCG-009	0	0	0	0	0	0	0	0	0	0	0	0	0	0	0	0	0	0	0	0	0	0	0	0	0	0	0	0	0	0	0	0	0	0	0	0	0	0	0	0	0	0	0	0	0	0	0	0	0
k__Bacteria;p__Firmicutes;c__Clostridia;o__Clostridiales;f__Ruminococcaceae;g__Ruminococcaceae UCG-005	0.000178884	0	0.000114855	0	1.26606e-05	0	0	0	0	0	0	0	0	0	0	1.28629e-05	1.14247e-05	5.66098e-05	1.38026e-05	0	0.00132378	0	0	0	2.62653e-05	0	0	0	0	0	0.00153854	0.000674898	0	0	0	0	0	0	0.00282461	0.00158738	0.00124097	0.000643645	0.000123782	0	0.00672681	0	0	0	0
k__Bacteria;p__Firmicutes;c__Clostridia;o__Clostridiales;f__Ruminococcaceae;g__Ruminococcaceae UCG-004	0	0	0	0	0	0	0	0	0	0	0	0	0	0	0	0	0	0	0	0	0	0	0	0	0	0	0	0	0	0	0	0	0	0	0	0	0	0	0	0	0	0	0	0	0	0	0	0	0
k__Bacteria;p__Firmicutes;c__Clostridia;o__Clostridiales;f__Ruminococcaceae;g__Ruminococcaceae UCG-003	0	0	0	0	0	0	0	0	0	0	0	0	0	0	0	0	0	0	0	0	0	0	0	0	0	0	0	0	0	1.41265e-05	0	1.53386e-05	0	0	0	0	2.85527e-05	0	0	0	0	0	0	0	0	0	0.00041418	0.000631655	0
k__Bacteria;p__Firmicutes;c__Clostridia;o__Clostridiales;f__Ruminococcaceae;g__Ruminococcaceae UCG-002	0.000107331	0	0	0	0	0	0	0	0	0	0	0	0	8.91822e-05	0	0	0	0	0	4.11845e-05	0	0	0	0	0	0	0	0	0	0	0	0	0	0	0	0	0	0	0	0	0	0.000139923	0	0	0	0	0	0	0
k__Bacteria;p__Firmicutes;c__Clostridia;o__Clostridiales;f__Ruminococcaceae;g__Ruminococcaceae NK4A214 group	0	0	0	3.2231e-05	0	0	0	0	0	0	0	0	0	0	0	0	1.14247e-05	0	0	0.000617767	0.000389347	0	0.000265189	1.91088e-05	0	0	0	0	0	0	0	0	0.00055919	0.00141379	0	0.00167818	0	0.000515305	0	0.000770344	0	0	0	0	0.000395695	0	0	0	0
k__Bacteria;p__Firmicutes;c__Clostridia;o__Clostridiales;f__Ruminococcaceae;g__Ruminiclostridium 9	0.000178884	0	0	0	0	0	0	0	0	0	3.99026e-05	2.43534e-05	0	0	0	0	0	1.1322e-05	0	0.00179152	0.00233608	0.000449325	0.00283752	0.000286632	0.00039398	0.000188697	0.000274198	0	0	0.00139852	0.00665549	0.0041721	0.00231478	0.00192275	0.00148778	0.00256663	0.00348343	0.0094358	0	0	0	0	0	0	0	0	0.00155926	0.00266197	0.0020317
k__Bacteria;p__Firmicutes;c__Clostridia;o__Clostridiales;f__Ruminococcaceae;g__Ruminiclostridium 6	0	0	0	0	0	0	0	0	0	0	0	0	0	0	0	0	0	0	0	0.000720728	0	5.61656e-05	0	0	2.62653e-05	0	0	0	0	0	0	0.00119641	0	0	0	0	0	0	0	0	0	0	0	0	0	0	0	0.000112796	0
k__Bacteria;p__Firmicutes;c__Clostridia;o__Clostridiales;f__Ruminococcaceae;g__Ruminiclostridium 5	0	0	0	0	0	0	0	0	0	0	0	0	0	0	0	0	1.14247e-05	0	0	0.000453029	0.00140165	5.61656e-05	0.00129942	0.000114653	0.000262653	0	0	0	0	0.00206247	0	0.000475497	0.0017686	0.00107448	0.00120439	0.0011846	0	0.000984804	0	0	0	0	0	0	0	0	0.00138872	0.00275221	0
k__Bacteria;p__Firmicutes;c__Clostridia;o__Clostridiales;f__Ruminococcaceae;g__Ruminiclostridium 1	0	0	0	0	0	0	0	0	0	8.86734e-05	0	0	0	0	0	0	0	5.66098e-05	0	0	0	0	0	0	5.25307e-05	0	0	0.0191747	0	0	0	0	0	0	0	0	0	0	0	0	0	0	0	0	0	0	0	0	0
k__Bacteria;p__Firmicutes;c__Clostridia;o__Clostridiales;f__Ruminococcaceae;g__Ruminiclostridium	0	0	0	0	0	0	1.29997e-05	0	0	0	0	0	0	0	0	0	0	0	0	0.00193567	0.00233608	0.000336993	0.00114031	0.00015287	0.000157592	0	0	0	0	0.000960601	0.00179785	0.00133446	0.00135246	0.00418481	0.000921006	0.000723922	0	0.00447742	0	0	0	0	0	3.31675e-05	0	0.00473223	0.00209526	0.00162426	0.0019424
k__Bacteria;p__Firmicutes;c__Clostridia;o__Clostridiales;f__Ruminococcaceae;g__Pseudobacteroides	0	0	0	0	0	0	0	4.04629e-05	0.000206339	0	0	0	0	0	0	0	0	0	0	0	0	0	0	0	0	0	0	0	0	0	0	0	0	0	0	0	0	0	0	0	0	0	0	0	0	0	0	0	0
k__Bacteria;p__Firmicutes;c__Clostridia;o__Clostridiales;f__Ruminococcaceae;g__Oscillospira	0	0	0	0	0	0	0	0	0	0	0	0	0	0	0	0	0	0	0	0	0	0	0	0	0	0	0	0	0	0	0	0	0	0	0	0	0	0	0	0	0	0	0	0	0	0	0	0	0
k__Bacteria;p__Firmicutes;c__Clostridia;o__Clostridiales;f__Ruminococcaceae;g__Oscillibacter	0	0	0	0	0	0	0	4.04629e-05	0	0	0	0	0	0	0	0	0	0	0	0.00481858	0.00171313	0.000954815	0.00143202	0.000248414	0.000183857	0.000235871	0	0	0	0.0107785	0.000777914	0.00570596	0.00247084	0.00180965	0	0.00388286	0.00542501	0.00404228	0	0	0	0	0	0	0	0	0.00146181	0.000699332	0.00218799
k__Bacteria;p__Firmicutes;c__Clostridia;o__Clostridiales;f__Ruminococcaceae;g__Negativibacillus	0	0	0	0	0	0	0	0	0	0	0	0	0	0	0	0	0	0	0	0	0.000622956	0	0	0	0	0	0	0	0	0	0.00174599	0	0	0	0	0	0	0	0	0	0	0	0	0	0	0	0	0	0
k__Bacteria;p__Firmicutes;c__Clostridia;o__Clostridiales;f__Ruminococcaceae;g__Intestinimonas	0	0	0	0	0	0	0	0	0	0	0	0	0	0	0	0	0	0	0	0	0	5.61656e-05	0	0	0	0	0	0	0	0	0.000466748	3.06772e-05	0	0	0	1.64528e-05	0	0	0	0	0	0	0	0	0	0	0.000389816	9.02364e-05	0.000424202
k__Bacteria;p__Firmicutes;c__Clostridia;o__Clostridiales;f__Ruminococcaceae;g__Hydrogenoanaerobacterium	0	0	0	0	0	0	0	0	0	0	0	0	0	0	0	0	0	0	0	0	0	0	0	0	0	0	0	0	0	0	0	0	0	0	0	0	0	0	0	0	0	0	0	0	0	0	0	0	0
k__Bacteria;p__Firmicutes;c__Clostridia;o__Clostridiales;f__Ruminococcaceae;g__Harryflintia	0	0	0	0	0	0	0	0	0	0	0	0	0	0	0	0	0	0	0	0.00055599	0	0	0	0	5.25307e-05	0	0	0	0	0	0	0	0	0	0	0	0	0	0	0	0	0	0	0	0	0	0	0	0
k__Bacteria;p__Firmicutes;c__Clostridia;o__Clostridiales;f__Ruminococcaceae;g__GCA-900066225	0	0	0	0	0	0	0	0	0	0	0	0	0	0	0	0	0	0	0	0	0	0	0	0	0	0	0	0	0	0	0	0	0	0	0	0	0	0.000251927	0	0	0	0	0	0	0	0	0	0	0
k__Bacteria;p__Firmicutes;c__Clostridia;o__Clostridiales;f__Ruminococcaceae;g__Flavonifractor	0	0	0	0	0	0	0	0	0	0	0	0	0	0	0	0	0	0	0	0	0	0	0.000265189	0	0	0	0	0	0	0	0	0	0	0	0	0	0	0	0	0	0	0	0	0	0	0	0	0	0
k__Bacteria;p__Firmicutes;c__Clostridia;o__Clostridiales;f__Ruminococcaceae;g__Fastidiosipila	0	0	0	0	0	0	0	0	0	0	0	0	0	0	0	0	0	0	0	0	0	0	0	0	0	0	0	0	0	0	0	0.00207071	0	0	0	0	0	0	0	0.000233438	0	0	0	0	2.63797e-05	0	0.000730905	0	0
k__Bacteria;p__Firmicutes;c__Clostridia;o__Clostridiales;f__Ruminococcaceae;g__Faecalibacterium	0	0.000142728	0	0	1.26606e-05	0	1.29997e-05	4.04629e-05	4.12677e-05	0	0	2.43534e-05	0	0	1.89512e-05	5.14516e-05	1.14247e-05	0	1.38026e-05	0	0	0	2.65189e-05	3.82175e-05	0.000262653	0	0.000274198	0	0.000648579	0.000748704	0	1.53386e-05	5.20176e-05	0.000904824	0.000141693	0	0	1.14512e-05	0	0.002241	2.75771e-05	0.000279846	0	3.31675e-05	0	0	0	2.25591e-05	0
k__Bacteria;p__Firmicutes;c__Clostridia;o__Clostridiales;f__Ruminococcaceae;g__Candidatus Soleaferrea	0	0	0	0	0	0	0	0	0	0	0	0	0	0	0	0	0	0	0	0	0	0	0	0	0	0	0	0	0	0	0	0	0	0	0	0	0	0	0	0	0	0	0	0	0	0	0	0	0
k__Bacteria;p__Firmicutes;c__Clostridia;o__Clostridiales;f__Ruminococcaceae;g__Butyricicoccus	0	0	0	0	0	0	0	0	0	0	0	0	0	0	0	0	0	0	0	0	7.78695e-05	2.80828e-05	0.000344745	0	0	2.35871e-05	0	0	0	0	1.7287e-05	0	0	0	0	0	0.00416869	0.000103061	0	0	0	0	0	0	0	0	0	0	0
k__Bacteria;p__Firmicutes;c__Clostridia;o__Clostridiales;f__Ruminococcaceae;g__Anaerotruncus	0	0	0	0	0	0	0	0	0	0	0	0	0	0	0	0	0	0	0	0	0	0	0.000265189	0	0	2.35871e-05	0	0	0	0	0.00057047	0.00098167	0	0	0	0.00167818	0	0	0	0	0	0	0	0	0.000633112	0	0.00404434	0.00024815	0.000424202
k__Bacteria;p__Firmicutes;c__Clostridia;o__Clostridiales;f__Ruminococcaceae;g__Anaerofilum	0	0	0	0	0	0	0	0	0	0	0	0	0	0	0	0	0	0	0	0	0	0	0	0	0	0	0	0	0	0	0	0	0	0	0	0	0	0	0	0	0	0	0	0	0	0	0	0	0
k__Bacteria;p__Firmicutes;c__Clostridia;o__Clostridiales;f__Ruminococcaceae;g__Anaerobacterium	0	0	0.000114855	0	0	0	0	0	0	0	0	0	0	0	0	0	0	0	0	0	0	0	0	0	0	0	0	0	0	0	0	0	0	0	0	0	0	0	0	0	0	0	0	0	0	0	0	0	0
k__Bacteria;p__Firmicutes;c__Clostridia;o__Clostridiales;f__Ruminococcaceae;g__[Eubacterium] coprostanoligenes group	0	0	0	0	0	0	0	4.04629e-05	0	0	0	2.43534e-05	0	0	0	0	1.14247e-05	0	0	0.000947243	0	0.000533573	0.000503858	3.82175e-05	0	0	0	0	0	0	0.000760627	0	0	0.00158344	0	0	0	0	0	0.00135394	0	0	0	0	0.000369315	0	0.00112072	0.00135355	0.000178611
k__Bacteria;p__Firmicutes;c__Clostridia;o__Clostridiales;f__Peptostreptococcaceae;g__uncultured	0.000357769	4.7576e-05	0.000114855	0	0.000177249	5.59097e-05	1.29997e-05	0	0	8.86734e-05	0	0	0.000145148	0	0	1.28629e-05	5.71233e-05	7.92537e-05	0	0.00959598	0.00132378	0.000393159	0.00023867	1.91088e-05	0.000866756	9.43485e-05	0.000137099	0	0	0.00166693	0.000501322	0.00842089	0.00237981	0.00163999	0	0.00389931	0	0.00254217	0	0	0	0	0	0	0	0	0	0	0
k__Bacteria;p__Firmicutes;c__Clostridia;o__Clostridiales;f__Peptostreptococcaceae;g__Terrisporobacter	0	0	0	0	0	0	0	0	0	0	0	0	0	0	0	0	0	0	0	0	0	0	0	0	0	0	0	0	0	0	0	0	0	0	0	0	0	0	0	0	0	0	0	0	0	0	0	0	0
k__Bacteria;p__Firmicutes;c__Clostridia;o__Clostridiales;f__Peptostreptococcaceae;g__Tepidibacter	0	0	0	0	0	0	0	0	4.12677e-05	0	0	0	0	0	0	0	0	0	0	0	0	0	0	0	0	0	0	0	0	0	0	0	0	0	0	0	0	0	0	0	0	0	0	0	0	0	0	0	0
k__Bacteria;p__Firmicutes;c__Clostridia;o__Clostridiales;f__Peptostreptococcaceae;g__Sporacetigenium	0	0	0	0	0	0	0	0	0	0	0	0	0	0	0	0	0	1.1322e-05	0	0	0	0	0	0	0	0	0	0	0	0	0	0	0	0	0	0	0	0	0	0	0	0	0	0	0	0	0	0	0.00055816
k__Bacteria;p__Firmicutes;c__Clostridia;o__Clostridiales;f__Peptostreptococcaceae;g__Romboutsia	7.15538e-05	0	0	3.2231e-05	2.53213e-05	0	0	0	0	0	0	0	0	0	0	0	0	0	0	0.0029035	0	0	0	0	0.000131327	0	0	0	0	2.8253e-05	0	0	3.90132e-05	0	0	0	0	1.14512e-05	0	0	0	0	0	0	0	0	0	0	0
k__Bacteria;p__Firmicutes;c__Clostridia;o__Clostridiales;f__Peptostreptococcaceae;g__Peptostreptococcus	0	0	0	0	0	0	0	0	0	0	0	0	0	0	0	0	0	0	0	0	0	0	0	0	0	0	0	0	0	0	0	6.13544e-05	0	0	0	0	0	0	0	0	0	0	0	0	0.000342936	0	0	0	0
k__Bacteria;p__Firmicutes;c__Clostridia;o__Clostridiales;f__Peptostreptococcaceae;g__Peptoclostridium	0	0	0	0	0	0	0	0	0	0	0	0	0	0	0	0	0	0	0	0	0	0	0	0	0	0	0	0	0	0	0	0	0	0	0	0	0	0	0.000647306	7.00313e-05	0	0	9.28361e-05	0.00026534	0.00079139	0	0	0.000563978	6.69792e-05
k__Bacteria;p__Firmicutes;c__Clostridia;o__Clostridiales;f__Peptostreptococcaceae;g__Peptoanaerobacter	0	0	0	0	0	0	0	0	0	0	0	0	0	0	0	0	0	0	0	0	0	0	0	0	0	7.07614e-05	0	0	0	0	0	0	0	0	0	0	0	0	0	0	0	0	0	0	0	0	0	0	0
k__Bacteria;p__Firmicutes;c__Clostridia;o__Clostridiales;f__Peptostreptococcaceae;g__Paraclostridium	0	0	0	0	0	0	0	0	0	0	0	0	0	0	0	0	1.14247e-05	2.26439e-05	0	0	0	0	0	0	0	0	0	0	0	0	0	0	0	0	0	0	0	0	0	0	0	0	0	0	0	0	0	0	0
k__Bacteria;p__Firmicutes;c__Clostridia;o__Clostridiales;f__Peptostreptococcaceae;g__Intestinibacter	0	4.7576e-05	0	0	0	0	0	0	0	0	0	0	0	0	1.89512e-05	0	0	0	0	0	0	0.000140414	0	0	0	0	0	0	0	0	0	0	0	0	0	0	0	0	0.0058846	0.00200756	0.00019304	0	0.000154727	0.000298507	0.000263797	0	0.00336216	0.00541419	0.00288011
k__Bacteria;p__Firmicutes;c__Clostridia;o__Clostridiales;f__Peptostreptococcaceae;g__Filifactor	0	0	0	0	0	0	0	0	0	0	0	0	0	0	0	0	0	0	0	0	0	0	0	0	0	0	0	0	0	0	0	0	0	0	0	0	0	0	0	0	0	0	0.000247563	0	0	0	0	0	0
k__Bacteria;p__Firmicutes;c__Clostridia;o__Clostridiales;f__Peptococcaceae;g__uncultured	0	0	0	0	0	0	0	0	8.25355e-05	0	0	0	0	0	0	0	0	6.79317e-05	0	0.00187389	0.00256969	0.000561656	0.000954679	0.000191088	0.000525307	4.71743e-05	0	3.99473e-05	0	0.000847589	0.00226459	0.00506174	0.00217174	0.00113103	0.00694297	0.00439289	0.00182737	0.00212993	0	0	0	0	0	0	0	0	0.00260689	0.00169193	0.00218799
k__Bacteria;p__Firmicutes;c__Clostridia;o__Clostridiales;f__Peptococcaceae;g__Thermincola	0	0	0	0	0	0	0	0	8.25355e-05	0	0	0	0	0	0	0	6.85479e-05	0	0	0	0	0	0	0	0	0	0	0	0	0	0	0	0	0	0	0	0	0	0	0	0	0	0	0	0	0	0	0	0
k__Bacteria;p__Firmicutes;c__Clostridia;o__Clostridiales;f__Peptococcaceae;g__Peptococcus	0	0	0	0	0	0	0	0	0	0	0	0	0	0	0	0	0	0	0	0	0	0	0	3.82175e-05	0	0	0	0	0	0.000197771	5.18609e-05	0.000168725	0	0.000169654	0	0	0	0	0	0	0	0	0	0	0	0	0	0	0
k__Bacteria;p__Firmicutes;c__Clostridia;o__Clostridiales;f__Peptococcaceae;g__Pelotomaculum	0	0	0	0	0	0	0	0	0	0	0	0	0	0	0	0	5.71233e-05	2.26439e-05	0	0	0	0	0	0	0	0	0	0	0	0	0	0	0	0	0	0	0	0	0	0	0	0	0	0	0	0	0	0	0
k__Bacteria;p__Firmicutes;c__Clostridia;o__Clostridiales;f__Peptococcaceae;g__Desulfotomaculum	0	0	0	0	0	0	0	0	8.25355e-05	0	0	0	0	0	0	0	0	0	0	0	0	0	0	0	0	0	0	0	0	0	0	0	0	0	0	0	0	0	0	0	0	0.000111938	0	0	0	0	0	0	0
k__Bacteria;p__Firmicutes;c__Clostridia;o__Clostridiales;f__Peptococcaceae;g__Desulfonispora	0	0	0	0	0	0	0	0	8.25355e-05	0	0	0	0	0	0	0	0	0	0	0	0	0	0	0	0	0	0	0	0	0	0	0	0	0	0	0	0	0	0	0	0	0	0	0	0	0	0	0	0
k__Bacteria;p__Firmicutes;c__Clostridia;o__Clostridiales;f__Peptococcaceae;g__Dehalobacterium	0	0	0	0	0	0	0	0	0	0	0	0	0	0	0	0	0	0	0	0	0	0	0	0	0	0	0	0	0	0	0	0	0	0	0	0	0	0	0	0	0	0	0	0.00053068	0	0	0	0	0
k__Bacteria;p__Firmicutes;c__Clostridia;o__Clostridiales;f__Lachnospiraceae;g__uncultured Firmicutes bacterium	0	0	0	0	0	0	0	0	0	0	7.98053e-05	0	0	0	0	0	0	0	0	0	0	0	0	0	0	0	0	0	0	0	0	0	0	0	0	0	0	0	0	0	0	0	0	0	0	0	0	0	0
k__Bacteria;p__Firmicutes;c__Clostridia;o__Clostridiales;f__Lachnospiraceae;g__uncultured bacterium	0	0	0	0	0	0	0	0	0	0	0	0	0	0	0	0	0	0	0	0	0	0	0	0	0	0	0	0	0	0	0	0	0	0	0	0	0	0	0	0	0	0	0	0	0	0	4.8727e-05	0	0
k__Bacteria;p__Firmicutes;c__Clostridia;o__Clostridiales;f__Lachnospiraceae;g__uncultured	7.15538e-05	4.7576e-05	0.000574273	0	1.26606e-05	0.000111819	0	0	0.000165071	2.95578e-05	0.000119708	2.43534e-05	0	0	0	1.28629e-05	1.14247e-05	7.92537e-05	1.38026e-05	0.0250402	0.0147952	0.00404392	0.00999761	0.000745242	0.00181231	0.000589678	0	3.99473e-05	0	0.022786	0.0194306	0.0252473	0.023473	0.026353	0.0315976	0.0119447	0.0141336	0.0213336	0	9.3375e-05	0.000303348	0.000167907	3.09454e-05	3.31675e-05	0.0033766	1.94742e-05	0.0259228	0.0211153	0.0187988
k__Bacteria;p__Firmicutes;c__Clostridia;o__Clostridiales;f__Lachnospiraceae;g__Tyzzerella 4	0	0	0	0	0	0	0	0	0	0	0	0	0	0	0	0	0	0	0	0	0	0	0	0	0	0	0	0	0	0	0	0	0	0	0	0	0	0	0	0	0	0	0	0	0	0	0	0	0
k__Bacteria;p__Firmicutes;c__Clostridia;o__Clostridiales;f__Lachnospiraceae;g__Tyzzerella 3	7.15538e-05	0	0.000153139	0	0	0	0	0	0	5.91156e-05	0	0	0	0	0	0	0	0	0	0	0	0	0	0	5.25307e-05	0	0	0	0	0	0	0	0	0	0	0	0.00305514	0	0	0	0	0	0	0	0	0	0	0	0
k__Bacteria;p__Firmicutes;c__Clostridia;o__Clostridiales;f__Lachnospiraceae;g__Tyzzerella	0	0	0	0	0	0	0	0	0	0	0	0	0	0	0	0	0	0	0	0	0.000233608	0	0	5.73263e-05	2.62653e-05	0	0	0	0	0	0	0	0.00114439	0	0	0	0	0	0	0	0	0	0	0	0.000158278	0	0	0	0
k__Bacteria;p__Firmicutes;c__Clostridia;o__Clostridiales;f__Lachnospiraceae;g__Stomatobaculum	0	0	0	0	0	0	0	0	0	0	0	0	0	0	0	0	0	0	0	0	0	0	0	0	0	0	0	0	0	0.000875842	0	0	0	0	0	0	0	0	0	0	0	0	0	0	0	0	0	0	0.000401875
k__Bacteria;p__Firmicutes;c__Clostridia;o__Clostridiales;f__Lachnospiraceae;g__Shuttleworthia	0	0	0	0	0	0	0	0	0	0	0	0	0	0	0	0	0	0	0	0	0	0	0	0	5.25307e-05	0	0	0	0	0	0	0	0	0	0	0	0	0	0	0	0	0	0	0	0	0	0	0	0
k__Bacteria;p__Firmicutes;c__Clostridia;o__Clostridiales;f__Lachnospiraceae;g__Sellimonas	0	0	0	0	0	0	0	0	0	0	0	0	0	0	0	0	0	0	0	0	0	0	0	0	0	0	0	0	0	0	0	0	0	0	0	0	0	0	0	0	0	0	0	0	0	0	0	0.00024815	0
k__Bacteria;p__Firmicutes;c__Clostridia;o__Clostridiales;f__Lachnospiraceae;g__Roseburia	0	0	0	0	0	0	0	0	4.12677e-05	0	0	0	0	0	0	0	2.28493e-05	1.1322e-05	0	0.0053128	0.00599595	0.000589739	0.00304967	0.000229305	0.000577837	0.000306633	0	0.00403467	0.000432386	0.00630041	0.00229917	0.00486234	0.00420042	0.00655997	0.00673043	0.00389931	0.00134198	0.00553094	0	0	0.000165462	0.000223876	0	0	0.00123984	5.84226e-05	0.00141308	0.00516604	0.0043983
k__Bacteria;p__Firmicutes;c__Clostridia;o__Clostridiales;f__Lachnospiraceae;g__Pseudobutyrivibrio	0	0	0	0	0	0	0	0	0	0	0	0	0	0	0	0	0	0	0	0	0	0	0	0	0	0	0	0	0	0	0	0	0	0	0	0	0	0	0	0	0	0	0	0	0	0	0	0	0
k__Bacteria;p__Firmicutes;c__Clostridia;o__Clostridiales;f__Lachnospiraceae;g__Oribacterium	0	0	0	0	0	0	0	0	4.12677e-05	2.95578e-05	0	0	0	0	0	0	0	1.1322e-05	0	0	0	0	0	0	0	0	0	0.00343547	0	0	0	0	0	0	0	0	0	0	0	0	0	0	0	0	0	0	0	0	0
k__Bacteria;p__Firmicutes;c__Clostridia;o__Clostridiales;f__Lachnospiraceae;g__Moryella	0	0	0	0	0	0	0	0	0	0	0	0	0	0	0	0	2.28493e-05	1.1322e-05	0	0.000144146	0	0	0	0	0	0	0	0	0	0	0	6.13544e-05	0	0	0	0	0	0.000767231	0	0	0	0	0	0	0	0	0	0	0
k__Bacteria;p__Firmicutes;c__Clostridia;o__Clostridiales;f__Lachnospiraceae;g__Mobilitalea	0	0	0	0	0	0	0	0	0.000165071	2.95578e-05	0	0	0	0	0	0	0	0	0	0	0	0	0	0	0	0	0	0	0	0	0	0	0	0	0	0	0	0	0	0	0	0	0	0	0	0	0	0	0
k__Bacteria;p__Firmicutes;c__Clostridia;o__Clostridiales;f__Lachnospiraceae;g__Marvinbryantia	0	0	0	0	0	0	0	0	0	0	0	0	0	0	0	0	0	0	0	0.00109139	0	0.00019658	0.00143202	5.73263e-05	0.000157592	0	0	0.00271641	0	0.000423795	0.000414888	0	0.000403137	0.00469377	0	0	0	0.00312618	0	0	0	0	0	0.00013267	0.000158278	0	0.000316726	0.000563978	0.00102701
k__Bacteria;p__Firmicutes;c__Clostridia;o__Clostridiales;f__Lachnospiraceae;g__Lactonifactor	0	0	0	0	0	0	0	0	0	0	0	0	0	0	0	0	0	0	0	0	0	0	0	0	0	0	0	0	0	0	0	0	0	0	0	0	0	0	0	0	0	0	0	0	0	0	0	0	0
k__Bacteria;p__Firmicutes;c__Clostridia;o__Clostridiales;f__Lachnospiraceae;g__Lachnotalea	0	0	0	0	1.26606e-05	0	0	0	0	0	0	0	0	0	0	0	0	0	0	0	0	0	0	0	0	0	0	0	0	0	0	0	0	0	0	0	0	0	0	0	0	0	0	0	0	0	0	0	0
k__Bacteria;p__Firmicutes;c__Clostridia;o__Clostridiales;f__Lachnospiraceae;g__Lachnospiraceae UCG-009	0	0	0	0	0	0	0	0	0	0	0	0	0	0	0	0	0	0	0	0.000288291	0	0	0	0	0	0	0	0	0	0	0	0	1.30044e-05	0	0	0	0	0	0	0	0	0	0	0	0	0	0	0	0
k__Bacteria;p__Firmicutes;c__Clostridia;o__Clostridiales;f__Lachnospiraceae;g__Lachnospiraceae UCG-008	0	0	0	0	0	0	0	0	0	0	0	0	0	8.91822e-05	0	0	1.14247e-05	3.39659e-05	0	0.00273877	0.000545086	0.000336993	0.000106075	3.82175e-05	0.000105061	7.07614e-05	0.000137099	7.98945e-05	0	0.000296656	0.000449462	0.00138047	0.000585198	0.000678618	0	0.00162883	5.71053e-05	0.00369874	2.9423e-05	0	5.51542e-05	2.79846e-05	9.28361e-05	0	0	0	7.30905e-05	0.00115051	0.000960036
k__Bacteria;p__Firmicutes;c__Clostridia;o__Clostridiales;f__Lachnospiraceae;g__Lachnospiraceae UCG-006	0	0	0	0	0	0	0	0	0	0	0	0	0	0	0	0	0	3.39659e-05	0	0	0.00124591	0.000449325	0.000530377	3.82175e-05	7.8796e-05	4.71743e-05	0.000137099	0	0	0.00141265	0.00326724	0.000582867	0.00334213	0.00039586	0.00403826	0.000608753	0.000942238	0.00336666	0	0	0	0	0	0	0.00131898	0	0.0018029	0.00223335	0.000647466
k__Bacteria;p__Firmicutes;c__Clostridia;o__Clostridiales;f__Lachnospiraceae;g__Lachnospiraceae UCG-004	0	0	0	0	0	0	0	0	0	0	0	0	0	0	0	0	0	0	0	0	0	0	0	0	0	0	0	0	0	0	0.000726053	0	0	0	0	6.58111e-05	0	0	0	0	0	5.59691e-05	0	0	0	0	0	0	0
k__Bacteria;p__Firmicutes;c__Clostridia;o__Clostridiales;f__Lachnospiraceae;g__Lachnospiraceae UCG-001	0	0	0	0	0	0	0	0	0	0	0	0	0	0	0	0	0	0	0	0.000123553	0.000467217	0	0	0	0	0	0	0	0	9.88854e-05	1.7287e-05	0.00010737	0.000507172	0.000226206	7.08466e-05	0.00159592	0	1.14512e-05	0	0	0	0	0	0	0	0	4.8727e-05	9.02364e-05	0
k__Bacteria;p__Firmicutes;c__Clostridia;o__Clostridiales;f__Lachnospiraceae;g__Lachnospiraceae NK4A136 group	7.15538e-05	0	0.000306279	0	3.79819e-05	0	2.59994e-05	8.09258e-05	4.12677e-05	2.95578e-05	0	0	0	0	1.89512e-05	0	1.14247e-05	1.1322e-05	0	0.0515835	0.0472668	0.00671179	0.0255907	0.0024077	0.00890395	0.00139164	0.000959693	3.99473e-05	0	0.0480159	0.0543848	0.0422425	0.0503401	0.0562687	0.0453418	0.0570089	0.0475687	0.0603708	2.9423e-05	0	2.75771e-05	5.59691e-05	0.000247563	6.6335e-05	0.00174106	0.0311587	0.044975	0.0409673	0.0420183
k__Bacteria;p__Firmicutes;c__Clostridia;o__Clostridiales;f__Lachnospiraceae;g__Lachnospiraceae NK3A20 group	0	0	0	0	0	0	0	0	0	0	0	0	0	0	0	0	0	0	0	0	0	0	0	0	0	0	0	0	0	0	0	0	1.30044e-05	0	0	0	0	0	0	0	0	0	0	0	0	0	0	0	0
k__Bacteria;p__Firmicutes;c__Clostridia;o__Clostridiales;f__Lachnospiraceae;g__Lachnospiraceae ND3007 group	0	0	0	0	0	0	0	0	0	0	0	0	0	0	0	0	0	0	0	0	0	0	0	0	0	0	0	0	0	0	0	0	0	0	0	0	0	0	0	0	0	0	0	0	0	0	0	0	0
k__Bacteria;p__Firmicutes;c__Clostridia;o__Clostridiales;f__Lachnospiraceae;g__Lachnospiraceae NC2004 group	0	0	0	0	0	0	0	0	0	0	0	0	0	0	0	0	0	0	0	0	0	0	0	0	0	0	0	0	0	0	0	0	0.00154752	0.00130068	0	0	0	0	0	0	0	0	0	0	0	0	0	0	0
k__Bacteria;p__Firmicutes;c__Clostridia;o__Clostridiales;f__Lachnospiraceae;g__Lachnospiraceae FCS020 group	0	0	0	0	0	0	0	0	0	0	0	0	0	0	0	0	0	0	0	0.000247107	0	0	0	0	0	0	0	0	0	0.000324909	0	0.000966332	0	0	0	0	0	0	0	0	0	0	0	0	0.00121346	0	0	0	0
k__Bacteria;p__Firmicutes;c__Clostridia;o__Clostridiales;f__Lachnospiraceae;g__Lachnospiraceae AC2044 group	0	0	0	0	0	0	0	0	0	0	0	0	0	0	0	0	0	0	0	8.23689e-05	0	0	0	0	0	0	0	0	0	7.06324e-05	0	0	1.30044e-05	0	0	3.29056e-05	0	0	0	0	0	0	0	0	0	0	0	0	0
k__Bacteria;p__Firmicutes;c__Clostridia;o__Clostridiales;f__Lachnospiraceae;g__Lachnospira	0	0	0	0	0	0	0	0	0	0	0	0	0	0	0	0	0	0	0	0	0	0	0	0	0	0	0	0	0	0	0	0	0	0	0	0	0	0	0	0	0	0	0	0	0	0	0	0	0
k__Bacteria;p__Firmicutes;c__Clostridia;o__Clostridiales;f__Lachnospiraceae;g__Lachnoclostridium 10	0	0	0	0	0	0	0	0	0	0	7.98053e-05	0	0	0	0	0	0	0	0	0	0	0	0	0	0	0	0	0	0	0	0	0	0	0	0	0	0	0	0	0	0	0	0	0	0	0	0	0	0
k__Bacteria;p__Firmicutes;c__Clostridia;o__Clostridiales;f__Lachnospiraceae;g__Lachnoclostridium	7.15538e-05	0	0	0	1.26606e-05	0	0	0	0	0	0	0	0	8.91822e-05	0	0	0	0.000260405	0	0.00166797	0.00288117	0.00070207	0.00169721	0.00015287	0.000472776	7.07614e-05	0.000274198	0	0	0.00135614	0.00248933	0.000582867	0.00669727	0.000282757	0	0.000148075	0.00405448	0.00108787	0.00535499	0.000630282	0.000275771	5.59691e-05	9.28361e-05	0.00139303	0.00329746	0	0.00289926	0.00236871	0.00375084
k__Bacteria;p__Firmicutes;c__Clostridia;o__Clostridiales;f__Lachnospiraceae;g__Lachnoanaerobaculum	0	0	0	0	0	0	0	0	0	0	0	0	0	0	0	0	0	0	0	0	0	8.42484e-05	0	0	0.000420245	0	0	0	0	0	0	0	0	0	0	0	0	0	0	0	0	0	0	0	0	0	0	0	0.000714445
k__Bacteria;p__Firmicutes;c__Clostridia;o__Clostridiales;f__Lachnospiraceae;g__Johnsonella	0	0	0	0	0	0	0	0	0	0	0	0	0	0	0	0	0	2.26439e-05	0	0	0	0	0	0	0	0	0	0	0	0	0	0	0	0	0	0	0	0	0	0	0	0	0	0	0	0	0	0	0
k__Bacteria;p__Firmicutes;c__Clostridia;o__Clostridiales;f__Lachnospiraceae;g__Hungatella	0	0	0	0	0	0	0	0	0	0	0	0	0	0	0	0	0	0	0	0	0	0	0	0	0	0	0	0	0	0	0	3.06772e-05	0	0	0	0	0	0	0	0	0	0	0	0	0	0	0	0	0
k__Bacteria;p__Firmicutes;c__Clostridia;o__Clostridiales;f__Lachnospiraceae;g__Howardella	0	0	0	0	0	0	0	0	0	0	0	0	0	0	0	0	0	0	0	0	0	0	0	0	0	0	0	0	0	0	0	0	0	0	0	0	0	0	0	0	0	0	0	0	0	0	0	0	0
k__Bacteria;p__Firmicutes;c__Clostridia;o__Clostridiales;f__Lachnospiraceae;g__Herbinix	0	0	0	0	0	0	0	0	0	0	0	0	0	0	0	0	0	5.66098e-05	0	2.05922e-05	0	0	0	0	0	0	0	0	0	0	0	0	6.5022e-05	0.000113103	7.08466e-05	0	0	0	0	0	0	0	0	0	0	0	0	0	0
k__Bacteria;p__Firmicutes;c__Clostridia;o__Clostridiales;f__Lachnospiraceae;g__GCA-900066575	0	0	0	0	0	0	0	0	0	0	0	0	0	0	0	0	0	0	0	0.00348009	0.003582	0.000168497	0.00137898	0.000171979	0.000367715	2.35871e-05	0	0	0	0.0013844	0.00255847	0.0032978	0.00141748	0.00282757	0.000991853	0.00172754	0	0.00105351	0	0	0	0	0	0	0	0	0	0	0
k__Bacteria;p__Firmicutes;c__Clostridia;o__Clostridiales;f__Lachnospiraceae;g__Fusicatenibacter	0	0	0	0	0	0	0	0	0	0	0	0	0	0	0	0	0	0	0	0	0	0	0	0	0	0	0	0	0	0	0	0	0	0	0	0	0	0	0	0	0	0	0	0	0	0	0	0	0
k__Bacteria;p__Firmicutes;c__Clostridia;o__Clostridiales;f__Lachnospiraceae;g__Epulopiscium	0	0	0	0	0	0	0	0	0	0	0	0	0	0	0	0	0	0	0	0	0	0	0	0	0	0	0	0	0	0	0	0	0	0	0	0	0	0	0	0	0	0	0	0	0	0	0	0	0
k__Bacteria;p__Firmicutes;c__Clostridia;o__Clostridiales;f__Lachnospiraceae;g__Eisenbergiella	0	0	0	0	0	0	0	0	0	0	0	0	0	0	0	0	0	0	0	0	0	0	0	0	0	0	0	0	0	0	0	0	0	0	0	0	0	0	0	0	0	0	0	0	0	0	0	0	0
k__Bacteria;p__Firmicutes;c__Clostridia;o__Clostridiales;f__Lachnospiraceae;g__Dorea	0	0	0	0	0	0	0	0	0	0	0	0	0	0	0	0	0	0	0	0	0	8.42484e-05	0	0	0	0	0	0	0	0	0	1.53386e-05	0	0	0	0	0	0	0	0	0	0	0	0	0	0	0	0	0
k__Bacteria;p__Firmicutes;c__Clostridia;o__Clostridiales;f__Lachnospiraceae;g__Coprococcus 3	3.57769e-05	0	0	0	0	0	0	0	0	0	0	0	0	0	0	0	0	0	0	0	0	0	0	0	0	0	0	0	0	0	0	0	0	0	7.08466e-05	0	0	0	0	0	0	0	0	0	0	0	0	0	8.93056e-05
k__Bacteria;p__Firmicutes;c__Clostridia;o__Clostridiales;f__Lachnospiraceae;g__Coprococcus 2	0	0	7.65697e-05	0	0	0	0	0	0	0	0	0	0	0	0	0	1.14247e-05	7.92537e-05	0	0	0	0	0	0	2.62653e-05	0	0	0	0	0.000169518	0	0.000690237	0	0	0	0	0	0	0	0	0.000165462	8.39537e-05	6.18908e-05	6.6335e-05	0.00176744	0	0	4.51182e-05	0
k__Bacteria;p__Firmicutes;c__Clostridia;o__Clostridiales;f__Lachnospiraceae;g__Coprococcus 1	0	0	0	0	0	0	0	0	0	0	0	0	0	0	0	0	0	0	0	0	0	0	0	0	0	0	0	0	0	0	0	0	0	0	7.08466e-05	0	0	0	2.9423e-05	0	0	0	0	0	0.000316556	0	0.000267999	0.00126331	6.69792e-05
k__Bacteria;p__Firmicutes;c__Clostridia;o__Clostridiales;f__Lachnospiraceae;g__Cellulosilyticum	0	0	0	0	0	0	0	0	0	0	0	0	0	0	0	0	0	0	0	0	0	0	0	0	0	0	0	0	0	0	0	0	0	0	0	0	0	0	0	0	0	0	0	0	0	0	0	0	0
[truncated: 1,352 more rows]
[truncated: 25 more columns]
